# Supplementary material for: Rapid transcriptional plasticity of duplicated gene clusters enables a clonally reproducing aphid to colonise diverse plant species
Source: Genome Biol. 2017 Feb 13;18:27. doi: 10.1186/s13059-016-1145-3 (PMC5304397; doi:10.1186/s13059-016-1145-3)
Supplement: Additional file 1: Table S1. — Summary of libraries generated and datasets used for assembly of the genomes of Myzus persicae clones G006 and O. (XLSX 35 kb) [file 13059_2016_1145_MOESM1_ESM.xlsx]

## Sheet: Sheet1
Table S1: Summary of libraries generated and datasets used for assembly of the genomes of Myzus persicae clones G006 and O.
Clone	Library Name	Type	Read Length (bp)	# Reads (million bp)	Insert size (bp)	ENA BioProject accession #	ENA run accession #
G006	S6	PE	100	182	200	PRJNA319804	SRR3466613
G006	S7 MPA	MP	100	140	5000	PRJNA319804	SRR3466614
G006	S8 MPB	MP	100	152	2000	PRJNA319804	SRR3466615
Clone O	LIB1672	PE	100	163	380	PRJEB11304	ERR1145176
Clone O	LIB1673	OPE	100	165	180	PRJEB11304	ERR1145202
Clone O	LIB1472	MP	100	220	8000	PRJEB11304	ERR1417841
