# Supplementary material for: Rapid transcriptional plasticity of duplicated gene clusters enables a clonally reproducing aphid to colonise diverse plant species
Source: Genome Biol. 2017 Feb 13;18:27. doi: 10.1186/s13059-016-1145-3 (PMC5304397; doi:10.1186/s13059-016-1145-3)
Supplement: Additional file 4: Table S2. — MCL gene family clustering results. A Assignment of genes to MCL gene families for 22 arthropod taxa listed in Additional file 31: Table S16. Sequences are named in the format < TAXON ID > | < GENE ID>. B Size matrix showing number of genes per MCL gene family for each included taxon. (XLSX 9923 kb) [file 13059_2016_1145_MOESM4_ESM.xlsx]

## Sheet: A) MCL gene families 
MCL gene family ID	Gene IDs
family_1	Agam|AGAP001132-RA Tcas|TC012994-RA Dpon|ENN75103 Adar|ADAR009208-RA Agam|AGAP012410-RA Aaeg|AAEL000643-RA Cqui|CPIJ013555-RA Aaeg|AAEL004815-RA Dpon|ENN76712 Dpon|ENN76711 Adar|ADAR006797-RA Tcas|TC008440-RA Dmel|FBtr0080829 Cqui|CPIJ012303-RA Agam|AGAP007389-RA Nvit|NV23713-RA Apis|ACYPI088039-RA Nvit|NV11030-RA Aaeg|AAEL001924-RA Apis|ACYPI009830-RA Tcas|TC015256-RA Dple|EHJ78689 Acep|ACEP1234…
family_2	Adar|ADAR006525-RA Nvit|NV10705-RA Aaeg|AAEL005906-RA Dpul|EFX75509 Dpon|ENN72131 Tcas|TC002659-RA Adar|ADAR008831-RA Cqui|CPIJ008568-RA Tcas|TC030711-RA Adar|ADAR001226-RA Dpul|EFX62379 Cqui|CPIJ009890-RA Tcas|TC030609-RA Rpro|RPRC000890-RA Dmel|FBtr0301191 Adar|ADAR001168-RA Aaeg|AAEL000225-RA Nvit|NV17697-RA Cqui|CPIJ009891-RA Dpon|ENN70642 Phum|PHUM571210-RA MClo|MYZPE13164_0_v1.0_000079660.1…
family_3	Nvit|NV14288-RA Nvit|NV15199-RA Nvit|NV18124-RA MG00|MYZPE13164_G006_v1.0_000011290.1 MClo|MYZPE13164_0_v1.0_000126260.1 MG00|MYZPE13164_G006_v1.0_000031250.1 Apis|ACYPI39852-RA MG00|MYZPE13164_G006_v1.0_000200520.1 MG00|MYZPE13164_G006_v1.0_000015520.1 MClo|MYZPE13164_0_v1.0_000140930.1 MG00|MYZPE13164_G006_v1.0_000199460.1 MClo|MYZPE13164_0_v1.0_000128740.1 Apis|ACYPI34320-RA Apis|ACYPI000274-R…
family_4	Apis|ACYPI005944-RA Apis|ACYPI44810-RA MClo|MYZPE13164_0_v1.0_000149300.1 MG00|MYZPE13164_G006_v1.0_000020440.1 Apis|ACYPI085389-RA MClo|MYZPE13164_0_v1.0_000113780.1 MClo|MYZPE13164_0_v1.0_000045900.1 MG00|MYZPE13164_G006_v1.0_000164400.1 Apis|ACYPI003696-RA MClo|MYZPE13164_0_v1.0_000129410.1 MG00|MYZPE13164_G006_v1.0_000196890.1 MClo|MYZPE13164_0_v1.0_000068140.1 MClo|MYZPE13164_0_v1.0_00018773…
family_5	Dpon|ENN78164 Hmel|HMEL015461-RA Phum|PHUM103920-RA Msca|MESCA009807-RA Dple|EHJ72616 Dpul|EFX61364 Dpul|EFX61269 Msca|MESCA000719-RA Bmor|BGIBMGA012644-RA Bmor|BGIBMGA000682-RA Dple|EHJ69898 Hmel|HMEL014805-RA Bmor|BGIBMGA007505-RA Amel|GB15447-RA Rpro|RPRC008853-RA Dpon|ENN74288 Sinv|SINV23549-RA Amel|GB14925-RA Bmor|BGIBMGA003980-RA Dple|EHJ78514 Apis|ACYPI004385-RA MClo|MYZPE13164_0_v1.0_0000…
family_6	Nvit|NV10995-RA Nvit|NV10996-RA Nvit|NV10614-RA Nvit|NV10613-RA Nvit|NV17758-RA Nvit|NV12675-RA Nvit|NV13927-RA Sinv|SINV20322-RA Sinv|SINV17553-RA Sinv|SINV15458-RA Nvit|NV15333-RA Amel|GB16803-RA Nvit|NV18050-RA Sinv|SINV12941-RA Nvit|NV10997-RA Nvit|NV15332-RA Amel|GB17793-RA Amel|GB19967-RA Nvit|NV15331-RA Amel|GB19055-RA Amel|GB14836-RA Amel|GB19820-RA Tcas|TC005351-RA Sinv|SINV16845-RA Tcas…
family_7	Dpul|EFX64731 Dpul|EFX88909 Dpul|EFX84290 Dpul|EFX84289 Dpul|EFX78184 Dpul|EFX68023 Dpul|EFX78181 Dpul|EFX68022 Phum|PHUM616040-RA Cqui|CPIJ004516-RA Dmel|FBtr0088075 Agam|AGAP005563-RA Apis|ACYPI009720-RA MClo|MYZPE13164_0_v1.0_000148000.1 MG00|MYZPE13164_G006_v1.0_000102090.1 Aaeg|AAEL000567-RA Aaeg|AAEL007050-RA Nvit|NV17456-RA Hmel|HMEL006954-RA Rpro|RPRC007957-RA Cqui|CPIJ004233-RA Dple|EHJ6…
family_8	Nvit|NV12498-RA Amel|GB14873-RA Tcas|TC000981-RA Rpro|RPRC003013-RA Dple|EHJ76382 Agam|AGAP000466-RA Cqui|CPIJ000662-RA MClo|MYZPE13164_0_v1.0_000166240.1 MG00|MYZPE13164_G006_v1.0_000103290.1 Apis|ACYPI009533-RA Dmel|FBtr0300486 Dpul|EFX86815 Sinv|SINV14569-RA Acep|ACEP16903-RA Phum|PHUM391440-RA Hmel|HMEL010438-RA Agam|AGAP001356-RA Rpro|RPRC000482-RA Tcas|TC014402-RA Bmor|BGIBMGA003321-RA Dpon…
family_9	Rpro|RPRC012588-RA Turt|tetur02g05900.1 Dpul|EFX60063 Bmor|BGIBMGA010956-RA Acep|ACEP18858-RA Dpul|EFX79576 Dpul|EFX70647 Dpul|EFX70427 Cqui|CPIJ020037-RA Sinv|SINV23998-RA Phum|PHUM596220-RA Hmel|HMEL005411-RA Dpul|EFX86042 Nvit|NV15281-RA Dpul|EFX70400 Tcas|TC004142-RA Dple|EHJ78543 Bmor|BGIBMGA010572-RA Amel|GB15096-RA Aaeg|AAEL011441-RA MClo|MYZPE13164_0_v1.0_000138550.3 MG00|MYZPE13164_G006_…
family_10	Apis|ACYPI071998-RA Apis|ACYPI072098-RA Apis|ACYPI009234-RA Apis|ACYPI006893-RA Apis|ACYPI51652-RA Apis|ACYPI000865-RA Apis|ACYPI064097-RA MClo|MYZPE13164_0_v1.0_000049750.1 Apis|ACYPI006980-RA Apis|ACYPI003628-RA Apis|ACYPI45480-RA Rpro|RPRC002389-RA Apis|ACYPI004353-RA Tcas|TC015037-RA Dmel|FBtr0330605 Dpul|EFX77204 Apis|ACYPI26199-RA Apis|ACYPI007516-RA Apis|ACYPI084556-RA Turt|tetur13g00030.1…
family_11	Dpul|EFX64352 Tcas|TC013196-RA Aaeg|AAEL011760-RA Agam|AGAP009775-RA Dpon|ENN80352 Adar|ADAR009180-RA Dpon|ENN76174 Dple|EHJ67848 Acep|ACEP10583-RA Sinv|SINV11714-RA Agam|AGAP011229-RA Aaeg|AAEL001766-RA Amel|GB30075-RA Hmel|HMEL015826-RA Apis|ACYPI081388-RA Adar|ADAR005931-RA Dple|EHJ74711 Msca|MESCA002456-RA Apis|ACYPI30879-RA Apis|ACYPI006298-RA Dmel|FBtr0073362 Adar|ADAR006965-RA Agam|AGAP011…
family_12	Dpul|EFX64661 Dpul|EFX66409 Dpul|EFX66425 Dpul|EFX68225 Dpul|EFX75631 Dpul|EFX66945 Dpul|EFX67071 Dpul|EFX80362 Dpul|EFX85911 Dpul|EFX88069 Dpul|EFX68473 Dpul|EFX86146 Tcas|TC012062-RA Phum|PHUM603680-RA Aaeg|AAEL003102-RA Agam|AGAP002449-RA Aaeg|AAEL005375-RA Dpul|EFX84352 Dpul|EFX68472 Dple|EHJ78188 Apis|ACYPI010159-RA Dpul|EFX81787 Tcas|TC012063-RA Dpul|EFX68357 Dmel|FBtr0086068 Dpul|EFX77515 …
family_13	Dpul|EFX64849 Acep|ACEP10287-RA Nvit|NV14887-RA Sinv|SINV13806-RA Amel|GB13214-RA Nvit|NV14889-RA Tcas|TC014413-RA Dple|EHJ78982 Dmel|FBtr0079123 Hmel|HMEL009594-RA Dpon|ENN72901 Bmor|BGIBMGA012772-RA Agam|AGAP009075-RA Aaeg|AAEL001216-RA Cqui|CPIJ014241-RA MG00|MYZPE13164_G006_v1.0_000123770.1 MClo|MYZPE13164_0_v1.0_000085250.1 Apis|ACYPI003124-RA Rpro|RPRC011968-RA Nvit|NV12200-RA Dpul|EFX85992…
family_14	Apis|ACYPI088727-RA Apis|ACYPI070713-RA Tcas|TC002231-RA MG00|MYZPE13164_G006_v1.0_000028710.1 Apis|ACYPI24411-RA Apis|ACYPI067996-RA MG00|MYZPE13164_G006_v1.0_000112260.1 Apis|ACYPI068389-RA MG00|MYZPE13164_G006_v1.0_000110230.1 MG00|MYZPE13164_G006_v1.0_000174390.1 MG00|MYZPE13164_G006_v1.0_000129850.1 Tcas|TC005147-RA MG00|MYZPE13164_G006_v1.0_000033640.1 Tcas|TC012934-RA Apis|ACYPI22858-RA MG…
family_15	Dpul|EFX64803 Dpul|EFX63753 Dpul|EFX83039 Dpul|EFX76636 Dpul|EFX62897 MG00|MYZPE13164_G006_v1.0_000041020.1 MClo|MYZPE13164_0_v1.0_000164550.1 MClo|MYZPE13164_0_v1.0_000100690.1 Apis|ACYPI084979-RA Apis|ACYPI002319-RA Apis|ACYPI31875-RA Apis|ACYPI083656-RA Apis|ACYPI005653-RA Apis|ACYPI26921-RA MG00|MYZPE13164_G006_v1.0_000008210.1 MClo|MYZPE13164_0_v1.0_000105610.1 Apis|ACYPI34389-RA Apis|ACYPI4…
family_16	Nvit|NV11509-RA Sinv|SINV17473-RA Sinv|SINV17286-RA Amel|GB11340-RA Amel|GB17220-RA Nvit|NV16137-RA Agam|AGAP009104-RB Bmor|BGIBMGA010401-RA Cqui|CPIJ003531-RA Aaeg|AAEL006966-RC Dmel|FBtr0079648 Sinv|SINV14869-RA Hmel|HMEL003361-RA Sinv|SINV15027-RA Adar|ADAR005987-RA Aaeg|AAEL006961-RA Phum|PHUM241340-RA Acep|ACEP23576-RA Tcas|TC000236-RA Amel|GB20032-RA Sinv|SINV23102-RA Apis|ACYPI004659-RA Ag…
family_17	Nvit|NV10925-RA Nvit|NV14800-RA Nvit|NV14804-RA Nvit|NV13837-RA Nvit|NV10987-RA Nvit|NV14810-RA Nvit|NV18366-RA Nvit|NV14801-RA Nvit|NV14722-RA Nvit|NV14051-RA Nvit|NV14802-RA Nvit|NV15458-RA Amel|GB19757-RA Nvit|NV14803-RA Nvit|NV15014-RA Nvit|NV14050-RA Apis|ACYPI000484-RA MClo|MYZPE13164_0_v1.0_000074410.1 MG00|MYZPE13164_G006_v1.0_000044460.1 Phum|PHUM169810-RA Dpon|ENN80402 Bmor|BGIBMGA01378…
family_18	Nvit|NV11202-RA Nvit|NV17612-RA Nvit|NV17613-RA Nvit|NV16036-RA Nvit|NV10357-RA Sinv|SINV20881-RA Nvit|NV15849-RA Amel|GB19693-RA Nvit|NV17609-RA Nvit|NV17611-RA Nvit|NV15850-RA Nvit|NV17614-RA Tcas|TC006632-RA Aaeg|AAEL001656-RA Adar|ADAR006778-RA Tcas|TC006631-RA Cqui|CPIJ008812-RA Nvit|NV17615-RA Nvit|NV17610-RA Apis|ACYPI001584-RA MClo|MYZPE13164_0_v1.0_000020920.2 MG00|MYZPE13164_G006_v1.0_0…
family_19	Agam|AGAP012957-RA Agam|AGAP013241-RA Nvit|NV15592-RA Hmel|HMEL010693-RA Nvit|NV11500-RA Agam|AGAP002418-RA Cqui|CPIJ009473-RA Hmel|HMEL006024-RA Cqui|CPIJ006721-RA Dmel|FBtr0070387 Aaeg|AAEL007815-RA Cqui|CPIJ009477-RA Nvit|NV14753-RA Tcas|TC009412-RA Dpul|EFX88057 Dpul|EFX88053 Dpul|EFX81321 Cqui|CPIJ009476-RA Rpro|RPRC004733-RA Dpul|EFX88383 Dpul|EFX87731 Tcas|TC015286-RA Hmel|HMEL006588-RA Dm…
family_20	Nvit|NV11128-RA Amel|GB30416-RA Agam|AGAP006011-RA Amel|GB15754-RA Agam|AGAP006009-RA Acep|ACEP24250-RA Sinv|SINV16553-RA Amel|GB30417-RA Nvit|NV13159-RA Nvit|NV13161-RA Cqui|CPIJ016316-RA Amel|GB14537-RA Acep|ACEP24251-RA Cqui|CPIJ016326-RA Aaeg|AAEL013517-RA Dmel|FBtr0077024 Cqui|CPIJ016318-RA Aaeg|AAEL013515-RA Agam|AGAP002612-RA Agam|AGAP002613-RA Aaeg|AAEL012883-RA Cqui|CPIJ011130-RA Aaeg|AA…
family_21	Nvit|NV13001-RA Nvit|NV18975-RA Nvit|NV24879-RA Nvit|NV25079-RA Nvit|NV26054-RA Nvit|NV18418-RA Nvit|NV20745-RA Nvit|NV24477-RA Nvit|NV19159-RA Nvit|NV24029-RA Nvit|NV19112-RA Apis|ACYPI084254-RA Nvit|NV22473-RA Nvit|NV24267-RA Apis|ACYPI066802-RA MClo|MYZPE13164_0_v1.0_000127280.1 MG00|MYZPE13164_G006_v1.0_000043510.1 Apis|ACYPI42717-RA Nvit|NV22197-RA MClo|MYZPE13164_0_v1.0_000102120.1 MG00|MYZ…
family_22	Dpul|EFX59937 Turt|tetur19g01640.1 Sinv|SINV19872-RA Msca|MESCA001476-RA Dpon|ENN80831 Rpro|RPRC005800-RA Dpon|ENN77713 Dpul|EFX86396 Msca|MESCA003528-RA Rpro|RPRC004319-RA Amel|GB10805-RA Turt|tetur30g01410.1 MClo|MYZPE13164_0_v1.0_000066750.3 MG00|MYZPE13164_G006_v1.0_000004480.2 Bmor|BGIBMGA009109-RA Phum|PHUM420100-RA Amel|GB13450-RA Nvit|NV16089-RA Tcas|TC009252-RA Aaeg|AAEL004700-RA Sinv|SI…
family_23	Tcas|TC008496-RA Tcas|TC002325-RA Sinv|SINV17570-RA Apis|ACYPI062894-RA Apis|ACYPI45214-RA Apis|ACYPI063020-RA Apis|ACYPI41534-RA Apis|ACYPI070157-RA Apis|ACYPI085629-RA Apis|ACYPI001862-RA Apis|ACYPI070511-RA Apis|ACYPI20939-RA Apis|ACYPI071420-RA Apis|ACYPI060418-RA Nvit|NV20943-RA Apis|ACYPI29457-RA Apis|ACYPI068084-RA Apis|ACYPI084316-RA Nvit|NV15429-RA Nvit|NV18673-RA Nvit|NV17816-RA Apis|AC…
family_24	Apis|ACYPI55765-RA Apis|ACYPI067071-RA Apis|ACYPI48275-RA MClo|MYZPE13164_0_v1.0_000200730.1 MG00|MYZPE13164_G006_v1.0_000025450.1 Apis|ACYPI085907-RA MClo|MYZPE13164_0_v1.0_000025340.1 Apis|ACYPI087627-RA MG00|MYZPE13164_G006_v1.0_000077290.1 MG00|MYZPE13164_G006_v1.0_000060240.1 Apis|ACYPI086222-RA Apis|ACYPI060132-RA MClo|MYZPE13164_0_v1.0_000198620.1 Apis|ACYPI42372-RA Apis|ACYPI089052-RA MCl…
family_25	Dpul|EFX59940 Phum|PHUM171530-RA Dpul|EFX71442 Rpro|RPRC008475-RA Phum|PHUM392340-RA Amel|GB18717-RA Turt|tetur08g03410.1 Turt|tetur03g01800.1 Dple|EHJ65930 Aaeg|AAEL009100-RA Nvit|NV10426-RA Dpon|ENN75981 Phum|PHUM304550-RA Tcas|TC005358-RA Rpro|RPRC008763-RA Acep|ACEP20640-RA Tcas|TC008186-RA Acep|ACEP15127-RA Sinv|SINV24698-RA Dmel|FBtr0070134 Tcas|TC010344-RA Cqui|CPIJ012974-RA Agam|AGAP00293…
family_26	Nvit|NV11908-RA Sinv|SINV13937-RA Rpro|RPRC009750-RA Acep|ACEP20077-RA MClo|MYZPE13164_0_v1.0_000142580.1 MG00|MYZPE13164_G006_v1.0_000115970.1 Apis|ACYPI002017-RA Agam|AGAP003733-RA Aaeg|AAEL010944-RA Dple|EHJ79232 Amel|GB11703-RA Cqui|CPIJ001390-RA Nvit|NV12543-RA Acep|ACEP10339-RA Adar|ADAR008531-RA Sinv|SINV12227-RA Phum|PHUM589680-RA Nvit|NV12542-RA Acep|ACEP20355-RA MClo|MYZPE13164_0_v1.0_0…
family_27	Dpul|EFX60341 Dpul|EFX83783 Dpul|EFX82200 Dpul|EFX63099 Dpul|EFX83787 Dpul|EFX69066 Dpul|EFX71289 Dpul|EFX84096 Dpul|EFX83784 Dpul|EFX83720 Dpul|EFX61395 Dpul|EFX72282 Dpul|EFX83927 Dpul|EFX72283 Dpul|EFX72274 Dpul|EFX83785 Dpul|EFX72278 Dpul|EFX72271 Dpul|EFX72280 Dpul|EFX82568 Dpul|EFX83928 Dpul|EFX83797 Dpul|EFX62985 Dpul|EFX82522 Dpul|EFX61916 Dpul|EFX72279 Dpul|EFX82838 Dpul|EFX73904 Dpul|EF…
family_28	Nvit|NV12239-RA Nvit|NV17341-RA Nvit|NV17342-RA Nvit|NV17340-RA Acep|ACEP19671-RA Bmor|BGIBMGA011145-RA Nvit|NV17037-RA Sinv|SINV15373-RA Dple|EHJ70562 Tcas|TC015203-RA MClo|MYZPE13164_0_v1.0_000086570.1 MG00|MYZPE13164_G006_v1.0_000110830.1 Nvit|NV17034-RA Tcas|TC006124-RA Amel|GB11412-RA Dple|EHJ72233 Dpon|ENN75098 Apis|ACYPI001657-RA Tcas|TC015188-RA Apis|ACYPI002672-RA Apis|ACYPI007169-RA MCl…
family_29	MG00|MYZPE13164_G006_v1.0_000107480.1 Apis|ACYPI008623-RA MClo|MYZPE13164_0_v1.0_000133250.1 MG00|MYZPE13164_G006_v1.0_000120840.1 Nvit|NV13423-RA Turt|tetur17g01230.1 Hmel|HMEL014209-RA Dpul|EFX71121 Bmor|BGIBMGA005708-RA Amel|GB10679-RA Agam|AGAP001379-RA Dpul|EFX75149 MClo|MYZPE13164_0_v1.0_000131630.1 MG00|MYZPE13164_G006_v1.0_000101060.1 Apis|ACYPI008341-RA Turt|tetur03g03420.1 Dple|EHJ70314…
family_30	Nvit|NV12802-RA Sinv|SINV25405-RA Acep|ACEP17413-RA Amel|GB17856-RA Phum|PHUM534950-RA Rpro|RPRC002506-RA Tcas|TC013403-RA Apis|ACYPI002670-RA MClo|MYZPE13164_0_v1.0_000188070.1 MG00|MYZPE13164_G006_v1.0_000160750.1 Dpon|ENN77415 Rpro|RPRC006285-RA Dmel|FBtr0083237 Dpon|ENN77414 Phum|PHUM535120-RA Nvit|NV12807-RA MClo|MYZPE13164_0_v1.0_000188080.1 MG00|MYZPE13164_G006_v1.0_000160740.1 Dple|EHJ789…
family_31	Amel|GB15235-RA Nvit|NV13596-RA Nvit|NV18691-RA Dmel|FBtr0091451 Rpro|RPRC009804-RA Nvit|NV13585-RA Acep|ACEP26732-RA Phum|PHUM548400-RA Dmel|FBtr0332956 Agam|AGAP003123-RA MClo|MYZPE13164_0_v1.0_000080930.1 MG00|MYZPE13164_G006_v1.0_000044800.1 Bmor|BGIBMGA013971-RA Sinv|SINV22124-RA Cqui|CPIJ010318-RA Cqui|CPIJ016191-RA Amel|GB11838-RA Apis|ACYPI083424-RA Adar|ADAR010307-RA Aaeg|AAEL012688-RA C…
family_32	Dpul|EFX60143 Nvit|NV15158-RA Adar|ADAR004022-RA Agam|AGAP009835-RA Hmel|HMEL008762-RA Amel|GB18864-RA Rpro|RPRC008610-RA Apis|ACYPI006066-RA Turt|tetur14g02330.1 Nvit|NV12592-RA Amel|GB17987-RA Acep|ACEP10882-RA Sinv|SINV15752-RA Tcas|TC010434-RA MG00|MYZPE13164_G006_v1.0_000054960.1 Acep|ACEP10888-RA Cqui|CPIJ016918-RA MClo|MYZPE13164_0_v1.0_000072840.1 Agam|AGAP006427-RB Apis|ACYPI005339-RA Aa…
family_33	Nvit|NV11377-RA Amel|GB12779-RA Sinv|SINV12298-RA Dmel|FBtr0075958 Adar|ADAR002361-RA Cqui|CPIJ011393-RA Rpro|RPRC013141-RA Agam|AGAP006238-RA Aaeg|AAEL006728-RA Acep|ACEP11252-RA Bmor|BGIBMGA009118-RA Dple|EHJ65844 Hmel|HMEL016391-RA Dpon|ENN70277 Tcas|TC008974-RA Dpul|EFX77968 MClo|MYZPE13164_0_v1.0_000056200.1 MG00|MYZPE13164_G006_v1.0_000154570.1 Apis|ACYPI000705-RA Phum|PHUM244080-RA Turt|te…
family_34	Dpul|EFX70325 Cqui|CPIJ017258-RA Nvit|NV11816-RA Amel|GB13293-RA Acep|ACEP10009-RA Sinv|SINV21314-RA Aaeg|AAEL009616-RA Cqui|CPIJ009874-RA Agam|AGAP006256-RA Adar|ADAR009491-RA Rpro|RPRC013326-RA Phum|PHUM601710-RA Dple|EHJ66921 Dmel|FBtr0309231 Apis|ACYPI008196-RA MG00|MYZPE13164_G006_v1.0_000197570.1 MClo|MYZPE13164_0_v1.0_000184320.1 Dpul|EFX69052 Bmor|BGIBMGA010874-RA Turt|tetur04g02450.1 Hme…
family_35	MClo|MYZPE13164_0_v1.0_000037820.1 MG00|MYZPE13164_G006_v1.0_000018180.1 Apis|ACYPI004605-RA Dple|EHJ64049 Rpro|RPRC011131-RA Hmel|HMEL015748-RA Bmor|BGIBMGA011090-RA Cqui|CPIJ001657-RA Dple|EHJ76305 Dmel|FBtr0084598 Nvit|NV10380-RA Dple|EHJ76247 Sinv|SINV18655-RA Agam|AGAP012383-RA MClo|MYZPE13164_0_v1.0_000129470.1 MG00|MYZPE13164_G006_v1.0_000000840.1 Dple|EHJ64047 Hmel|HMEL003249-RA Acep|ACEP…
family_36	Nvit|NV12505-RA Aaeg|AAEL012350-RA Aaeg|AAEL014916-RA Aaeg|AAEL012345-RA Dple|EHJ74612 Dmel|FBtr0331672 Adar|ADAR006539-RA Agam|AGAP003501-RA Agam|AGAP002353-RA Cqui|CPIJ005348-RA Aaeg|AAEL012341-RA Adar|ADAR001696-RA Cqui|CPIJ002715-RA Nvit|NV12506-RA Nvit|NV15708-RA Cqui|CPIJ002718-RA Acep|ACEP20840-RA Aaeg|AAEL004933-RA Tcas|TC007981-RA Agam|AGAP003500-RA Nvit|NV17794-RA Dmel|FBtr0082771 Phum|…
family_37	Dpul|EFX64655 Dpul|EFX67142 Dpul|EFX81726 Dpul|EFX81628 Dpul|EFX67144 Dpul|EFX81905 Dpul|EFX67143 Dpul|EFX67104 Dpul|EFX68990 Phum|PHUM412200-RA Nvit|NV10584-RA Dpul|EFX67103 Acep|ACEP22435-RA Sinv|SINV20306-RA Amel|GB14689-RA Dpul|EFX69710 Rpro|RPRC012350-RA Dpul|EFX80688 Sinv|SINV20309-RA Tcas|TC004952-RA Dpul|EFX67102 Agam|AGAP013001-RA Aaeg|AAEL005806-RA Apis|ACYPI067721-RA MClo|MYZPE13164_0_…
family_38	Nvit|NV18183-RA Aaeg|AAEL017480-RA Rpro|RPRC001653-RA Apis|ACYPI009461-RA Nvit|NV30742-RA Tcas|TC012570-RA Phum|PHUM570530-RA Nvit|NV16719-RA Rpro|RPRC004548-RA Dple|EHJ67189 Phum|PHUM299240-RA Aaeg|AAEL014668-RA Dpon|ENN79711 Acep|ACEP11017-RA Aaeg|AAEL008403-RA Aaeg|AAEL014742-RA Cqui|CPIJ001113-RA Acep|ACEP21696-RA Phum|PHUM599050-RA Cqui|CPIJ012562-RA Rpro|RPRC002274-RA Acep|ACEP17944-RA Phum…
family_39	MClo|MYZPE13164_0_v1.0_000176130.1 MG00|MYZPE13164_G006_v1.0_000048000.1 MG00|MYZPE13164_G006_v1.0_000029250.1 MClo|MYZPE13164_0_v1.0_000063620.1 Aaeg|AAEL014751-RA MClo|MYZPE13164_0_v1.0_000160290.1 Nvit|NV20353-RA Apis|ACYPI51392-RA Aaeg|AAEL018000-RA Apis|ACYPI41316-RA MG00|MYZPE13164_G006_v1.0_000131190.1 MClo|MYZPE13164_0_v1.0_000129190.1 Apis|ACYPI002406-RA MClo|MYZPE13164_0_v1.0_000117640.…
family_40	Dpon|ENN78844 Dpul|EFX73239 Rpro|RPRC012892-RA Phum|PHUM234120-RA Bmor|BGIBMGA007201-RA Hmel|HMEL005214-RA Aaeg|AAEL002938-RA Adar|ADAR005622-RA Dpon|ENN72251 Cqui|CPIJ019476-RA MClo|MYZPE13164_0_v1.0_000079280.1 MG00|MYZPE13164_G006_v1.0_000095010.1 Apis|ACYPI001194-RA Dpul|EFX84278 Adar|ADAR008347-RA Agam|AGAP000625-RA Nvit|NV16833-RA Adar|ADAR010324-RA Dmel|FBtr0074504 Amel|GB12390-RA Tcas|TC0…
family_41	Nvit|NV11370-RA Phum|PHUM580420-RA Dmel|FBtr0083442 Agam|AGAP000051-RA Tcas|TC011222-RA Aaeg|AAEL002354-RA Cqui|CPIJ018105-RA Acep|ACEP23934-RA Dple|EHJ77264 Rpro|RPRC005064-RA Apis|ACYPI072774-RA Apis|ACYPI007389-RA MG00|MYZPE13164_G006_v1.0_000148660.1 Rpro|RPRC009148-RA MClo|MYZPE13164_0_v1.0_000079110.1 MG00|MYZPE13164_G006_v1.0_000007400.1 MClo|MYZPE13164_0_v1.0_000153570.1 Bmor|BGIBMGA01455…
family_42	Apis|ACYPI45971-RA Apis|ACYPI25700-RA MClo|MYZPE13164_0_v1.0_000172950.1 Apis|ACYPI064002-RA Tcas|TC004985-RA Apis|ACYPI064880-RA Tcas|TC016244-RA Apis|ACYPI36784-RA Apis|ACYPI41084-RA Apis|ACYPI53616-RA Tcas|TC012966-RA Apis|ACYPI070107-RA Apis|ACYPI063871-RA Apis|ACYPI45424-RA Apis|ACYPI22863-RA Nvit|NV25754-RA Nvit|NV19137-RA Nvit|NV23938-RA Apis|ACYPI060184-RA Apis|ACYPI42569-RA Tcas|TC016239…
family_43	Dple|EHJ73676 Rpro|RPRC004384-RA Dple|EHJ63444 Tcas|TC030763-RA Sinv|SINV22823-RA Phum|PHUM550040-RA Phum|PHUM420290-RA Bmor|BGIBMGA003693-RA Aaeg|AAEL012430-RA Aaeg|AAEL002940-RA Dpul|EFX65682 Bmor|BGIBMGA008557-RA Dpon|ENN72912 Apis|ACYPI009307-RA Rpro|RPRC008381-RA Cqui|CPIJ017457-RA Agam|AGAP003482-RA Cqui|CPIJ016491-RA Phum|PHUM561850-RA Cqui|CPIJ017458-RA Cqui|CPIJ012907-RA Cqui|CPIJ015668-…
family_44	Nvit|NV11347-RA Amel|GB19012-RA Acep|ACEP11390-RA Dple|EHJ64497 Bmor|BGIBMGA005094-RA Tcas|TC008293-RA Hmel|HMEL005297-RA Phum|PHUM347630-RA Dpul|EFX67564 Cqui|CPIJ007191-RA Phum|PHUM610130-RA Aaeg|AAEL008672-RA Cqui|CPIJ014443-RA Tcas|TC007466-RA Nvit|NV14844-RA Agam|AGAP009850-RA Dple|EHJ67661 Rpro|RPRC014637-RA Dpul|EFX86710 Dpon|ENN81359 Dpul|EFX86599 Dpul|EFX86707 Dpul|EFX77993 Bmor|BGIBMGA0…
family_45	Dple|EHJ63200 Apis|ACYPI082415-RA MG00|MYZPE13164_G006_v1.0_000010080.1 Apis|ACYPI071107-RA Apis|ACYPI54095-RA MClo|MYZPE13164_0_v1.0_000018310.1 Apis|ACYPI48074-RA Apis|ACYPI38286-RA MG00|MYZPE13164_G006_v1.0_000040620.1 MG00|MYZPE13164_G006_v1.0_000173510.1 MG00|MYZPE13164_G006_v1.0_000151750.1 Apis|ACYPI061348-RA MG00|MYZPE13164_G006_v1.0_000142270.1 Apis|ACYPI51580-RA Apis|ACYPI35199-RA Apis|…
family_46	Cqui|CPIJ005887-RA Phum|PHUM275890-RA Nvit|NV11427-RA Amel|GB11438-RA Acep|ACEP10926-RA Tcas|TC014710-RA Phum|PHUM507420-RA Aaeg|AAEL000307-RA Cqui|CPIJ004695-RA Rpro|RPRC002787-RA Agam|AGAP009568-RA Rpro|RPRC002893-RA Dmel|FBtr0304742 Dple|EHJ77113 Acep|ACEP25909-RA MClo|MYZPE13164_0_v1.0_000022340.1 MG00|MYZPE13164_G006_v1.0_000176470.2 Amel|GB15609-RA Bmor|BGIBMGA003039-RA MG00|MYZPE13164_G006…
family_47	Nvit|NV11845-RA Sinv|SINV14300-RA Amel|GB17012-RA Nvit|NV13614-RA Sinv|SINV12644-RA Amel|GB16472-RA Cqui|CPIJ014719-RA Nvit|NV13613-RA Acep|ACEP13675-RA Tcas|TC005751-RA Tcas|TC005752-RA Tcas|TC005750-RA Tcas|TC005753-RA Tcas|TC002247-RA MClo|MYZPE13164_0_v1.0_000090160.12 Apis|ACYPI007530-RA Agam|AGAP005246-RE MG00|MYZPE13164_G006_v1.0_000094320.1 MG00|MYZPE13164_G006_v1.0_000094330.3 Msca|MESCA…
family_48	Nvit|NV12381-RA Nvit|NV16773-RA Amel|GB14684-RA Tcas|TC008803-RA Sinv|SINV18657-RA Apis|ACYPI009864-RA MClo|MYZPE13164_0_v1.0_000162040.1 MG00|MYZPE13164_G006_v1.0_000127210.1 Agam|AGAP008780-RA Amel|GB13826-RA Hmel|HMEL017506-RA Nvit|NV17485-RA Dpon|ENN70418 Amel|GB19038-RA Aaeg|AAEL002673-RA Acep|ACEP21121-RA Dmel|FBtr0084281 Rpro|RPRC003658-RA Nvit|NV17487-RA Aaeg|AAEL011954-RA Nvit|NV17488-RA…
family_49	Nvit|NV11687-RA Sinv|SINV24544-RA Amel|GB20150-RA Tcas|TC014706-RA Acep|ACEP26928-RA Dple|EHJ74262 Bmor|BGIBMGA002999-RA Dpul|EFX87992 Hmel|HMEL012417-RA Dpon|ENN78758 Dple|EHJ70580 Sinv|SINV24388-RA Msca|MESCA005069-RA Amel|GB11399-RA Agam|AGAP008527-RA Nvit|NV13557-RA Cqui|CPIJ000907-RA Nvit|NV13556-RA Tcas|TC011865-RA Phum|PHUM438060-RA Nvit|NV12128-RA Aaeg|AAEL012532-RB Aaeg|AAEL005536-RB Dpo…
family_50	Nvit|NV11364-RA Amel|GB10275-RA Tcas|TC009589-RA Hmel|HMEL016371-RA Dple|EHJ78039 Dpul|EFX82035 Phum|PHUM244070-RA Aaeg|AAEL002851-RA Rpro|RPRC004762-RA Bmor|BGIBMGA009132-RA Hmel|HMEL016368-RA Dple|EHJ78037 Agam|AGAP010929-RA MClo|MYZPE13164_0_v1.0_000046520.2 MG00|MYZPE13164_G006_v1.0_000052180.2 Apis|ACYPI008874-RA Dmel|FBtr0086536 Dpul|EFX87974 Dpul|EFX69673 Rpro|RPRC007667-RA Hmel|HMEL016365…
family_51	Dpul|EFX60089 Aaeg|AAEL010606-RA Agam|AGAP010884-RA Rpro|RPRC006837-RA Dmel|FBtr0306787 Rpro|RPRC002501-RA Nvit|NV15529-RA Cqui|CPIJ013413-RA Turt|tetur04g02890.1 Apis|ACYPI009979-RA Aaeg|AAEL001467-RA Dple|EHJ77866 MClo|MYZPE13164_0_v1.0_000027550.1 MG00|MYZPE13164_G006_v1.0_000114890.2 Phum|PHUM031590-RA Dpon|ENN75815 Dpon|ENN75864 Amel|GB15141-RA Adar|ADAR006193-RA Bmor|BGIBMGA010363-RA Amel|G…
family_52	Apis|ACYPI073352-RA MG00|MYZPE13164_G006_v1.0_000042010.1 Apis|ACYPI064306-RA Apis|ACYPI55485-RA MG00|MYZPE13164_G006_v1.0_000093090.1 MClo|MYZPE13164_0_v1.0_000118770.1 Apis|ACYPI081054-RA Apis|ACYPI52538-RA Apis|ACYPI085205-RA MClo|MYZPE13164_0_v1.0_000168170.1 Apis|ACYPI36421-RA Apis|ACYPI062044-RA Apis|ACYPI071899-RA Rpro|RPRC008544-RA Apis|ACYPI060256-RA Apis|ACYPI47042-RA Apis|ACYPI065403-R…
family_53	Apis|ACYPI35953-RA Nvit|NV12874-RA Apis|ACYPI26504-RA MG00|MYZPE13164_G006_v1.0_000049300.1 MClo|MYZPE13164_0_v1.0_000152230.1 Apis|ACYPI56410-RA MG00|MYZPE13164_G006_v1.0_000186080.1 MClo|MYZPE13164_0_v1.0_000119120.1 Apis|ACYPI48729-RA Nvit|NV25593-RA Tcas|TC012931-RA Nvit|NV31500-RA Apis|ACYPI069507-RA MClo|MYZPE13164_0_v1.0_000148560.1 Apis|ACYPI081662-RA Apis|ACYPI34070-RA Apis|ACYPI40551-RA…
family_54	Tcas|TC002962-RA Nvit|NV11118-RA Amel|GB12833-RA Tcas|TC010786-RA Dple|EHJ72393 Agam|AGAP000863-RA MClo|MYZPE13164_0_v1.0_000175460.1 MG00|MYZPE13164_G006_v1.0_000015100.3 Aaeg|AAEL004077-RA Dpon|ENN81126 Dmel|FBtr0299898 Phum|PHUM177710-RA Apis|ACYPI009056-RA Cqui|CPIJ009687-RA Tcas|TC010789-RA Dple|EHJ77291 MClo|MYZPE13164_0_v1.0_000032890.1 MG00|MYZPE13164_G006_v1.0_000081360.1 Dple|EHJ72394 D…
family_55	Phum|PHUM373530-RA Cqui|CPIJ007602-RA MClo|MYZPE13164_0_v1.0_000026060.2 Tcas|TC001251-RA MG00|MYZPE13164_G006_v1.0_000138470.1 Cqui|CPIJ018366-RA Dmel|FBtr0304963 Apis|ACYPI000056-RA Dpon|ENN81329 Aaeg|AAEL012326-RA Hmel|HMEL014788-RA Nvit|NV13603-RA Turt|tetur08g03830.1 Turt|tetur08g03760.1 Dpul|EFX72807 Amel|GB15633-RA Rpro|RPRC007515-RA Agam|AGAP010957-RA Acep|ACEP20780-RA Turt|tetur29g00800.…
family_56	Nvit|NV11066-RA Nvit|NV12844-RA Amel|GB14337-RA Acep|ACEP13763-RA Rpro|RPRC008563-RA Phum|PHUM407500-RA Apis|ACYPI066981-RA Dpul|EFX88198 MClo|MYZPE13164_0_v1.0_000005580.1 MG00|MYZPE13164_G006_v1.0_000063180.1 Cqui|CPIJ000995-RA Aaeg|AAEL011317-RA Adar|ADAR000932-RA Dpon|ENN73982 Dmel|FBtr0086960 Agam|AGAP008687-RA Tcas|TC012175-RA Turt|tetur19g02950.1 MClo|MYZPE13164_0_v1.0_000081930.1 MG00|MYZ…
family_57	Cqui|CPIJ018264-RA Nvit|NV16508-RA Phum|PHUM086890-RA Bmor|BGIBMGA013533-RA Sinv|SINV17177-RA Dple|EHJ69951 Nvit|NV15642-RA Rpro|RPRC002438-RA Apis|ACYPI003790-RA Amel|GB12848-RA Dmel|FBtr0330295 MClo|MYZPE13164_0_v1.0_000045720.1 MG00|MYZPE13164_G006_v1.0_000095380.1 Rpro|RPRC011738-RA Phum|PHUM233630-RA Dpul|EFX69411 Bmor|BGIBMGA005312-RA Tcas|TC004394-RA Hmel|HMEL008036-RA MClo|MYZPE13164_0_v1…
family_58	Nvit|NV16950-RA Nvit|NV18097-RA Nvit|NV25515-RA Nvit|NV24628-RA Nvit|NV19102-RA Nvit|NV17625-RA Nvit|NV22903-RA Nvit|NV21436-RA Nvit|NV19271-RA Nvit|NV25179-RA Nvit|NV20361-RA Nvit|NV18886-RA Nvit|NV26133-RA Nvit|NV21056-RA Nvit|NV22223-RA Nvit|NV20682-RA Nvit|NV24251-RA Tcas|TC016185-RA Tcas|TC006959-RA Nvit|NV24341-RA Nvit|NV23159-RA Apis|ACYPI067155-RA Apis|ACYPI063944-RA Apis|ACYPI20350-RA Ap…
family_59	Dpon|ENN73382 Acep|ACEP15739-RA Sinv|SINV17400-RA Aaeg|AAEL003641-RA Hmel|HMEL016542-RA Agam|AGAP009768-RA Bmor|BGIBMGA004216-RA Nvit|NV14338-RA Sinv|SINV14956-RA Cqui|CPIJ012063-RA Dmel|FBtr0304865 Sinv|SINV22843-RA Acep|ACEP26651-RA Dpul|EFX64493 Dpul|EFX85431 Rpro|RPRC005733-RA Tcas|TC002347-RA Dmel|FBtr0072362 Dple|EHJ70104 Hmel|HMEL017132-RA Phum|PHUM099770-RA Apis|ACYPI003286-RA MClo|MYZPE1…
family_60	Turt|tetur03g08580.1 Turt|tetur10g00460.1 Dpul|EFX70632 Rpro|RPRC010340-RA Rpro|RPRC014910-RA Nvit|NV12670-RA Nvit|NV10363-RA Dple|EHJ78283 Hmel|HMEL004086-RA Sinv|SINV21006-RA MClo|MYZPE13164_0_v1.0_000088800.1 MG00|MYZPE13164_G006_v1.0_000084960.1 Apis|ACYPI073759-RA MClo|MYZPE13164_0_v1.0_000090670.1 MG00|MYZPE13164_G006_v1.0_000065690.1 Apis|ACYPI004634-RA Phum|PHUM217810-RA Hmel|HMEL012321-R…
family_61	Apis|ACYPI000744-RA MG00|MYZPE13164_G006_v1.0_000138000.3 Tcas|TC008933-RA Aaeg|AAEL005619-RA Agam|AGAP009253-RA Nvit|NV13824-RA Amel|GB18698-RA Sinv|SINV16344-RA Phum|PHUM413630-RA Tcas|TC014172-RA Dpon|ENN77522 Acep|ACEP16788-RA Dple|EHJ67659 Apis|ACYPI007143-RA MClo|MYZPE13164_0_v1.0_000193060.2 MG00|MYZPE13164_G006_v1.0_000136140.1 Bmor|BGIBMGA007216-RA Agam|AGAP011128-RA Dmel|FBtr0081704 Cqu…
family_62	Nvit|NV15172-RA Sinv|SINV21807-RA Acep|ACEP12932-RA Adar|ADAR007907-RA Tcas|TC008682-RA Cqui|CPIJ002609-RA Rpro|RPRC011926-RA Aaeg|AAEL002022-RA Rpro|RPRC013223-RA Cqui|CPIJ002627-RA Rpro|RPRC011928-RA Aaeg|AAEL001991-RA Agam|AGAP008054-RB Aaeg|AAEL002035-RA Aaeg|AAEL001993-RA Agam|AGAP008052-RA Dpon|ENN78115 Aaeg|AAEL002024-RA Aaeg|AAEL002021-RA Aaeg|AAEL001999-RA Dmel|FBtr0072164 Aaeg|AAEL00196…
family_63	Nvit|NV11045-RA Tcas|TC009872-RA Bmor|BGIBMGA009695-RA Phum|PHUM035560-RA Hmel|HMEL011224-RA Aaeg|AAEL012370-RA Cqui|CPIJ004564-RA Rpro|RPRC014976-RA Dpul|EFX78986 Sinv|SINV25814-RA Dmel|FBtr0334075 Agam|AGAP005634-RA Acep|ACEP15609-RA Turt|tetur17g02930.1 Dpon|ENN72974 Dple|EHJ72035 Msca|MESCA007347-RA Turt|tetur14g03830.1 Nvit|NV11046-RA Aaeg|AAEL003056-RA Turt|tetur03g04960.1 Aaeg|AAEL000389-R…
family_64	Dpul|EFX82482 Dpul|EFX85852 Dpul|EFX89406 Dpul|EFX87852 Dpul|EFX62461 Dpul|EFX76502 Dpul|EFX77642 Dpul|EFX88475 Dpul|EFX88297 Dpul|EFX61027 Dpul|EFX79878 Dpul|EFX88300 Dpul|EFX87387 Dpul|EFX83501 Dpul|EFX87989 Dpul|EFX89367 Dpul|EFX72974 Dpul|EFX88239 Dpul|EFX67878 Dpul|EFX88005 Dpul|EFX75664 Dpul|EFX86995 Dpul|EFX80423 Dpul|EFX75662 Dpul|EFX86764 Dpul|EFX69493 Dpul|EFX80405 Dpul|EFX84845 Dpul|EF…
family_65	Bmor|BGIBMGA002222-RA Amel|GB18045-RA Turt|tetur01g02230.1 Turt|tetur01g02510.1 Turt|tetur31g01390.1 Tcas|TC004444-RA Dmel|FBtr0086673 Cqui|CPIJ009434-RA Cqui|CPIJ018632-RA Dmel|FBtr0086672 Dpon|ENN80933 Nvit|NV12287-RA Tcas|TC007571-RA Agam|AGAP004164-RB Acep|ACEP23691-RA Dmel|FBtr0082607 Dpon|ENN80137 MClo|MYZPE13164_0_v1.0_000127090.1 MG00|MYZPE13164_G006_v1.0_000085770.1 Dmel|FBtr0082575 Apis…
family_66	Nvit|NV10724-RA Nvit|NV10725-RA Bmor|BGIBMGA008452-RA Tcas|TC007486-RA Cqui|CPIJ001988-RA Agam|AGAP002223-RA Hmel|HMEL011487-RA Aaeg|AAEL013182-RA Dmel|FBtr0073403 Rpro|RPRC011114-RA Dpon|ENN82433 Amel|GB19057-RA Dpon|ENN82303 Acep|ACEP23917-RA Sinv|SINV20010-RA Amel|GB11671-RA Apis|ACYPI005900-RA MG00|MYZPE13164_G006_v1.0_000084700.1 MClo|MYZPE13164_0_v1.0_000150210.1 Hmel|HMEL002498-RA Rpro|RPR…
family_67	Nvit|NV10734-RA Acep|ACEP17448-RA Amel|GB10478-RA Tcas|TC013324-RA Agam|AGAP006704-RA Dmel|FBtr0100832 Agam|AGAP006703-RA Agam|AGAP009590-RA Aaeg|AAEL010779-RA Cqui|CPIJ012002-RA Amel|GB18340-RA Amel|GB18958-RA Adar|ADAR009270-RA Amel|GB30567-RA Nvit|NV10801-RA Aaeg|AAEL002575-RA Tcas|TC009302-RA Aaeg|AAEL000582-RA Agam|AGAP001631-RA Dpul|EFX88587 Amel|GB19732-RA Cqui|CPIJ002355-RA Agam|AGAP01161…
family_68	Bmor|BGIBMGA004830-RA Dpul|EFX64695 Dpul|EFX66583 Dpul|EFX64696 Dpul|EFX80630 Dpul|EFX80631 Dpul|EFX84965 Dpul|EFX79206 Dpul|EFX71727 Dpul|EFX64697 Dpul|EFX83250 Dpul|EFX83248 Rpro|RPRC009112-RA Dpul|EFX83247 Nvit|NV12904-RA Dpul|EFX89242 Tcas|TC015782-RA Turt|tetur08g04310.1 Sinv|SINV11634-RA Dpul|EFX80934 Agam|AGAP008373-RA Cqui|CPIJ010138-RA Cqui|CPIJ001742-RA MClo|MYZPE13164_0_v1.0_000159170.…
family_69	Apis|ACYPI31612-RA Bmor|BGIBMGA012141-RA Apis|ACYPI008733-RA MG00|MYZPE13164_G006_v1.0_000027010.1 MG00|MYZPE13164_G006_v1.0_000014470.1 MClo|MYZPE13164_0_v1.0_000170190.1 MG00|MYZPE13164_G006_v1.0_000027300.1 MG00|MYZPE13164_G006_v1.0_000182210.1 MClo|MYZPE13164_0_v1.0_000093280.1 MG00|MYZPE13164_G006_v1.0_000107500.1 Apis|ACYPI44692-RA MClo|MYZPE13164_0_v1.0_000120330.1 Agam|AGAP012527-RA MG00|…
family_70	Msca|MESCA004730-RA Apis|ACYPI063822-RA Dmel|FBtr0085544 Dpul|EFX83714 Sinv|SINV18578-RA Bmor|BGIBMGA006855-RA Dple|EHJ68112 Hmel|HMEL003920-RA Tcas|TC013008-RA Dpon|ENN76299 Cqui|CPIJ016922-RA Aaeg|AAEL017452-RA Phum|PHUM051560-RA Cqui|CPIJ004600-RA Cqui|CPIJ004599-RA Agam|AGAP004103-RA Agam|AGAP005503-RA Aaeg|AAEL010677-RA Aaeg|AAEL007669-RA Cqui|CPIJ012023-RA Tcas|TC015414-RA Amel|GB17863-RA A…
family_71	Nvit|NV11498-RA Agam|AGAP005716-RA Rpro|RPRC002754-RA Tcas|TC010353-RA Hmel|HMEL014519-RA Tcas|TC010348-RA Adar|ADAR000668-RA Cqui|CPIJ002160-RA Aaeg|AAEL005981-RA Bmor|BGIBMGA001301-RA Hmel|HMEL017528-RA Dmel|FBtr0301205 Tcas|TC008191-RA Dple|EHJ64613 Dpon|ENN79077 MClo|MYZPE13164_0_v1.0_000081570.1 MG00|MYZPE13164_G006_v1.0_000129740.1 Turt|tetur27g00690.1 Dmel|FBtr0333928 Phum|PHUM563930-RA Rp…
family_72	MG00|MYZPE13164_G006_v1.0_000055140.1 Apis|ACYPI48000-RA Apis|ACYPI23974-RA MG00|MYZPE13164_G006_v1.0_000108060.1 MG00|MYZPE13164_G006_v1.0_000083830.1 MG00|MYZPE13164_G006_v1.0_000061020.1 MClo|MYZPE13164_0_v1.0_000030460.1 MClo|MYZPE13164_0_v1.0_000131250.1 MClo|MYZPE13164_0_v1.0_000104840.1 MG00|MYZPE13164_G006_v1.0_000011470.1 MG00|MYZPE13164_G006_v1.0_000190640.1 MG00|MYZPE13164_G006_v1.0_00…
family_73	Dpon|ENN80082 Dpon|ENN80920 Nvit|NV13624-RA Nvit|NV13625-RA Nvit|NV13626-RA Nvit|NV13623-RA Bmor|BGIBMGA010145-RA Nvit|NV13622-RA Cqui|CPIJ013767-RA Cqui|CPIJ013763-RA Cqui|CPIJ013762-RA Cqui|CPIJ013765-RA Dmel|FBtr0081695 Aaeg|AAEL004748-RA Nvit|NV13633-RA Hmel|HMEL009482-RA Cqui|CPIJ013764-RA Acep|ACEP13680-RA Cqui|CPIJ013786-RA Hmel|HMEL009478-RA Sinv|SINV12605-RA Aaeg|AAEL009791-RA Aaeg|AAEL0…
family_74	Bmor|BGIBMGA008096-RA Acep|ACEP21309-RA Dmel|FBtr0078708 Hmel|HMEL008606-RA Dple|EHJ75695 Dple|EHJ74137 Dmel|FBtr0332493 Dple|EHJ73618 Hmel|HMEL002932-RA Bmor|BGIBMGA009033-RA Dpon|ENN78850 Dmel|FBtr0078736 Cqui|CPIJ015685-RA Dmel|FBtr0078707 Hmel|HMEL017142-RA Phum|PHUM411900-RA Dple|EHJ70784 Apis|ACYPI007791-RA Bmor|BGIBMGA013193-RA Bmor|BGIBMGA001323-RA Bmor|BGIBMGA008509-RA MClo|MYZPE13164_0_…
family_75	Apis|ACYPI29479-RA MG00|MYZPE13164_G006_v1.0_000151790.1 Rpro|RPRC012512-RA Hmel|HMEL007942-RA Nvit|NV18906-RA Hmel|HMEL008379-RA Hmel|HMEL014284-RA Bmor|BGIBMGA004260-RA Dple|EHJ64228 Apis|ACYPI006425-RA Apis|ACYPI008430-RA Rpro|RPRC002169-RA Rpro|RPRC004224-RA Apis|ACYPI002359-RA Apis|ACYPI26418-RA MG00|MYZPE13164_G006_v1.0_000015360.1 Apis|ACYPI004193-RA Apis|ACYPI071553-RA Apis|ACYPI24008-RA …
family_76	Nvit|NV10862-RA Acep|ACEP22753-RA Bmor|BGIBMGA010738-RA Amel|GB14824-RA Apis|ACYPI008019-RA Dple|EHJ63500 MClo|MYZPE13164_0_v1.0_000144610.1 MG00|MYZPE13164_G006_v1.0_000200630.1 Dmel|FBtr0083582 Aaeg|AAEL003139-RB Cqui|CPIJ019605-RA Dpon|ENN70380 Adar|ADAR003159-RA Phum|PHUM027630-RA Tcas|TC012027-RA Agam|AGAP011357-RA Rpro|RPRC004838-RA Hmel|HMEL013128-RA Msca|MESCA006358-RA Dpul|EFX80894 Dpul|…
family_77	Dpul|EFX64585 Amel|GB17254-RA Nvit|NV10264-RA Rpro|RPRC014155-RA Tcas|TC008198-RA Amel|GB14283-RA Sinv|SINV19085-RA Dpul|EFX76216 Aaeg|AAEL018352-RA Agam|AGAP008588-RA Bmor|BGIBMGA003715-RA Dpul|EFX77198 Dpul|EFX90115 Dpul|EFX77098 Agam|AGAP002152-RB Tcas|TC013633-RA Apis|ACYPI005551-RA MClo|MYZPE13164_0_v1.0_000193280.1 Aaeg|AAEL008055-RA MG00|MYZPE13164_G006_v1.0_000043290.1 Tcas|TC001431-RA Ac…
family_78	Tcas|TC006174-RA Nvit|NV10794-RA Amel|GB13209-RA Sinv|SINV11396-RA Tcas|TC010845-RA Dple|EHJ73017 Bmor|BGIBMGA013714-RA Hmel|HMEL002156-RA Dpul|EFX85605 Dmel|FBtr0333922 Agam|AGAP009791-RA Rpro|RPRC001796-RA Dpul|EFX87623 Dpul|EFX72698 Phum|PHUM399440-RA Dpul|EFX85603 Bmor|BGIBMGA000529-RA Phum|PHUM347960-RA Dpul|EFX80396 Dpul|EFX85417 Amel|GB16619-RA Cqui|CPIJ007513-RA Nvit|NV15988-RA Rpro|RPRC0…
family_79	Dpul|EFX85286 Dpul|EFX85188 Dpul|EFX85287 Turt|tetur03g06700.1 Dpul|EFX85189 Turt|tetur08g04420.1 Turt|tetur16g03010.1 Apis|ACYPI28866-RA Dpul|EFX83350 Nvit|NV12515-RA Phum|PHUM481880-RA Acep|ACEP24082-RA Dpul|EFX80783 Turt|tetur11g01310.1 MClo|MYZPE13164_0_v1.0_000077200.1 MG00|MYZPE13164_G006_v1.0_000078990.1 Dmel|FBtr0074769 Msca|MESCA005185-RA Dmel|FBtr0074730 Turt|tetur15g02110.1 Phum|PHUM21…
family_80	MClo|MYZPE13164_0_v1.0_000194140.1 Tcas|TC009946-RA MG00|MYZPE13164_G006_v1.0_000176540.1 MG00|MYZPE13164_G006_v1.0_000075130.1 Nvit|NV21350-RA MClo|MYZPE13164_0_v1.0_000018360.1 Apis|ACYPI54328-RA Apis|ACYPI067664-RA MClo|MYZPE13164_0_v1.0_000099460.1 MG00|MYZPE13164_G006_v1.0_000189380.1 MClo|MYZPE13164_0_v1.0_000102930.1 MG00|MYZPE13164_G006_v1.0_000048120.1 MClo|MYZPE13164_0_v1.0_000081230.1 …
family_81	Cqui|CPIJ009820-RA Nvit|NV15598-RA Turt|tetur41g00120.1 Turt|tetur36g00090.1 Dpul|EFX89617 Phum|PHUM507170-RA Agam|AGAP000039-RA Tcas|TC008266-RA Turt|tetur02g04080.1 Turt|tetur08g04990.1 Tcas|TC008334-RA Amel|GB11033-RA MClo|MYZPE13164_0_v1.0_000193700.1 MG00|MYZPE13164_G006_v1.0_000194770.1 Apis|ACYPI007705-RA Dple|EHJ78383 Tcas|TC007145-RA Rpro|RPRC009158-RA Aaeg|AAEL010710-RA Nvit|NV11313-RA …
family_82	Nvit|NV12136-RA Cqui|CPIJ012420-RA Cqui|CPIJ015009-RA Apis|ACYPI082116-RA Phum|PHUM504060-RA Phum|PHUM503970-RA Acep|ACEP26615-RA Acep|ACEP26440-RA Acep|ACEP13016-RA MClo|MYZPE13164_0_v1.0_000201570.1 MClo|MYZPE13164_0_v1.0_000164910.1 MClo|MYZPE13164_0_v1.0_000147520.1 MClo|MYZPE13164_0_v1.0_000143160.1 Tcas|TC016050-RA Tcas|TC006933-RA Tcas|TC005139-RA Tcas|TC001497-RA Amel|GB14620-RA Amel|GB11…
family_83	MClo|MYZPE13164_0_v1.0_000162830.1 Aaeg|AAEL014986-RA Aaeg|AAEL008990-RA Dpon|ENN75700 Tcas|TC013828-RA Dpon|ENN82829 Dpon|ENN82513 Acep|ACEP19872-RA Dmel|FBtr0073253 Amel|GB15203-RA Rpro|RPRC002447-RA Nvit|NV13629-RA Dpon|ENN79806 Tcas|TC015908-RA Rpro|RPRC002446-RA Cqui|CPIJ003026-RA Tcas|TC013990-RA Rpro|RPRC002430-RA Agam|AGAP006597-RA Agam|AGAP006848-RA Agam|AGAP006864-RA Rpro|RPRC009528-RA …
family_84	Nvit|NV11106-RA Amel|GB14564-RB Sinv|SINV21569-RA Acep|ACEP22107-RA Apis|ACYPI004656-RA Bmor|BGIBMGA014040-RA MClo|MYZPE13164_0_v1.0_000100760.4 MG00|MYZPE13164_G006_v1.0_000134720.4 Phum|PHUM136040-RA Cqui|CPIJ005295-RA Dple|EHJ65158 Tcas|TC014326-RA Hmel|HMEL002288-RA Rpro|RPRC014175-RA Dpon|ENN76182 Apis|ACYPI002789-RA MG00|MYZPE13164_G006_v1.0_000134710.1 Dmel|FBtr0333540 MClo|MYZPE13164_0_v1…
family_85	Nvit|NV11499-RA Dmel|FBtr0076199 Cqui|CPIJ011438-RA Aaeg|AAEL008913-RA Aaeg|AAEL007191-RA Agam|AGAP009896-RA Tcas|TC002616-RA Hmel|HMEL017944-RA Adar|ADAR007746-RA Rpro|RPRC013669-RA Phum|PHUM540020-RA Dple|EHJ74057 Amel|GB17185-RA Cqui|CPIJ011435-RA Apis|ACYPI000550-RA MClo|MYZPE13164_0_v1.0_000024000.1 MG00|MYZPE13164_G006_v1.0_000083620.1 Aaeg|AAEL007193-RA Aaeg|AAEL001429-RA MClo|MYZPE13164_0…
family_86	MClo|MYZPE13164_0_v1.0_000195440.1 Nvit|NV17718-RA MG00|MYZPE13164_G006_v1.0_000062700.1 MClo|MYZPE13164_0_v1.0_000199670.1 MG00|MYZPE13164_G006_v1.0_000137050.1 Apis|ACYPI008527-RA Apis|ACYPI083064-RA Apis|ACYPI42275-RA MG00|MYZPE13164_G006_v1.0_000073860.1 Apis|ACYPI064464-RA Apis|ACYPI085314-RA Apis|ACYPI004775-RA MClo|MYZPE13164_0_v1.0_000178010.1 MClo|MYZPE13164_0_v1.0_000172690.1 Apis|ACYPI…
family_87	Nvit|NV25586-RA Adar|ADAR009834-RA Nvit|NV23927-RA Tcas|TC004189-RA Apis|ACYPI082710-RA Apis|ACYPI084059-RA Rpro|RPRC010567-RA Nvit|NV31129-RA Tcas|TC010685-RA Apis|ACYPI42492-RA Apis|ACYPI49707-RA Tcas|TC010712-RA Apis|ACYPI088893-RA Apis|ACYPI28381-RA Nvit|NV21075-RA Apis|ACYPI53685-RA Nvit|NV30677-RA Apis|ACYPI071563-RA Apis|ACYPI089231-RA Nvit|NV25950-RA Nvit|NV25026-RA Nvit|NV21118-RA Apis|A…
family_88	Dpul|EFX59902 Dpul|EFX60959 Apis|ACYPI088456-RA Dpul|EFX80029 Dpul|EFX79380 Dpul|EFX69496 Apis|ACYPI087351-RA Apis|ACYPI081374-RA Apis|ACYPI064439-RA Apis|ACYPI066561-RA Apis|ACYPI081690-RA Apis|ACYPI083259-RA Apis|ACYPI088500-RA Apis|ACYPI087201-RA Apis|ACYPI083211-RA Apis|ACYPI063761-RA Apis|ACYPI060987-RA Apis|ACYPI42305-RA Apis|ACYPI064188-RA Apis|ACYPI071759-RA Apis|ACYPI060904-RA Apis|ACYPI…
family_89	Dpul|EFX64650 Dpul|EFX88331 Aaeg|AAEL014224-RA Aaeg|AAEL017272-RA Nvit|NV14331-RA Apis|ACYPI009241-RA Dpul|EFX86019 Turt|tetur01g10700.1 Dpul|EFX85745 Apis|ACYPI004658-RA Dpul|EFX85744 Amel|GB12240-RA MClo|MYZPE13164_0_v1.0_000180540.1 Dmel|FBtr0100322 MG00|MYZPE13164_G006_v1.0_000060930.1 Dpul|EFX87693 Tcas|TC012297-RA Aaeg|AAEL011844-RA MG00|MYZPE13164_G006_v1.0_000041160.1 Dple|EHJ69998 Apis|A…
family_90	Nvit|NV12094-RA Amel|GB13800-RA Sinv|SINV25476-RA Aaeg|AAEL003669-RA Turt|tetur05g07320.1 Turt|tetur05g07230.1 Turt|tetur13g00520.1 MClo|MYZPE13164_0_v1.0_000011420.1 Apis|ACYPI008799-RA MG00|MYZPE13164_G006_v1.0_000074700.1 Aaeg|AAEL003706-RA Aaeg|AAEL003687-RA Nvit|NV14009-RA Cqui|CPIJ014767-RA Cqui|CPIJ010360-RA Adar|ADAR010100-RA Cqui|CPIJ004104-RA Dpul|EFX87610 Nvit|NV19248-RA Nvit|NV19244-R…
family_91	Nvit|NV12098-RA Sinv|SINV26142-RA Acep|ACEP12648-RA Hmel|HMEL025039-RA Dple|EHJ77042 Dpon|ENN77189 Tcas|TC013745-RA Phum|PHUM497930-RA Aaeg|AAEL006487-RA Aaeg|AAEL012691-RA Nvit|NV16434-RA Dpon|ENN71947 Phum|PHUM084910-RA Amel|GB15759-RA Agam|AGAP001550-RA Msca|MESCA003021-RA Agam|AGAP001185-RA Sinv|SINV19570-RA Amel|GB19552-RA Acep|ACEP26392-RA Amel|GB14022-RA Aaeg|AAEL001198-RA Dpul|EFX67594 Ac…
family_92	Apis|ACYPI063657-RA MG00|MYZPE13164_G006_v1.0_000011750.1 Apis|ACYPI21674-RA Apis|ACYPI49316-RA Apis|ACYPI50126-RA Apis|ACYPI061338-RA Apis|ACYPI063125-RA Apis|ACYPI29868-RA MG00|MYZPE13164_G006_v1.0_000132700.1 Apis|ACYPI003375-RA MClo|MYZPE13164_0_v1.0_000120440.1 MG00|MYZPE13164_G006_v1.0_000048650.1 Bmor|BGIBMGA012576-RA Apis|ACYPI27772-RA Apis|ACYPI29712-RA Apis|ACYPI29711-RA Apis|ACYPI08714…
family_93	Dmel|FBtr0310502 Nvit|NV31027-RA Agam|AGAP000806-RA Adar|ADAR006262-RA Adar|ADAR002813-RA Aaeg|AAEL007942-RA Cqui|CPIJ014772-RA Cqui|CPIJ000434-RA Adar|ADAR003932-RA Aaeg|AAEL003156-RA Adar|ADAR005498-RA Agam|AGAP010811-RA Adar|ADAR001264-RA Agam|AGAP004917-RA Agam|AGAP006743-RA Cqui|CPIJ000937-RA Aaeg|AAEL011634-RA Aaeg|AAEL010117-RA Cqui|CPIJ012833-RA Agam|AGAP010774-RA Agam|AGAP011223-RA Agam|…
family_94	Nvit|NV11779-RA Sinv|SINV22945-RA Amel|GB16705-RA Tcas|TC005480-RA Agam|AGAP010145-RA Aaeg|AAEL005738-RA Dpon|ENN71161 Hmel|HMEL017125-RA Dple|EHJ75786 Dmel|FBtr0080894 Bmor|BGIBMGA014224-RA Rpro|RPRC008209-RA Cqui|CPIJ000847-RA Aaeg|AAEL007374-RA Dmel|FBtr0080699 MClo|MYZPE13164_0_v1.0_000154090.1 MClo|MYZPE13164_0_v1.0_000084510.1 Agam|AGAP010280-RA Tcas|TC016299-RA Cqui|CPIJ013534-RA Dple|EHJ7…
family_95	Nvit|NV10742-RA Nvit|NV16092-RA Nvit|NV16090-RA Nvit|NV10807-RA Acep|ACEP10473-RA Amel|GB15290-RA Nvit|NV16091-RA Nvit|NV16093-RA Tcas|TC009671-RA Dpon|ENN71536 Tcas|TC015923-RA Dpon|ENN70660 Bmor|BGIBMGA005047-RA Dple|EHJ73765 Phum|PHUM420690-RA Nvit|NV22501-RA Dpul|EFX80600 Dpul|EFX80617 Amel|GB15375-RA Apis|ACYPI000737-RA Agam|AGAP003408-RA MClo|MYZPE13164_0_v1.0_000079530.1 MG00|MYZPE13164_G0…
family_96	Apis|ACYPI27720-RA Apis|ACYPI46330-RA Apis|ACYPI31643-RA Apis|ACYPI28703-RA Nvit|NV21001-RA Apis|ACYPI24410-RA Tcas|TC006071-RA Tcas|TC002033-RA Tcas|TC004224-RA Apis|ACYPI070190-RA Apis|ACYPI063933-RA Apis|ACYPI39160-RA Apis|ACYPI062999-RA Apis|ACYPI000268-RA Apis|ACYPI43547-RA MG00|MYZPE13164_G006_v1.0_000146470.1 MG00|MYZPE13164_G006_v1.0_000137640.1 Tcas|TC005061-RA Apis|ACYPI063503-RA Apis|A…
family_97	Dpon|ENN74854 Turt|tetur09g00350.1 Dpul|EFX86893 Hmel|HMEL010717-RA Turt|tetur13g02490.1 Dple|EHJ75484 Dpul|EFX84295 Dpul|EFX78220 MClo|MYZPE13164_0_v1.0_000177070.1 MG00|MYZPE13164_G006_v1.0_000032400.1 Dpul|EFX86898 Dpul|EFX87410 Bmor|BGIBMGA009146-RA MClo|MYZPE13164_0_v1.0_000030600.1 Nvit|NV13938-RA Amel|GB15910-RA Sinv|SINV23976-RA Acep|ACEP23268-RA Tcas|TC013582-RA Dpon|ENN74258 Dmel|FBtr00…
family_98	Nvit|NV11300-RA Sinv|SINV20210-RA Amel|GB15888-RA Aaeg|AAEL004930-RA Dmel|FBtr0080539 Dple|EHJ77985 Cqui|CPIJ001807-RA Tcas|TC003286-RA MClo|MYZPE13164_0_v1.0_000033370.1 MG00|MYZPE13164_G006_v1.0_000148400.1 Apis|ACYPI002405-RA Dpon|ENN72245 Phum|PHUM380520-RA Acep|ACEP20010-RA Rpro|RPRC005486-RA Dpul|EFX86103 Dpul|EFX86394 Bmor|BGIBMGA002647-RA Hmel|HMEL006705-RA Turt|tetur29g01180.1 Dpul|EFX88…
family_99	Nvit|NV15483-RA Amel|GB15181-RA Tcas|TC001958-RA MG00|MYZPE13164_G006_v1.0_000101890.1 Apis|ACYPI069550-RA Dmel|FBtr0083453 Tcas|TC001957-RA Agam|AGAP004369-RA Dple|EHJ72614 Bmor|BGIBMGA006342-RA Dmel|FBtr0300610 MClo|MYZPE13164_0_v1.0_000052650.1 Agam|AGAP004577-RA Bmor|BGIBMGA006339-RA Aaeg|AAEL010152-RA Msca|MESCA007167-RA Dmel|FBtr0300615 Dple|EHJ73868 Dmel|FBtr0080806 Agam|AGAP009267-RA Aaeg…
family_100	Turt|tetur82g00020.1 Turt|tetur65g00070.1 Turt|tetur07g02280.1 Turt|tetur07g02230.1 Turt|tetur82g00070.1 Turt|tetur07g02650.1 Turt|tetur07g02250.1 Turt|tetur07g02290.1 Turt|tetur07g02190.1 Turt|tetur07g02630.1 Turt|tetur65g00010.1 Turt|tetur07g02220.1 Turt|tetur06g02690.1 Turt|tetur268g00010.1 Turt|tetur07g02700.1 Turt|tetur07g07960.1 Turt|tetur07g02660.1 Turt|tetur34g00240.1 Turt|tetur233g00040.…
family_101	Nvit|NV10856-RA Nvit|NV13109-RA Acep|ACEP10238-RA Tcas|TC015209-RA Dpul|EFX87711 Aaeg|AAEL012972-RA Aaeg|AAEL012823-RA Dmel|FBtr0087331 Agam|AGAP006925-RA Cqui|CPIJ011238-RA Rpro|RPRC008529-RA Dpon|ENN71626 Turt|tetur04g01520.1 Dple|EHJ75544 Hmel|HMEL015890-RA Tcas|TC005902-RA Msca|MESCA006563-RA Aaeg|AAEL013274-RA Nvit|NV13453-RA Phum|PHUM268270-RA Dpul|EFX67256 MClo|MYZPE13164_0_v1.0_000126500.…
family_102	Apis|ACYPI005440-RA Apis|ACYPI005851-RA Apis|ACYPI24261-RA Apis|ACYPI24979-RA MG00|MYZPE13164_G006_v1.0_000149440.1 MG00|MYZPE13164_G006_v1.0_000175650.1 MClo|MYZPE13164_0_v1.0_000048800.1 Apis|ACYPI068284-RA Tcas|TC010743-RA Apis|ACYPI069832-RA Tcas|TC004208-RA Apis|ACYPI25228-RA MG00|MYZPE13164_G006_v1.0_000036970.1 Apis|ACYPI086900-RA MG00|MYZPE13164_G006_v1.0_000115980.1 MG00|MYZPE13164_G006_…
family_103	Dmel|FBtr0290142 Nvit|NV13511-RA Tcas|TC000818-RA Sinv|SINV17592-RA Dpon|ENN80281 Apis|ACYPI007041-RA MClo|MYZPE13164_0_v1.0_000037360.3 MG00|MYZPE13164_G006_v1.0_000135680.4 Cqui|CPIJ017566-RA Apis|ACYPI002572-RA MG00|MYZPE13164_G006_v1.0_000135670.1 MClo|MYZPE13164_0_v1.0_000069010.1 MClo|MYZPE13164_0_v1.0_000068950.1 MG00|MYZPE13164_G006_v1.0_000021240.1 Apis|ACYPI003811-RA Apis|ACYPI002687-RA…
family_104	Nvit|NV10949-RA Nvit|NV14550-RA Nvit|NV14548-RA Nvit|NV14549-RA Dpon|ENN75787 Phum|PHUM472630-RA MClo|MYZPE13164_0_v1.0_000040800.1 MG00|MYZPE13164_G006_v1.0_000128330.2 Apis|ACYPI000066-RA Apis|ACYPI002475-RA MClo|MYZPE13164_0_v1.0_000108370.1 MG00|MYZPE13164_G006_v1.0_000089900.1 Tcas|TC000549-RA Amel|GB11969-RA Turt|tetur01g00350.1 Dple|EHJ69993 Rpro|RPRC000617-RA MClo|MYZPE13164_0_v1.0_000166…
family_105	Nvit|NV14064-RA Acep|ACEP21726-RA Amel|GB10836-RA Tcas|TC007971-RA Dmel|FBtr0075772 Bmor|BGIBMGA001218-RA Dple|EHJ64651 MClo|MYZPE13164_0_v1.0_000013890.1 MG00|MYZPE13164_G006_v1.0_000145420.1 Dpon|ENN79035 Dpul|EFX67876 Aaeg|AAEL017315-RA Phum|PHUM507200-RA Dmel|FBtr0082636 Rpro|RPRC009759-RA Dmel|FBtr0082679 Dmel|FBtr0082638 Dmel|FBtr0082637 Dmel|FBtr0082512 Dmel|FBtr0082482 Cqui|CPIJ014564-RA …
family_106	Turt|tetur07g06480.1 Turt|tetur03g05010.1 Turt|tetur11g00530.1 Turt|tetur07g06440.1 Turt|tetur03g05070.1 Agam|AGAP003066-RA Hmel|HMEL015784-RA Turt|tetur27g00230.1 Turt|tetur03g09961.1 Turt|tetur03g05110.1 MClo|MYZPE13164_0_v1.0_000125290.1 MG00|MYZPE13164_G006_v1.0_000096050.1 Apis|ACYPI004722-RA Turt|tetur03g03950.1 Rpro|RPRC000513-RA Turt|tetur27g00350.1 Dpul|EFX84030 Turt|tetur06g02400.1 Amel…
family_107	Apis|ACYPI008434-RA Apis|ACYPI087722-RA Apis|ACYPI062087-RA Apis|ACYPI008636-RA Apis|ACYPI000377-RA Apis|ACYPI006291-RA Apis|ACYPI001173-RA Apis|ACYPI071181-RA Apis|ACYPI010243-RA Apis|ACYPI003982-RA Apis|ACYPI007205-RA Apis|ACYPI001793-RA Apis|ACYPI008711-RA Apis|ACYPI009935-RA Apis|ACYPI006754-RA Apis|ACYPI006836-RA Apis|ACYPI065092-RA Apis|ACYPI009180-RA MClo|MYZPE13164_0_v1.0_000006190.1 MG00…
family_108	Nvit|NV12940-RA Amel|GB10587-RA Sinv|SINV15876-RA Phum|PHUM420730-RA Dpul|EFX74207 Rpro|RPRC013014-RA Apis|ACYPI067762-RA Dmel|FBtr0087987 MClo|MYZPE13164_0_v1.0_000104020.1 MG00|MYZPE13164_G006_v1.0_000011320.1 Tcas|TC007744-RA Cqui|CPIJ018377-RA Aaeg|AAEL001715-RA Bmor|BGIBMGA009699-RA Adar|ADAR006741-RA Acep|ACEP15334-RA Agam|AGAP008249-RA Dpon|ENN83244 Dpon|ENN78789 Dple|EHJ66301 Hmel|HMEL011…
family_109	Nvit|NV12884-RA Nvit|NV14361-RA Acep|ACEP25172-RA Amel|GB17034-RA Rpro|RPRC009260-RA Aaeg|AAEL012041-RA Cqui|CPIJ000613-RA Sinv|SINV24429-RA Amel|GB19500-RA Phum|PHUM203310-RA Dmel|FBtr0089546 Phum|PHUM082690-RA Adar|ADAR004326-RA Amel|GB11808-RA Tcas|TC015236-RA Dple|EHJ65264 Cqui|CPIJ000611-RA Tcas|TC006636-RA Dpon|ENN72710 Phum|PHUM196650-RA Dmel|FBtr0085605 Dpul|EFX78815 Acep|ACEP17603-RA Tca…
family_110	Apis|ACYPI000485-RA Aaeg|AAEL001232-RA Cqui|CPIJ008716-RA Dmel|FBtr0071784 Turt|tetur03g07930.1 Bmor|BGIBMGA004421-RA Turt|tetur03g08010.1 Apis|ACYPI001407-RA Rpro|RPRC010398-RA Dpul|EFX63703 Phum|PHUM354260-RA Rpro|RPRC005321-RA Tcas|TC009217-RA Agam|AGAP007684-RA MClo|MYZPE13164_0_v1.0_000184140.1 MG00|MYZPE13164_G006_v1.0_000151060.1 MG00|MYZPE13164_G006_v1.0_000104320.1 Sinv|SINV12302-RA Tcas…
family_111	MClo|MYZPE13164_0_v1.0_000017830.1 MClo|MYZPE13164_0_v1.0_000001870.1 MG00|MYZPE13164_G006_v1.0_000038800.1 MG00|MYZPE13164_G006_v1.0_000158980.1 MClo|MYZPE13164_0_v1.0_000116480.1 Apis|ACYPI085716-RA MG00|MYZPE13164_G006_v1.0_000163730.1 Apis|ACYPI47539-RA Apis|ACYPI088396-RA Apis|ACYPI087068-RA MClo|MYZPE13164_0_v1.0_000191750.1 Apis|ACYPI26285-RA Apis|ACYPI000313-RA Apis|ACYPI080873-RA Apis|AC…
family_112	Dpon|ENN76862 Phum|PHUM226870-RA Nvit|NV12819-RA Bmor|BGIBMGA000236-RA Amel|GB14673-RA Sinv|SINV16027-RA Phum|PHUM601240-RA Aaeg|AAEL003125-RA Adar|ADAR009651-RA Cqui|CPIJ014783-RA Agam|AGAP006780-RA Dpul|EFX77663 Adar|ADAR005643-RA Dmel|FBtr0076651 MClo|MYZPE13164_0_v1.0_000198090.1 MG00|MYZPE13164_G006_v1.0_000190000.1 Apis|ACYPI086826-RA Apis|ACYPI009436-RA Dple|EHJ70269 Acep|ACEP23737-RA Tcas…
family_113	Nvit|NV12552-RA Amel|GB10681-RA Acep|ACEP24239-RA Rpro|RPRC014407-RA Apis|ACYPI002003-RA MClo|MYZPE13164_0_v1.0_000105000.1 MG00|MYZPE13164_G006_v1.0_000074110.1 Tcas|TC015200-RA Cqui|CPIJ008659-RA Sinv|SINV16612-RA Aaeg|AAEL003834-RA Dple|EHJ78967 Dmel|FBtr0084378 Adar|ADAR001669-RA Agam|AGAP004620-RA Dmel|FBtr0084634 Phum|PHUM009860-RA Agam|AGAP006144-RA Acep|ACEP24866-RA Amel|GB19474-RA Cqui|C…
family_114	Nvit|NV14060-RA MG00|MYZPE13164_G006_v1.0_000023520.1 Apis|ACYPI50559-RA Nvit|NV20055-RA Nvit|NV23793-RA Nvit|NV22970-RA Apis|ACYPI41179-RA MG00|MYZPE13164_G006_v1.0_000081750.1 MClo|MYZPE13164_0_v1.0_000032660.1 Apis|ACYPI53315-RA Apis|ACYPI32489-RA MG00|MYZPE13164_G006_v1.0_000068550.1 MClo|MYZPE13164_0_v1.0_000140540.1 MClo|MYZPE13164_0_v1.0_000058630.1 MG00|MYZPE13164_G006_v1.0_000179990.1 MC…
family_115	MG00|MYZPE13164_G006_v1.0_000177990.1 MG00|MYZPE13164_G006_v1.0_000160330.1 MG00|MYZPE13164_G006_v1.0_000080000.1 Apis|ACYPI085905-RA MG00|MYZPE13164_G006_v1.0_000120000.1 MG00|MYZPE13164_G006_v1.0_000139440.2 Apis|ACYPI31166-RA MG00|MYZPE13164_G006_v1.0_000186850.1 Apis|ACYPI25179-RA MG00|MYZPE13164_G006_v1.0_000193620.1 Apis|ACYPI32456-RA MClo|MYZPE13164_0_v1.0_000132770.1 MG00|MYZPE13164_G006_…
family_116	MG00|MYZPE13164_G006_v1.0_000017150.1 Apis|ACYPI081804-RA MG00|MYZPE13164_G006_v1.0_000132660.1 Apis|ACYPI069763-RA Apis|ACYPI52589-RA MG00|MYZPE13164_G006_v1.0_000188190.1 MG00|MYZPE13164_G006_v1.0_000053450.1 MG00|MYZPE13164_G006_v1.0_000035720.1 MG00|MYZPE13164_G006_v1.0_000180080.1 MG00|MYZPE13164_G006_v1.0_000102110.1 MG00|MYZPE13164_G006_v1.0_000033880.1 MG00|MYZPE13164_G006_v1.0_000025550.…
family_117	Apis|ACYPI068708-RA Tcas|TC001734-RA Tcas|TC016028-RA Apis|ACYPI064692-RA Tcas|TC016027-RA Apis|ACYPI003342-RA Apis|ACYPI073032-RA Apis|ACYPI56831-RA Apis|ACYPI062975-RA Tcas|TC007552-RA Phum|PHUM531970-RA Phum|PHUM531990-RA Tcas|TC006868-RA Tcas|TC006870-RA Tcas|TC007546-RA Tcas|TC007543-RA Tcas|TC011271-RA Tcas|TC002946-RA Apis|ACYPI005752-RA Apis|ACYPI087119-RA Apis|ACYPI56743-RA Apis|ACYPI387…
family_118	Turt|tetur18g01890.1 Amel|GB15352-RA Hmel|HMEL002263-RA Acep|ACEP13460-RA Nvit|NV11174-RA Acep|ACEP18004-RA Amel|GB18452-RA Dple|EHJ72048 Phum|PHUM213040-RA Bmor|BGIBMGA007849-RA Rpro|RPRC010160-RA Aaeg|AAEL004779-RA Apis|ACYPI000589-RA MClo|MYZPE13164_0_v1.0_000024360.1 MG00|MYZPE13164_G006_v1.0_000063030.2 Agam|AGAP009996-RA Cqui|CPIJ020068-RA Cqui|CPIJ011947-RA Turt|tetur04g09495.1 Dmel|FBtr00…
family_119	Nvit|NV12074-RA Apis|ACYPI002477-RA Sinv|SINV25991-RA MG00|MYZPE13164_G006_v1.0_000127440.1 MClo|MYZPE13164_0_v1.0_000154320.1 Dple|EHJ69984 MClo|MYZPE13164_0_v1.0_000154360.3 MG00|MYZPE13164_G006_v1.0_000127480.1 MG00|MYZPE13164_G006_v1.0_000127470.1 Apis|ACYPI002333-RA Dpon|ENN83437 MClo|MYZPE13164_0_v1.0_000154330.2 Apis|ACYPI007347-RA MClo|MYZPE13164_0_v1.0_000154340.1 MClo|MYZPE13164_0_v1.0_…
family_120	Aaeg|AAEL001691-RA Cqui|CPIJ004085-RA Dmel|FBtr0073939 Nvit|NV15583-RA Acep|ACEP11040-RA Sinv|SINV19051-RA Amel|GB13396-RA Apis|ACYPI010229-RA Agam|AGAP004562-RA MG00|MYZPE13164_G006_v1.0_000068360.1 MClo|MYZPE13164_0_v1.0_000087070.1 Bmor|BGIBMGA006540-RA Aaeg|AAEL009314-RA Tcas|TC015466-RA Dple|EHJ64141 Apis|ACYPI010147-RA MG00|MYZPE13164_G006_v1.0_000135660.1 Tcas|TC008783-RA Dple|EHJ74402 MCl…
family_121	Aaeg|AAEL004281-RA Aaeg|AAEL001048-RA Hmel|HMEL011598-RA Tcas|TC005793-RA Aaeg|AAEL009628-RA Cqui|CPIJ007225-RA Dpon|ENN71347 Tcas|TC010855-RA Dpon|ENN71199 Dple|EHJ68451 Dpon|ENN71138 Tcas|TC011981-RA Cqui|CPIJ005534-RA Agam|AGAP003984-RA Cqui|CPIJ005535-RA Dpon|ENN71348 Rpro|RPRC006129-RA Apis|ACYPI003692-RA Turt|tetur03g05240.1 MClo|MYZPE13164_0_v1.0_000029790.1 MG00|MYZPE13164_G006_v1.0_00003…
family_122	Cqui|CPIJ010225-RA Cqui|CPIJ010229-RA Cqui|CPIJ010227-RA Dmel|FBtr0083730 Agam|AGAP006082-RA Turt|tetur03g03020.1 Dple|EHJ78478 Cqui|CPIJ010231-RA Cqui|CPIJ010230-RA Dmel|FBtr0083731 Agam|AGAP008018-RA Dple|EHJ68052 Amel|GB17396-RA Agam|AGAP008019-RA Adar|ADAR010417-RA Dmel|FBtr0089418 MG00|MYZPE13164_G006_v1.0_000119550.1 MClo|MYZPE13164_0_v1.0_000196970.1 Nvit|NV16362-RA Hmel|HMEL003058-RA Aaeg…
family_123	Apis|ACYPI52168-RA MG00|MYZPE13164_G006_v1.0_000032320.1 MClo|MYZPE13164_0_v1.0_000029320.1 MClo|MYZPE13164_0_v1.0_000018590.1 MClo|MYZPE13164_0_v1.0_000017190.1 Apis|ACYPI25427-RA Apis|ACYPI066195-RA MG00|MYZPE13164_G006_v1.0_000139980.1 MClo|MYZPE13164_0_v1.0_000142840.1 MG00|MYZPE13164_G006_v1.0_000049400.1 MG00|MYZPE13164_G006_v1.0_000193370.1 Dple|EHJ63315 MG00|MYZPE13164_G006_v1.0_000034910…
family_124	Dpul|EFX60084 Dpul|EFX84255 Turt|tetur21g01520.1 Dple|EHJ79172 Bmor|BGIBMGA013010-RA Nvit|NV13328-RA Rpro|RPRC002350-RA Agam|AGAP003779-RA Cqui|CPIJ001371-RA Aaeg|AAEL004040-RA Apis|ACYPI000564-RA Phum|PHUM448770-RA MClo|MYZPE13164_0_v1.0_000058040.1 MG00|MYZPE13164_G006_v1.0_000078050.1 Apis|ACYPI007135-RA MClo|MYZPE13164_0_v1.0_000194650.1 MG00|MYZPE13164_G006_v1.0_000008800.3 Dpon|ENN71451 Dme…
family_125	Nvit|NV10825-RA Phum|PHUM171810-RA Amel|GB17620-RA Apis|ACYPI001075-RA Tcas|TC009331-RA Rpro|RPRC008021-RA MClo|MYZPE13164_0_v1.0_000160030.1 MG00|MYZPE13164_G006_v1.0_000045690.1 Aaeg|AAEL004200-RA Cqui|CPIJ005091-RA Dple|EHJ66340 Acep|ACEP26356-RA Dpul|EFX69314 Agam|AGAP002580-RA Adar|ADAR006029-RA Dpon|ENN72034 Dmel|FBtr0083193 Dmel|FBtr0081827 Dpul|EFX76824 Nvit|NV14878-RA Agam|AGAP004275-RA …
family_126	Nvit|NV17384-RA Nvit|NV18889-RA Nvit|NV19091-RA Nvit|NV18811-RA Nvit|NV12883-RA Nvit|NV18676-RA Nvit|NV18647-RA Nvit|NV18216-RA Nvit|NV18822-RA Nvit|NV18670-RA Nvit|NV18098-RA Nvit|NV18856-RA Nvit|NV18858-RA Nvit|NV17387-RA Nvit|NV19055-RA Nvit|NV18093-RA Nvit|NV19105-RA Nvit|NV19279-RA Nvit|NV18776-RA Nvit|NV19203-RA Nvit|NV18813-RA Tcas|TC005154-RA Tcas|TC004351-RA Tcas|TC001911-RA Tcas|TC00185…
family_127	Nvit|NV12138-RA Nvit|NV19249-RA Nvit|NV14198-RA Nvit|NV14068-RA Nvit|NV14008-RA Nvit|NV12304-RA Nvit|NV12302-RA Nvit|NV12297-RA Nvit|NV12254-RA Nvit|NV10347-RA Nvit|NV10508-RA Aaeg|AAEL015682-RA Cqui|CPIJ012426-RA Cqui|CPIJ012422-RA Cqui|CPIJ012413-RA Cqui|CPIJ012404-RA Cqui|CPIJ012391-RA Cqui|CPIJ012381-RA Aaeg|AAEL015681-RA Aaeg|AAEL015680-RA Aaeg|AAEL015679-RA Aaeg|AAEL015678-RA Aaeg|AAEL01567…
family_128	Nvit|NV12135-RA MClo|MYZPE13164_0_v1.0_000164900.1 Cqui|CPIJ014768-RA Phum|PHUM503960-RA Phum|PHUM504050-RA Phum|PHUM004180-RA Acep|ACEP26612-RA Acep|ACEP26443-RA Acep|ACEP13010-RA MClo|MYZPE13164_0_v1.0_000201560.1 MClo|MYZPE13164_0_v1.0_000156740.1 MClo|MYZPE13164_0_v1.0_000147530.1 MClo|MYZPE13164_0_v1.0_000072210.1 MClo|MYZPE13164_0_v1.0_000061700.1 Sinv|SINV19566-RA Amel|GB20104-RA Amel|GB17…
family_129	Hmel|HMEL014489-RA Apis|ACYPI000521-RA Hmel|HMEL013136-RA Tcas|TC011196-RA Bmor|BGIBMGA010537-RA Agam|AGAP006426-RA Dple|EHJ69449 Dple|EHJ64708 Dmel|FBtr0075321 Dple|EHJ74708 Bmor|BGIBMGA010811-RA Nvit|NV11958-RA Nvit|NV18339-RA Nvit|NV14577-RA Nvit|NV18537-RA Acep|ACEP24439-RA Aaeg|AAEL015022-RA Cqui|CPIJ008532-RA Rpro|RPRC009519-RA Tcas|TC009015-RA Tcas|TC009017-RA Bmor|BGIBMGA010536-RA Cqui|CP…
family_130	Nvit|NV13645-RA Amel|GB17182-RA Sinv|SINV20656-RA Acep|ACEP27573-RA Tcas|TC008651-RA Tcas|TC008652-RA Turt|tetur04g09497.1 Turt|tetur04g02830.1 Dpul|EFX75762 Dpul|EFX86566 Dpul|EFX64162 Dpul|EFX64152 Dpul|EFX66743 Dpul|EFX73033 Dpul|EFX72552 Dpul|EFX79546 Dpul|EFX66744 Dpul|EFX86733 Dpul|EFX73734 Dpul|EFX86678 Dpul|EFX83802 Dpul|EFX63538 Dmel|FBtr0299926 Dpul|EFX82711 Dpul|EFX86669 Dpul|EFX76410 …
family_131	Rpro|RPRC005912-RA Nvit|NV11706-RA Dpul|EFX82458 Dpon|ENN78700 Dpul|EFX72642 Amel|GB10357-RA Tcas|TC013313-RA Agam|AGAP011839-RA Phum|PHUM423140-RA Agam|AGAP009603-RA Aaeg|AAEL017395-RA Dmel|FBtr0076115 Aaeg|AAEL007235-RA Agam|AGAP005239-RA Tcas|TC003733-RA Msca|MESCA003793-RA Dmel|FBtr0073367 Aaeg|AAEL007046-RA Dple|EHJ73368 Nvit|NV15748-RA Dple|EHJ75961 Cqui|CPIJ004342-RA Cqui|CPIJ016780-RA Cqu…
family_132	Nvit|NV10939-RA Acep|ACEP22760-RA Dple|EHJ74121 Bmor|BGIBMGA009562-RA Aaeg|AAEL006061-RA Amel|GB10390-RA Tcas|TC004868-RA Agam|AGAP001995-RA Phum|PHUM361340-RA Sinv|SINV22989-RA Dmel|FBtr0082590 Adar|ADAR000552-RA Rpro|RPRC003608-RA Dpul|EFX80344 Turt|tetur05g04890.1 MClo|MYZPE13164_0_v1.0_000007350.1 MG00|MYZPE13164_G006_v1.0_000028230.2 Apis|ACYPI001003-RA Dpon|ENN83423 Cqui|CPIJ006946-RA Dpon|…
family_133	Bmor|BGIBMGA003132-RA Agam|AGAP008133-RA Cqui|CPIJ000917-RA Aaeg|AAEL005701-RA Dmel|FBtr0308679 Rpro|RPRC007776-RA Hmel|HMEL003676-RA Agam|AGAP008165-RE Tcas|TC014093-RA Nvit|NV16529-RA MClo|MYZPE13164_0_v1.0_000172580.2 MG00|MYZPE13164_G006_v1.0_000202960.2 Adar|ADAR005379-RA Agam|AGAP009314-RA Apis|ACYPI002253-RA Phum|PHUM112970-RA Amel|GB15272-RA Cqui|CPIJ007054-RB Dmel|FBtr0081236 Aaeg|AAEL01…
family_134	Apis|ACYPI062632-RA Apis|ACYPI52731-RA Apis|ACYPI33081-RA Apis|ACYPI23117-RA Apis|ACYPI062867-RA Apis|ACYPI39540-RA Apis|ACYPI085147-RA Apis|ACYPI50906-RA Apis|ACYPI49800-RA Apis|ACYPI071048-RA Apis|ACYPI22896-RA Apis|ACYPI51215-RA Apis|ACYPI49971-RA Apis|ACYPI28174-RA Apis|ACYPI31572-RA Nvit|NV24132-RA Apis|ACYPI081566-RA Apis|ACYPI088554-RA Apis|ACYPI50587-RA Cqui|CPIJ011828-RA Tcas|TC005227-RA…
family_135	Dpul|EFX77472 Acep|ACEP19443-RA Dpul|EFX77471 Apis|ACYPI009332-RA Dpul|EFX77473 MClo|MYZPE13164_0_v1.0_000009050.1 MG00|MYZPE13164_G006_v1.0_000030950.1 Sinv|SINV11463-RA Rpro|RPRC010623-RA Rpro|RPRC015283-RA Amel|GB12200-RA Dpon|ENN78452 Amel|GB19336-RA Dpul|EFX77470 Dmel|FBtr0083146 Dpul|EFX63569 Tcas|TC007259-RA Dmel|FBtr0083697 Agam|AGAP001162-RA Dpul|EFX77474 Amel|GB19657-RA Tcas|TC013765-RA…
family_136	Nvit|NV11231-RA Bmor|BGIBMGA006856-RA MClo|MYZPE13164_0_v1.0_000024420.2 Rpro|RPRC001058-RA Nvit|NV12053-RA Agam|AGAP010021-RA Dpul|EFX65774 Msca|MESCA006476-RA Nvit|NV12955-RA Cqui|CPIJ015311-RA Sinv|SINV24598-RA Tcas|TC011986-RA Dmel|FBtr0332352 Aaeg|AAEL012909-RA Apis|ACYPI060717-RA MG00|MYZPE13164_G006_v1.0_000063090.2 Hmel|HMEL002154-RA Amel|GB13778-RA Dple|EHJ68109 Adar|ADAR005925-RA Cqui|C…
family_137	Cqui|CPIJ005840-RA Aaeg|AAEL000596-RA Hmel|HMEL011433-RA Dple|EHJ74610 Tcas|TC014087-RA Nvit|NV11216-RA Amel|GB16816-RA Sinv|SINV11049-RA Acep|ACEP15983-RA Phum|PHUM170180-RA Tcas|TC005895-RA Cqui|CPIJ005615-RA Agam|AGAP010160-RA Dmel|FBtr0080035 Aaeg|AAEL012631-RA Apis|ACYPI007110-RA MClo|MYZPE13164_0_v1.0_000063160.3 MG00|MYZPE13164_G006_v1.0_000142010.3 Dpon|ENN70521 Adar|ADAR003132-RA Dpul|EF…
family_138	MG00|MYZPE13164_G006_v1.0_000119810.1 Apis|ACYPI072679-RA Apis|ACYPI066324-RA Apis|ACYPI070993-RA Apis|ACYPI062702-RA Apis|ACYPI062297-RA Apis|ACYPI070063-RA Apis|ACYPI087395-RA Apis|ACYPI069849-RA Apis|ACYPI063675-RA MG00|MYZPE13164_G006_v1.0_000163560.1 Tcas|TC002195-RA Apis|ACYPI064558-RA Apis|ACYPI071670-RA Apis|ACYPI082788-RA Apis|ACYPI060339-RA Apis|ACYPI44064-RA Apis|ACYPI067139-RA Nvit|NV…
family_139	Tcas|TC030066-RA Acep|ACEP24346-RA Apis|ACYPI083610-RA Tcas|TC030068-RA Apis|ACYPI060818-RA MClo|MYZPE13164_0_v1.0_000042710.1 MClo|MYZPE13164_0_v1.0_000042700.1 Apis|ACYPI35893-RA Apis|ACYPI29093-RA Apis|ACYPI48957-RA Bmor|BGIBMGA012217-RA MG00|MYZPE13164_G006_v1.0_000056390.1 Apis|ACYPI28630-RA Apis|ACYPI48423-RA Apis|ACYPI33205-RA MG00|MYZPE13164_G006_v1.0_000056360.1 Apis|ACYPI003753-RA MG00|…
family_140	Dpon|ENN70500 Nvit|NV11133-RA Sinv|SINV12248-RA Amel|GB19017-RA Amel|GB20070-RA Nvit|NV16403-RA Cqui|CPIJ005213-RA Aaeg|AAEL010540-RA Nvit|NV11134-RA Cqui|CPIJ019693-RA Adar|ADAR007316-RA Cqui|CPIJ013172-RA Dmel|FBtr0088759 Aaeg|AAEL003434-RA Dmel|FBtr0088758 Agam|AGAP006019-RA Agam|AGAP008962-RA Dmel|FBtr0080276 Nvit|NV12204-RA Aaeg|AAEL010536-RA Cqui|CPIJ005210-RA Agam|AGAP002102-RA Acep|ACEP22…
family_141	Nvit|NV11900-RA Nvit|NV12499-RA Hmel|HMEL016515-RA Bmor|BGIBMGA012521-RA Dple|EHJ76224 Dmel|FBtr0082782 Amel|GB17780-RA Aaeg|AAEL012136-RA Rpro|RPRC000495-RA Tcas|TC000982-RA Cqui|CPIJ000661-RA Nvit|NV12500-RA Tcas|TC000596-RA Rpro|RPRC000278-RA Nvit|NV25695-RA Dpon|ENN80178 Dpon|ENN73843 Nvit|NV12664-RA Sinv|SINV18268-RA Tcas|TC000601-RA Dpul|EFX89372 Dpul|EFX62063 Phum|PHUM413730-RA Tcas|TC0006…
family_142	Dpul|EFX64459 Dpul|EFX64663 Dpul|EFX63377 MClo|MYZPE13164_0_v1.0_000200210.1 Hmel|HMEL003309-RA Apis|ACYPI002141-RA Acep|ACEP14115-RA Dpul|EFX65704 Apis|ACYPI007953-RA Apis|ACYPI080191-RA Cqui|CPIJ018583-RA Rpro|RPRC014169-RA Apis|ACYPI49245-RA Apis|ACYPI069224-RA Dpul|EFX70829 Dple|EHJ77794 MClo|MYZPE13164_0_v1.0_000166970.1 MG00|MYZPE13164_G006_v1.0_000038910.1 MClo|MYZPE13164_0_v1.0_000152950.…
family_143	Nvit|NV11661-RA Amel|GB16102-RA Tcas|TC009318-RA Dpul|EFX66479 Hmel|HMEL022606-RA Acep|ACEP26663-RA Phum|PHUM038300-RA Rpro|RPRC002679-RA Apis|ACYPI003531-RA MClo|MYZPE13164_0_v1.0_000148200.1 MG00|MYZPE13164_G006_v1.0_000182980.1 Dpon|ENN78244 Dpul|EFX82994 MClo|MYZPE13164_0_v1.0_000073690.1 MG00|MYZPE13164_G006_v1.0_000141100.1 Amel|GB19984-RA Nvit|NV12759-RA Nvit|NV18283-RA Apis|ACYPI000516-RA…
family_144	Nvit|NV11094-RA Nvit|NV16220-RA Sinv|SINV19256-RA Amel|GB14361-RA Acep|ACEP13838-RA Cqui|CPIJ001822-RA Agam|AGAP001659-RA Aaeg|AAEL013757-RA Tcas|TC005374-RA Aaeg|AAEL008817-RA Adar|ADAR004610-RA Cqui|CPIJ007783-RA Agam|AGAP001345-RA Tcas|TC005375-RA Phum|PHUM598430-RA Aaeg|AAEL013759-RA Aaeg|AAEL011169-RA Adar|ADAR009474-RA Phum|PHUM494820-RA Cqui|CPIJ006537-RA Cqui|CPIJ018824-RA Amel|GB13613-RA…
family_145	MClo|MYZPE13164_0_v1.0_000095610.1 MG00|MYZPE13164_G006_v1.0_000193600.1 MG00|MYZPE13164_G006_v1.0_000033720.1 Apis|ACYPI41747-RA MClo|MYZPE13164_0_v1.0_000136370.1 MG00|MYZPE13164_G006_v1.0_000056950.1 Nvit|NV20689-RA MClo|MYZPE13164_0_v1.0_000151900.1 MG00|MYZPE13164_G006_v1.0_000046550.1 Apis|ACYPI55205-RA MG00|MYZPE13164_G006_v1.0_000162620.1 MClo|MYZPE13164_0_v1.0_000136350.1 Apis|ACYPI29430…
family_146	Apis|ACYPI009744-RA Aaeg|AAEL009029-RA Agam|AGAP003652-RB Cqui|CPIJ007198-RA Adar|ADAR002079-RA Tcas|TC011192-RA Aaeg|AAEL009948-RA Phum|PHUM233600-RA Tcas|TC005191-RA Rpro|RPRC002940-RA Cqui|CPIJ014581-RA Adar|ADAR009346-RA Amel|GB13401-RA MClo|MYZPE13164_0_v1.0_000160050.1 MG00|MYZPE13164_G006_v1.0_000045710.1 Apis|ACYPI000430-RA Cqui|CPIJ009438-RA Dmel|FBtr0070092 Turt|tetur02g05550.1 Hmel|HME…
family_147	Nvit|NV10718-RA Sinv|SINV22281-RA Sinv|SINV22263-RA Dple|EHJ72145 Tcas|TC011755-RA Phum|PHUM066540-RA Sinv|SINV25938-RA Phum|PHUM433370-RA Dmel|FBtr0079165 Nvit|NV16977-RA MClo|MYZPE13164_0_v1.0_000006750.1 MG00|MYZPE13164_G006_v1.0_000158080.1 Agam|AGAP003680-RA Agam|AGAP002060-RA Apis|ACYPI006207-RA Tcas|TC012169-RA Sinv|SINV22994-RA Aaeg|AAEL018334-RA Dple|EHJ78794 Dmel|FBtr0085308 Dpon|ENN703…
family_148	Nvit|NV10787-RA Nvit|NV24323-RA Nvit|NV14634-RA Nvit|NV14635-RA Nvit|NV11195-RA Nvit|NV11197-RA Sinv|SINV14844-RA Nvit|NV16745-RA Acep|ACEP16318-RA Amel|GB12546-RA Nvit|NV11196-RA Nvit|NV18069-RA Nvit|NV16354-RA Acep|ACEP18911-RA Tcas|TC008419-RA Nvit|NV15726-RA Sinv|SINV15020-RA Tcas|TC008418-RA Dpon|ENN71644 Amel|GB12132-RA Dpon|ENN79637 Amel|GB18728-RA Aaeg|AAEL001423-RA Tcas|TC001162-RA Tcas|…
family_149	Phum|PHUM312550-RA Nvit|NV11279-RA Amel|GB11737-RA Sinv|SINV11008-RA Rpro|RPRC009584-RA Dmel|FBtr0110807 Dple|EHJ78162 Dple|EHJ72957 Tcas|TC009768-RA Aaeg|AAEL008236-RA Dmel|FBtr0309090 Cqui|CPIJ003910-RA Amel|GB30520-RA Tcas|TC016379-RA Amel|GB18950-RA Phum|PHUM313690-RA Agam|AGAP001410-RA Agam|AGAP009683-RA Dmel|FBtr0299711 Amel|GB18796-RA Nvit|NV16046-RA Dple|EHJ77338 Phum|PHUM311500-RA Nvit|N…
family_150	Cqui|CPIJ005639-RA Tcas|TC010105-RA Hmel|HMEL015849-RA Dple|EHJ77277 Tcas|TC005338-RA Cqui|CPIJ005647-RA Rpro|RPRC011567-RA Rpro|RPRC015293-RA Dple|EHJ70499 Bmor|BGIBMGA005780-RA Dple|EHJ63492 Dple|EHJ77787 Nvit|NV13797-RA Amel|GB14621-RA Acep|ACEP18922-RA Nvit|NV13802-RA Amel|GB14435-RA Amel|GB10397-RA Nvit|NV13799-RA Nvit|NV13801-RA Phum|PHUM370660-RA Nvit|NV13798-RA Amel|GB18662-RA Amel|GB1138…
family_151	Dple|EHJ74141 Nvit|NV12504-RA Phum|PHUM507180-RA Tcas|TC007146-RA Dple|EHJ77209 Hmel|HMEL005166-RA Agam|AGAP000037-RA Aaeg|AAEL010712-RA Dmel|FBtr0074125 Dpul|EFX70780 Bmor|BGIBMGA001256-RA Rpro|RPRC000251-RA Cqui|CPIJ014519-RA Dpon|ENN80472 Turt|tetur10g00910.1 Dpul|EFX89307 Dpon|ENN82105 Dpon|ENN83472 Turt|tetur25g01440.1 Nvit|NV14309-RA Dpul|EFX87297 Dpon|ENN72570 Dmel|FBtr0302153 Hmel|HMEL006…
family_152	Apis|ACYPI086112-RA MG00|MYZPE13164_G006_v1.0_000003910.1 Apis|ACYPI007608-RA Apis|ACYPI066848-RA Apis|ACYPI40503-RA Apis|ACYPI40504-RA Apis|ACYPI55165-RA Apis|ACYPI062402-RA Apis|ACYPI064079-RA Apis|ACYPI46176-RA Apis|ACYPI56383-RA Apis|ACYPI29927-RA MG00|MYZPE13164_G006_v1.0_000070770.1 Apis|ACYPI42676-RA MG00|MYZPE13164_G006_v1.0_000065010.1 MClo|MYZPE13164_0_v1.0_000045980.1 Apis|ACYPI38760-R…
family_153	Phum|PHUM518050-RA Dpul|EFX76255 Bmor|BGIBMGA011528-RA MG00|MYZPE13164_G006_v1.0_000065280.2 MClo|MYZPE13164_0_v1.0_000120670.1 Amel|GB14320-RA Apis|ACYPI004687-RA Dmel|FBtr0083987 Agam|AGAP000801-RA Dpul|EFX76369 Rpro|RPRC000021-RA Dpul|EFX71542 MG00|MYZPE13164_G006_v1.0_000065270.2 MClo|MYZPE13164_0_v1.0_000120660.3 MClo|MYZPE13164_0_v1.0_000120690.1 MG00|MYZPE13164_G006_v1.0_000065300.1 Agam|A…
family_154	MG00|MYZPE13164_G006_v1.0_000049210.1 MClo|MYZPE13164_0_v1.0_000159370.1 Bmor|BGIBMGA005228-RA Sinv|SINV22938-RA Sinv|SINV20349-RA MG00|MYZPE13164_G006_v1.0_000014520.1 MG00|MYZPE13164_G006_v1.0_000009290.1 Nvit|NV20548-RA Nvit|NV21931-RA Msca|MESCA003417-RA MClo|MYZPE13164_0_v1.0_000155610.1 MClo|MYZPE13164_0_v1.0_000124270.1 MG00|MYZPE13164_G006_v1.0_000023720.1 MG00|MYZPE13164_G006_v1.0_000027…
family_155	Nvit|NV23580-RA Nvit|NV16462-RA Apis|ACYPI064638-RA Apis|ACYPI088611-RA Apis|ACYPI082449-RA Apis|ACYPI068316-RA Apis|ACYPI56736-RA Apis|ACYPI082419-RA Apis|ACYPI061902-RA Apis|ACYPI53379-RA Apis|ACYPI064514-RA Apis|ACYPI082898-RA Apis|ACYPI065387-RA Apis|ACYPI064588-RA Nvit|NV23454-RA Nvit|NV19270-RA Apis|ACYPI067454-RA Apis|ACYPI27179-RA Nvit|NV19151-RA Dpon|ENN81897 Tcas|TC016140-RA Nvit|NV1809…
family_156	Nvit|NV20231-RA Nvit|NV22902-RA Nvit|NV31326-RA Nvit|NV23581-RA Nvit|NV31848-RA Nvit|NV23442-RA Nvit|NV31578-RA Nvit|NV21055-RA Nvit|NV31654-RA Nvit|NV30658-RA Nvit|NV21937-RA Nvit|NV31598-RA Nvit|NV30022-RA Nvit|NV22960-RA Nvit|NV31703-RA Nvit|NV25747-RA Nvit|NV24823-RA Nvit|NV23330-RA Nvit|NV31819-RA Nvit|NV24566-RA Nvit|NV30657-RA Nvit|NV31430-RA Nvit|NV23022-RA Nvit|NV31155-RA MClo|MYZPE13164…
family_157	Bmor|BGIBMGA005346-RA Nvit|NV30071-RA Acep|ACEP11804-RA Acep|ACEP16295-RA Rpro|RPRC008407-RA Rpro|RPRC000795-RA Rpro|RPRC000794-RA Dpon|ENN70768 Adar|ADAR005156-RA Dple|EHJ66408 Msca|MESCA008796-RA Acep|ACEP18503-RA Aaeg|AAEL017366-RA Dple|EHJ75958 Adar|ADAR006476-RA Tcas|TC012497-RA Hmel|HMEL013801-RA Bmor|BGIBMGA009006-RA Dple|EHJ74514 Hmel|HMEL013797-RA Dple|EHJ74512 Bmor|BGIBMGA002271-RA Hmel…
family_158	Nvit|NV14788-RA Sinv|SINV14707-RA Dmel|FBtr0071006 Phum|PHUM291320-RA Aaeg|AAEL014847-RA Cqui|CPIJ014809-RA Tcas|TC011417-RA Bmor|BGIBMGA007629-RA Hmel|HMEL015410-RA Dple|EHJ69879 Dpul|EFX65316 Dpon|ENN73823 Dpon|ENN77848 Apis|ACYPI009441-RA MClo|MYZPE13164_0_v1.0_000104910.1 MG00|MYZPE13164_G006_v1.0_000141890.1 Rpro|RPRC014101-RA Amel|GB14026-RA Agam|AGAP001488-RA Sinv|SINV20567-RA Sinv|SINV181…
family_159	Apis|ACYPI000726-RA Sinv|SINV19518-RA MClo|MYZPE13164_0_v1.0_000124930.1 MG00|MYZPE13164_G006_v1.0_000141530.1 Bmor|BGIBMGA011860-RA Hmel|HMEL005645-RA Bmor|BGIBMGA003940-RA Amel|GB11685-RA Dple|EHJ72860 Sinv|SINV19585-RA Cqui|CPIJ018909-RA Amel|GB15410-RA Cqui|CPIJ018908-RA Cqui|CPIJ016719-RA Aaeg|AAEL018253-RA Dple|EHJ70607 Dple|EHJ70608 Tcas|TC003872-RA Cqui|CPIJ016717-RA Hmel|HMEL013743-RA Bm…
family_160	Nvit|NV13035-RA Nvit|NV13045-RA Dpon|ENN80412 Phum|PHUM307230-RA Apis|ACYPI010038-RA MG00|MYZPE13164_G006_v1.0_000093940.1 Tcas|TC012467-RA Amel|GB18436-RA Tcas|TC005277-RA Tcas|TC013550-RA MClo|MYZPE13164_0_v1.0_000077840.1 MG00|MYZPE13164_G006_v1.0_000093930.1 Apis|ACYPI005632-RA Rpro|RPRC009928-RA Phum|PHUM461020-RA Bmor|BGIBMGA010842-RA Amel|GB30045-RA Nvit|NV13038-RA Hmel|HMEL006194-RA Dple|…
family_161	Nvit|NV10926-RA Nvit|NV10927-RA Nvit|NV22399-RA Nvit|NV17124-RA Nvit|NV14455-RA Nvit|NV14456-RA Amel|GB16883-RA Hmel|HMEL004144-RA Dple|EHJ79205 Cqui|CPIJ008367-RA Agam|AGAP001899-RA Aaeg|AAEL008160-RA MClo|MYZPE13164_0_v1.0_000115540.1 MG00|MYZPE13164_G006_v1.0_000081580.1 Apis|ACYPI007298-RA Dmel|FBtr0305959 Phum|PHUM565830-RA Nvit|NV10111-RA Tcas|TC011522-RA Phum|PHUM448390-RA Amel|GB12198-RA …
family_162	Adar|ADAR003756-RA Nvit|NV11824-RA Amel|GB16275-RA Tcas|TC015859-RA Cqui|CPIJ009791-RA Dpon|ENN72300 Acep|ACEP26945-RA Aaeg|AAEL004331-RA Bmor|BGIBMGA012789-RA Sinv|SINV24591-RA MClo|MYZPE13164_0_v1.0_000010330.1 MG00|MYZPE13164_G006_v1.0_000188300.1 Apis|ACYPI006824-RA Dpul|EFX89859 Dple|EHJ79252 Adar|ADAR008854-RA Phum|PHUM214970-RA Agam|AGAP010416-RA Agam|AGAP006380-RA Agam|AGAP012155-RA Aaeg|…
family_163	Apis|ACYPI36616-RA Apis|ACYPI088492-RA MClo|MYZPE13164_0_v1.0_000140370.1 Apis|ACYPI29079-RA Apis|ACYPI073805-RA Apis|ACYPI008924-RA Apis|ACYPI071541-RA Apis|ACYPI065965-RA Apis|ACYPI084803-RA Apis|ACYPI084815-RA MG00|MYZPE13164_G006_v1.0_000185680.1 MClo|MYZPE13164_0_v1.0_000144500.1 MG00|MYZPE13164_G006_v1.0_000017620.1 Apis|ACYPI081481-RA Apis|ACYPI065192-RA MClo|MYZPE13164_0_v1.0_000191390.1 …
family_164	Apis|ACYPI060374-RA Apis|ACYPI002269-RA Hmel|HMEL009783-RA Apis|ACYPI54122-RA Tcas|TC004507-RA Apis|ACYPI56088-RA Tcas|TC008512-RA Apis|ACYPI085640-RA Apis|ACYPI29252-RA Apis|ACYPI36757-RA Apis|ACYPI25737-RA Apis|ACYPI37099-RA Apis|ACYPI42912-RA Apis|ACYPI28577-RA Bmor|BGIBMGA013331-RA Apis|ACYPI54064-RA Apis|ACYPI27882-RA Apis|ACYPI083991-RA Apis|ACYPI088855-RA Bmor|BGIBMGA000413-RA Apis|ACYPI08…
family_165	Tcas|TC007227-RA Bmor|BGIBMGA010356-RA Dple|EHJ76466 Amel|GB20036-RA Sinv|SINV12237-RA Acep|ACEP26699-RA Rpro|RPRC010116-RA MG00|MYZPE13164_G006_v1.0_000120990.1 Apis|ACYPI005140-RA MClo|MYZPE13164_0_v1.0_000022930.1 Nvit|NV15961-RA Cqui|CPIJ004781-RA Agam|AGAP007942-RB Rpro|RPRC001171-RA Dpul|EFX89668 Turt|tetur03g02500.1 Dmel|FBtr0077728 Bmor|BGIBMGA011189-RA Hmel|HMEL005467-RA Dple|EHJ74655 Dm…
family_166	Nvit|NV12558-RA Amel|GB16836-RA Sinv|SINV13562-RA Rpro|RPRC009787-RA Acep|ACEP25225-RA Cqui|CPIJ004249-RA Agam|AGAP010567-RA Adar|ADAR003873-RA Aaeg|AAEL009358-RA Tcas|TC006663-RA Dple|EHJ75954 Dmel|FBtr0078234 MClo|MYZPE13164_0_v1.0_000014940.1 MG00|MYZPE13164_G006_v1.0_000014140.1 Aaeg|AAEL012129-RA Dpon|ENN77966 Phum|PHUM169950-RA Turt|tetur30g00540.1 Apis|ACYPI005006-RA Turt|tetur08g07990.1 M…
family_167	Apis|ACYPI50013-RA Tcas|TC001807-RA Apis|ACYPI49710-RA Apis|ACYPI39782-RA Apis|ACYPI50560-RA Nvit|NV30143-RA Apis|ACYPI36267-RA Apis|ACYPI37605-RA Apis|ACYPI56854-RA Apis|ACYPI28156-RA Apis|ACYPI51341-RA Aaeg|AAEL005015-RA Nvit|NV19077-RA Apis|ACYPI22258-RA Apis|ACYPI002501-RA Nvit|NV19076-RA Apis|ACYPI43560-RA Nvit|NV18608-RA Apis|ACYPI069882-RA Apis|ACYPI065211-RA Apis|ACYPI066987-RA Apis|ACYPI…
family_168	Adar|ADAR005527-RA Dmel|FBtr0081645 Agam|AGAP001894-RA Bmor|BGIBMGA001431-RA Aaeg|AAEL008185-RA Nvit|NV16154-RA Sinv|SINV23692-RA Cqui|CPIJ008372-RA Nvit|NV14866-RA Nvit|NV14865-RA Rpro|RPRC002368-RA Dpul|EFX66767 Aaeg|AAEL007164-RA Amel|GB17155-RA Apis|ACYPI005464-RA Dmel|FBtr0081775 Cqui|CPIJ002892-RA Hmel|HMEL008383-RA Aaeg|AAEL008151-RA Agam|AGAP001892-RA Nvit|NV14864-RA Adar|ADAR010975-RA Ag…
family_169	Dpul|EFX65527 Tcas|TC011139-RA Bmor|BGIBMGA007901-RA Aaeg|AAEL009580-RA Aaeg|AAEL005917-RA Bmor|BGIBMGA007678-RA Hmel|HMEL010346-RA Dpul|EFX65515 Tcas|TC011140-RA Bmor|BGIBMGA007899-RA MClo|MYZPE13164_0_v1.0_000008770.1 MG00|MYZPE13164_G006_v1.0_000008700.1 Adar|ADAR003597-RA Apis|ACYPI007911-RA Aaeg|AAEL012245-RA Agam|AGAP000989-RA Acep|ACEP16847-RA Dmel|FBtr0306737 Cqui|CPIJ000679-RA Phum|PHUM4…
family_170	Aaeg|AAEL009751-RA Nvit|NV11804-RA Amel|GB17689-RA Sinv|SINV17666-RA Acep|ACEP18965-RA Phum|PHUM472480-RA Tcas|TC005968-RA Dpon|ENN70591 Dple|EHJ65119 Cqui|CPIJ014160-RA Cqui|CPIJ017190-RA Aaeg|AAEL009757-RA Cqui|CPIJ008320-RA Dple|EHJ63998 Tcas|TC006159-RA Agam|AGAP010377-RA Cqui|CPIJ000970-RA Dmel|FBtr0086973 Bmor|BGIBMGA008838-RA Dpul|EFX85869 Dpon|ENN76494 Aaeg|AAEL001857-RA Cqui|CPIJ000969-R…
family_171	Nvit|NV20411-RA Nvit|NV22159-RA Nvit|NV26222-RA Nvit|NV21511-RA Nvit|NV23353-RA Nvit|NV21299-RA Apis|ACYPI42540-RA Apis|ACYPI065186-RA Apis|ACYPI26764-RA Apis|ACYPI46702-RA Apis|ACYPI088812-RA Apis|ACYPI37471-RA Apis|ACYPI060709-RA Apis|ACYPI082537-RA Apis|ACYPI080212-RA Apis|ACYPI30875-RA Apis|ACYPI47670-RA Apis|ACYPI26966-RA MClo|MYZPE13164_0_v1.0_000025190.1 Apis|ACYPI43350-RA Tcas|TC006137-RA…
family_172	Nvit|NV11526-RA Amel|GB16348-RA Sinv|SINV14249-RA Tcas|TC013922-RA Rpro|RPRC005812-RA Hmel|HMEL011639-RA Dpon|ENN76322 Aaeg|AAEL007187-RA Aaeg|AAEL006291-RA Cqui|CPIJ011310-RA Agam|AGAP008105-RA Dpul|EFX70371 Turt|tetur14g03520.1 MClo|MYZPE13164_0_v1.0_000007950.1 MG00|MYZPE13164_G006_v1.0_000111430.1 Apis|ACYPI008151-RA Dmel|FBtr0302156 Apis|ACYPI001054-RA MClo|MYZPE13164_0_v1.0_000177650.1 MG00…
family_173	Nvit|NV13323-RA Sinv|SINV22405-RA Adar|ADAR009249-RA Dpon|ENN82454 Agam|AGAP007631-RA Dpon|ENN80880 Cqui|CPIJ002056-RA Amel|GB20120-RA Aaeg|AAEL005177-RA Dpon|ENN75171 Adar|ADAR002166-RA Dmel|FBtr0301322 Dmel|FBtr0080414 Dmel|FBtr0310556 Dmel|FBtr0332662 Tcas|TC030697-RA Dmel|FBtr0333225 Nvit|NV12690-RA Amel|GB19497-RA Acep|ACEP15162-RA Sinv|SINV24699-RA Phum|PHUM176700-RA Apis|ACYPI002900-RA MG0…
family_174	Rpro|RPRC006158-RA Apis|ACYPI39689-RA MG00|MYZPE13164_G006_v1.0_000021930.1 Turt|tetur15g03100.1 Rpro|RPRC006159-RA Nvit|NV22286-RA Apis|ACYPI50167-RA Tcas|TC003098-RA Rpro|RPRC006149-RA Apis|ACYPI072077-RA MG00|MYZPE13164_G006_v1.0_000066160.1 Apis|ACYPI069876-RA Rpro|RPRC006140-RA Apis|ACYPI38046-RA Rpro|RPRC006144-RA Rpro|RPRC006139-RA Rpro|RPRC004959-RA MClo|MYZPE13164_0_v1.0_000133860.1 Dpon…
family_175	Dmel|FBtr0079747 Phum|PHUM164330-RA Apis|ACYPI009409-RA Tcas|TC004598-RA Dpon|ENN77755 Dple|EHJ78814 Agam|AGAP002155-RB Agam|AGAP002095-RD Dpul|EFX72163 Turt|tetur04g01460.1 Turt|tetur05g04280.1 Apis|ACYPI005513-RA Phum|PHUM477600-RA MClo|MYZPE13164_0_v1.0_000020890.1 MG00|MYZPE13164_G006_v1.0_000068820.1 Agam|AGAP002544-RA Msca|MESCA000610-RA Cqui|CPIJ016024-RA Rpro|RPRC008212-RA Aaeg|AAEL000395…
family_176	Dpul|EFX90440 Amel|GB19129-RA Nvit|NV13760-RA Dpon|ENN77371 Dmel|FBtr0085132 Dmel|FBtr0085785 Agam|AGAP001627-RA Rpro|RPRC011462-RA Phum|PHUM136660-RA Aaeg|AAEL014161-RA Turt|tetur08g05730.1 Tcas|TC013186-RA Rpro|RPRC002875-RA MClo|MYZPE13164_0_v1.0_000148830.1 Apis|ACYPI006356-RA Dpon|ENN72355 Nvit|NV14792-RA Dmel|FBtr0075626 Aaeg|AAEL002557-RA MG00|MYZPE13164_G006_v1.0_000000770.1 Phum|PHUM2127…
family_177	Nvit|NV11069-RA Amel|GB17876-RA Dple|EHJ69709 Acep|ACEP15646-RA Tcas|TC012671-RA Aaeg|AAEL006582-RB Agam|AGAP006186-RB MClo|MYZPE13164_0_v1.0_000007680.5 MG00|MYZPE13164_G006_v1.0_000023150.4 Apis|ACYPI008535-RA Phum|PHUM554600-RA Hmel|HMEL012531-RA Cqui|CPIJ018021-RA Dmel|FBtr0072211 Adar|ADAR003358-RA Bmor|BGIBMGA006603-RA Dpul|EFX65740 Turt|tetur18g02100.1 Cqui|CPIJ018434-RA Rpro|RPRC014771-RA…
family_178	Nvit|NV13687-RA Aaeg|AAEL010506-RA Cqui|CPIJ010818-RA Dpon|ENN82106 Dpon|ENN78848 Dpul|EFX80557 MClo|MYZPE13164_0_v1.0_000084730.1 MG00|MYZPE13164_G006_v1.0_000158590.1 Apis|ACYPI004308-RA Agam|AGAP005079-RK Bmor|BGIBMGA012492-RA Sinv|SINV14693-RA Dmel|FBtr0304955 Turt|tetur05g01580.1 Tcas|TC000634-RA Amel|GB18378-RA Dple|EHJ74176 Rpro|RPRC015352-RA Dpon|ENN74482 Dpul|EFX80373 Dmel|FBtr0302388 Dm…
family_179	Adar|ADAR001096-RA Agam|AGAP001684-RA Cqui|CPIJ007291-RA Adar|ADAR007719-RA Aaeg|AAEL009077-RA Aaeg|AAEL003313-RA Adar|ADAR006848-RA Nvit|NV12172-RA Amel|GB18702-RA Aaeg|AAEL000931-RA Agam|AGAP010596-RA Adar|ADAR000734-RA Tcas|TC007539-RA Dmel|FBtr0085733 Dpul|EFX85107 Dpul|EFX70465 Turt|tetur05g00330.1 Dpul|EFX79005 Dpul|EFX70464 Rpro|RPRC009958-RA Rpro|RPRC006863-RA Hmel|HMEL010183-RA Amel|GB13…
family_180	Nvit|NV10860-RA Amel|GB18902-RA Cqui|CPIJ008222-RA Aaeg|AAEL004269-RA Agam|AGAP007247-RC Acep|ACEP27098-RA Dple|EHJ63787 Hmel|HMEL007773-RA Tcas|TC010475-RA Dmel|FBtr0074902 Dpul|EFX65172 Phum|PHUM538620-RA Rpro|RPRC004514-RA Dpon|ENN73645 MClo|MYZPE13164_0_v1.0_000067940.1 MG00|MYZPE13164_G006_v1.0_000168670.1 Apis|ACYPI007547-RA Bmor|BGIBMGA012282-RA Adar|ADAR004136-RA Turt|tetur01g02720.1 Sinv…
family_181	Dmel|FBtr0100024 Nvit|NV12623-RA Nvit|NV14038-RA Nvit|NV15145-RA Nvit|NV15147-RA Nvit|NV15715-RA Dpul|EFX64952 Dpul|EFX64961 Dpul|EFX84785 Dpul|EFX67838 Dpul|EFX88522 Dpul|EFX85717 Dpul|EFX70672 Dpul|EFX81899 Dpul|EFX65178 Dpul|EFX69095 Dpul|EFX70937 Dpul|EFX67353 Acep|ACEP20447-RA Dpul|EFX87456 Rpro|RPRC011714-RA Dpul|EFX66337 Dpul|EFX70396 Dpul|EFX76473 Dpul|EFX74198 Dpul|EFX86806 Dpul|EFX73514…
family_182	Nvit|NV11619-RA Amel|GB18730-RA Dmel|FBtr0307325 Agam|AGAP002578-RD Dpul|EFX65595 Phum|PHUM447690-RA Aaeg|AAEL004222-RA Aaeg|AAEL018317-RA MG00|MYZPE13164_G006_v1.0_000156270.4 Rpro|RPRC003117-RA MClo|MYZPE13164_0_v1.0_000114920.1 Apis|ACYPI005426-RA Bmor|BGIBMGA007897-RA Tcas|TC011227-RA Agam|AGAP002577-RA Turt|tetur03g09080.1 Dpon|ENN74886 Cqui|CPIJ005102-RA Hmel|HMEL010352-RA Tcas|TC011226-RA …
family_183	Turt|tetur27g00990.1 Turt|tetur27g01040.1 Adar|ADAR005007-RA Aaeg|AAEL010210-RA Dmel|FBtr0304659 Nvit|NV14569-RA Amel|GB30198-RA Phum|PHUM211450-RA Acep|ACEP16170-RA Tcas|TC010113-RA Rpro|RPRC008507-RA Tcas|TC004393-RA Agam|AGAP001015-RA Bmor|BGIBMGA007929-RA Aaeg|AAEL009102-RA Acep|ACEP17721-RA Hmel|HMEL006399-RA Apis|ACYPI005150-RA Phum|PHUM419360-RA MG00|MYZPE13164_G006_v1.0_000126880.1 MClo|M…
family_184	Nvit|NV11593-RA Acep|ACEP20186-RA Sinv|SINV23386-RA Amel|GB11874-RA Phum|PHUM517490-RA MClo|MYZPE13164_0_v1.0_000089270.1 MG00|MYZPE13164_G006_v1.0_000065430.1 Agam|AGAP003206-RA Rpro|RPRC015157-RA Tcas|TC001278-RA Apis|ACYPI003418-RA Cqui|CPIJ002845-RA Aaeg|AAEL000417-RA Cqui|CPIJ012631-RA Dpon|ENN73801 Hmel|HMEL014928-RA Bmor|BGIBMGA011576-RA Dmel|FBtr0072593 Dple|EHJ76908 Dpul|EFX71872 Adar|AD…
family_185	Nvit|NV15242-RA Amel|GB11227-RA Tcas|TC001225-RA Rpro|RPRC008770-RA Acep|ACEP16240-RA Dmel|FBtr0080016 Agam|AGAP013742-RA Cqui|CPIJ003099-RA Aaeg|AAEL013536-RA Adar|ADAR010658-RA Hmel|HMEL013556-RA Dple|EHJ77179 MClo|MYZPE13164_0_v1.0_000177340.1 MG00|MYZPE13164_G006_v1.0_000092210.1 Apis|ACYPI000086-RA MClo|MYZPE13164_0_v1.0_000051410.1 MG00|MYZPE13164_G006_v1.0_000130880.1 Bmor|BGIBMGA011273-RA…
family_186	Cqui|CPIJ001422-RA Agam|AGAP011874-RA Apis|ACYPI002867-RA Nvit|NV12194-RA Acep|ACEP20569-RA Sinv|SINV18072-RA Amel|GB18398-RA Rpro|RPRC014981-RA Phum|PHUM191340-RA Turt|tetur03g02940.1 Aaeg|AAEL000822-RA Dpul|EFX85463 Adar|ADAR004072-RA Cqui|CPIJ013726-RA Agam|AGAP010396-RA Dmel|FBtr0076030 Tcas|TC004397-RA MG00|MYZPE13164_G006_v1.0_000078110.1 Apis|ACYPI005747-RA Dpon|ENN79101 Dpul|EFX89262 Phum…
family_187	Nvit|NV22373-RA Amel|GB30246-RA Amel|GB30171-RA Amel|GB14453-RA Amel|GB15074-RA Sinv|SINV18970-RA Amel|GB10688-RA Acep|ACEP18697-RA Acep|ACEP18699-RA Acep|ACEP18694-RA Amel|GB30172-RA Amel|GB30441-RA Amel|GB11318-RA Sinv|SINV18979-RA Amel|GB30184-RA Acep|ACEP18666-RA Sinv|SINV18866-RA Amel|GB13305-RA Amel|GB30442-RA Amel|GB16411-RA Amel|GB13008-RA Nvit|NV15576-RA Amel|GB15842-RA Amel|GB30182-RA A…
family_188	Apis|ACYPI087972-RA Apis|ACYPI51850-RA MClo|MYZPE13164_0_v1.0_000038670.1 Apis|ACYPI064572-RA MClo|MYZPE13164_0_v1.0_000003700.1 MClo|MYZPE13164_0_v1.0_000168320.1 MClo|MYZPE13164_0_v1.0_000194790.1 MClo|MYZPE13164_0_v1.0_000179980.1 MG00|MYZPE13164_G006_v1.0_000088700.1 Apis|ACYPI53505-RA Sinv|SINV19980-RA Apis|ACYPI53524-RA Apis|ACYPI44940-RA Apis|ACYPI39232-RA Apis|ACYPI52172-RA Apis|ACYPI5341…
family_189	MG00|MYZPE13164_G006_v1.0_000162000.1 MG00|MYZPE13164_G006_v1.0_000009280.1 Dpon|ENN73756 MG00|MYZPE13164_G006_v1.0_000168150.1 MG00|MYZPE13164_G006_v1.0_000054440.1 MClo|MYZPE13164_0_v1.0_000132250.1 MClo|MYZPE13164_0_v1.0_000117070.1 MClo|MYZPE13164_0_v1.0_000009040.1 MG00|MYZPE13164_G006_v1.0_000023530.1 Hmel|HMEL017783-RA Dple|EHJ72261 MClo|MYZPE13164_0_v1.0_000162200.1 Apis|ACYPI067487-RA MC…
family_190	Nvit|NV12891-RA Amel|GB20065-RA Rpro|RPRC003668-RA MG00|MYZPE13164_G006_v1.0_000139710.1 MClo|MYZPE13164_0_v1.0_000120400.1 Tcas|TC008905-RA Phum|PHUM034490-RA Apis|ACYPI005682-RA Dpul|EFX76973 Sinv|SINV24880-RA Bmor|BGIBMGA003228-RA Aaeg|AAEL004299-RA Agam|AGAP007982-RA Cqui|CPIJ016658-RA Turt|tetur25g01290.1 Dpul|EFX80591 Dpul|EFX80442 Dpul|EFX86561 Tcas|TC002092-RA Phum|PHUM522500-RA Apis|ACYP…
family_191	Nvit|NV13942-RA Amel|GB14395-RA Sinv|SINV17928-RA Acep|ACEP21944-RA Tcas|TC014213-RA Dpon|ENN74230 Tcas|TC016222-RA Phum|PHUM052770-RA Rpro|RPRC000719-RA Hmel|HMEL005881-RA Agam|AGAP000258-RA Dpul|EFX70256 Dmel|FBtr0079575 Cqui|CPIJ019093-RA Cqui|CPIJ002407-RA Msca|MESCA011064-RA Dpul|EFX70356 Dpul|EFX70354 Cqui|CPIJ007139-RA Cqui|CPIJ015907-RA Amel|GB20138-RA Tcas|TC008953-RA Phum|PHUM029810-RA …
family_192	Dple|EHJ63109 Dple|EHJ71979 Dple|EHJ67397 Dple|EHJ70172 Dple|EHJ70061 Dple|EHJ64377 Dple|EHJ78011 Dple|EHJ77906 Dple|EHJ67485 Dple|EHJ70505 Dple|EHJ65363 Dple|EHJ64995 Dple|EHJ64930 Dple|EHJ72839 Dple|EHJ65366 Dple|EHJ75243 Dple|EHJ71605 Dple|EHJ70965 Dple|EHJ73412 Dple|EHJ69486 Dple|EHJ64953 Dple|EHJ67236 Dple|EHJ73907 Dple|EHJ66033 Dple|EHJ66936 Dple|EHJ74868 Dple|EHJ75570 Dple|EHJ66061 Dple|EH…
family_193	Phum|PHUM537140-RA Turt|tetur37g01040.1 Dpon|ENN73521 Msca|MESCA001312-RA MClo|MYZPE13164_0_v1.0_000132470.1 MG00|MYZPE13164_G006_v1.0_000014230.1 Apis|ACYPI010019-RA Dmel|FBtr0077014 Nvit|NV13303-RA Acep|ACEP11421-RA Amel|GB10534-RA Sinv|SINV12281-RA Phum|PHUM500930-RA Tcas|TC010540-RA Apis|ACYPI001776-RA MG00|MYZPE13164_G006_v1.0_000186230.1 MClo|MYZPE13164_0_v1.0_000118970.2 Dpul|EFX77181 Cqui…
family_194	Apis|ACYPI39190-RA Apis|ACYPI060978-RA Nvit|NV23385-RA Apis|ACYPI48445-RA Apis|ACYPI55947-RA Apis|ACYPI40599-RA Apis|ACYPI32906-RA Apis|ACYPI42146-RA Apis|ACYPI56112-RA Apis|ACYPI26089-RA Apis|ACYPI45558-RA MClo|MYZPE13164_0_v1.0_000106090.1 Apis|ACYPI008109-RA Apis|ACYPI44218-RA MG00|MYZPE13164_G006_v1.0_000063710.1 Apis|ACYPI085412-RA Apis|ACYPI46367-RA Apis|ACYPI27143-RA Apis|ACYPI26843-RA Api…
family_195	Dpul|EFX60214 Dpul|EFX83639 Dpul|EFX78801 Dpul|EFX78185 Dpul|EFX73056 Dpul|EFX81468 Dmel|FBtr0301633 Nvit|NV15499-RA Rpro|RPRC006552-RA Dpul|EFX77857 Tcas|TC000632-RA MClo|MYZPE13164_0_v1.0_000043800.1 MG00|MYZPE13164_G006_v1.0_000178330.1 Phum|PHUM522980-RA Sinv|SINV13454-RA Dpon|ENN73807 Amel|GB17428-RA Bmor|BGIBMGA012495-RA Apis|ACYPI003679-RA Cqui|CPIJ005760-RA Dple|EHJ74170 Hmel|HMEL005347-R…
family_196	Nvit|NV10813-RA Nvit|NV12150-RA Amel|GB10293-RA Nvit|NV16500-RA Acep|ACEP24111-RA Acep|ACEP17982-RA Cqui|CPIJ002458-RA Bmor|BGIBMGA010644-RA Aaeg|AAEL013692-RA Cqui|CPIJ002415-RA Aaeg|AAEL008098-RA Rpro|RPRC001891-RA Aaeg|AAEL007698-RA Cqui|CPIJ002459-RA Tcas|TC008711-RA MClo|MYZPE13164_0_v1.0_000147650.1 MG00|MYZPE13164_G006_v1.0_000084140.1 Agam|AGAP009509-RA Apis|ACYPI004735-RA Apis|ACYPI00871…
family_197	Dpul|EFX60288 Dpul|EFX85832 Dpul|EFX64595 Dpul|EFX71880 Dpul|EFX71928 Dpul|EFX86105 Dpul|EFX85438 Dpul|EFX85963 Dpul|EFX66310 Dpul|EFX79725 Dpul|EFX85978 Dpul|EFX85972 Dpul|EFX85946 Dpul|EFX85773 Dpul|EFX85969 Dpul|EFX85982 Dpul|EFX79932 Dpul|EFX79933 Dpul|EFX70398 Dpul|EFX78830 Dpul|EFX66288 Dpul|EFX71622 Dpul|EFX79724 Dpul|EFX79723 Dpul|EFX78831 Dpul|EFX71314 Dpul|EFX79746 Dpul|EFX69651 Dpul|EF…
family_198	Nvit|NV13122-RA Cqui|CPIJ019752-RA Adar|ADAR004956-RA Apis|ACYPI007138-RA Dpon|ENN76824 Acep|ACEP28026-RA MClo|MYZPE13164_0_v1.0_000119950.1 Apis|ACYPI007154-RA Amel|GB19260-RA Acep|ACEP17597-RA Cqui|CPIJ016577-RA Aaeg|AAEL013092-RB Agam|AGAP010249-RA Phum|PHUM278640-RA Dmel|FBtr0081080 Tcas|TC030698-RA MClo|MYZPE13164_0_v1.0_000189850.2 MG00|MYZPE13164_G006_v1.0_000155940.1 Apis|ACYPI002732-RA D…
family_199	MG00|MYZPE13164_G006_v1.0_000168040.1 Apis|ACYPI30941-RA Apis|ACYPI54394-RA Apis|ACYPI26579-RA Apis|ACYPI085732-RA Apis|ACYPI28809-RA MG00|MYZPE13164_G006_v1.0_000057220.1 MG00|MYZPE13164_G006_v1.0_000010890.1 MClo|MYZPE13164_0_v1.0_000116470.1 Rpro|RPRC010469-RA Nvit|NV25931-RA MG00|MYZPE13164_G006_v1.0_000010990.1 MClo|MYZPE13164_0_v1.0_000080290.1 Apis|ACYPI007310-RA Apis|ACYPI20351-RA MClo|MY…
family_200	Nvit|NV12327-RA Sinv|SINV23540-RA Dmel|FBtr0080892 Aaeg|AAEL005685-RA Agam|AGAP008123-RA Adar|ADAR008756-RA Aaeg|AAEL013059-RA Phum|PHUM190050-RA Dpul|EFX84707 Dple|EHJ68453 Hmel|HMEL011600-RA Acep|ACEP25553-RA Tcas|TC005409-RA Turt|tetur38g00060.1 Cqui|CPIJ005284-RA Bmor|BGIBMGA008988-RA Dpon|ENN75933 Msca|MESCA008033-RA Turt|tetur11g04260.1 Turt|tetur05g05750.1 Dple|EHJ67973 Dmel|FBtr0333862 Ap…
family_201	Apis|ACYPI061109-RA Apis|ACYPI070061-RA Apis|ACYPI068836-RA Apis|ACYPI082711-RA Apis|ACYPI081511-RA MG00|MYZPE13164_G006_v1.0_000188000.1 Apis|ACYPI071618-RA MG00|MYZPE13164_G006_v1.0_000043640.1 MG00|MYZPE13164_G006_v1.0_000017320.1 Apis|ACYPI47179-RA MG00|MYZPE13164_G006_v1.0_000185990.1 MG00|MYZPE13164_G006_v1.0_000020160.1 MClo|MYZPE13164_0_v1.0_000107100.1 Apis|ACYPI060367-RA Apis|ACYPI08913…
family_202	Nvit|NV11109-RA Sinv|SINV21571-RA Acep|ACEP12044-RA Amel|GB13656-RA Sinv|SINV21497-RA Tcas|TC013480-RA Rpro|RPRC005884-RA Agam|AGAP009091-RA Bmor|BGIBMGA003199-RA Dmel|FBtr0081167 Dple|EHJ63554 Cqui|CPIJ013307-RA Adar|ADAR005986-RA Dpon|ENN76335 Hmel|HMEL012487-RA Phum|PHUM248840-RA Aaeg|AAEL014238-RB Apis|ACYPI009626-RA MClo|MYZPE13164_0_v1.0_000095710.1 MG00|MYZPE13164_G006_v1.0_000183870.1 Dpu…
family_203	Sinv|SINV20885-RA Phum|PHUM582330-RA Rpro|RPRC008362-RA Apis|ACYPI002642-RA Dmel|FBtr0076590 Amel|GB15678-RA Agam|AGAP004872-RA Aaeg|AAEL010188-RA Aaeg|AAEL007311-RA MClo|MYZPE13164_0_v1.0_000050840.1 MG00|MYZPE13164_G006_v1.0_000187380.1 Nvit|NV16968-RA Dpul|EFX86406 Dpon|ENN70979 Dpul|EFX86407 Dpul|EFX85182 Dpul|EFX88272 Tcas|TC003271-RA Sinv|SINV25579-RA Nvit|NV17216-RA Turt|tetur31g00280.1 Am…
family_204	MClo|MYZPE13164_0_v1.0_000038140.1 MG00|MYZPE13164_G006_v1.0_000063230.1 Apis|ACYPI065318-RA MG00|MYZPE13164_G006_v1.0_000028090.1 MG00|MYZPE13164_G006_v1.0_000068860.1 Apis|ACYPI084698-RA Apis|ACYPI27156-RA Dpon|ENN74044 Apis|ACYPI088023-RA Dpon|ENN79700 Tcas|TC011570-RA Apis|ACYPI44292-RA MClo|MYZPE13164_0_v1.0_000023100.1 MClo|MYZPE13164_0_v1.0_000013580.1 Apis|ACYPI064089-RA Apis|ACYPI28929-R…
family_205	Tcas|TC011660-RA Hmel|HMEL010663-RA Bmor|BGIBMGA000044-RA Cqui|CPIJ008141-RA MClo|MYZPE13164_0_v1.0_000030030.1 MG00|MYZPE13164_G006_v1.0_000171200.1 Bmor|BGIBMGA000008-RA Dpon|ENN79218 Apis|ACYPI005238-RA Agam|AGAP004134-RA Agam|AGAP004130-RA Cqui|CPIJ008136-RA Adar|ADAR006283-RA Aaeg|AAEL004298-RA Sinv|SINV10158-RA Dple|EHJ75017 Adar|ADAR001384-RA Dmel|FBtr0078597 Phum|PHUM026320-RA MClo|MYZPE1…
family_206	Dpul|EFX65703 MClo|MYZPE13164_0_v1.0_000126370.1 MG00|MYZPE13164_G006_v1.0_000151420.2 Apis|ACYPI001646-RA Bmor|BGIBMGA008523-RA Acep|ACEP25356-RA Dmel|FBtr0070079 Sinv|SINV10428-RA Agam|AGAP002717-RA Aaeg|AAEL000434-RA Hmel|HMEL008838-RA Dple|EHJ67294 Amel|GB13224-RA Phum|PHUM578820-RA Turt|tetur11g04040.1 Turt|tetur11g04030.1 Tcas|TC003797-RA Dple|EHJ69008 Dple|EHJ69107 Dple|EHJ77317 Dpon|ENN73…
family_207	Dple|EHJ65872 Rpro|RPRC005604-RA Dpon|ENN81376 Tcas|TC009783-RA Phum|PHUM041040-RA Dpon|ENN79008 Msca|MESCA003056-RA Nvit|NV14640-RA Amel|GB10456-RA MClo|MYZPE13164_0_v1.0_000004550.1 Apis|ACYPI008035-RA Agam|AGAP008184-RB Aaeg|AAEL004981-RA Cqui|CPIJ006431-RB MG00|MYZPE13164_G006_v1.0_000107400.1 Dpul|EFX85164 Dmel|FBtr0080461 Acep|ACEP11315-RA Bmor|BGIBMGA003317-RA Phum|PHUM204310-RA Turt|tetur…
family_208	Nvit|NV14030-RA Amel|GB12269-RA Sinv|SINV25648-RA Tcas|TC014008-RA Cqui|CPIJ019326-RA Aaeg|AAEL018200-RA MClo|MYZPE13164_0_v1.0_000049040.1 MG00|MYZPE13164_G006_v1.0_000059290.1 Apis|ACYPI009237-RA Agam|AGAP003596-RA Dpon|ENN76196 Rpro|RPRC014401-RA Dmel|FBtr0083122 Phum|PHUM516060-RA Dple|EHJ68428 Hmel|HMEL002615-RA Dple|EHJ67135 Adar|ADAR004114-RA Tcas|TC013492-RA Rpro|RPRC015241-RA Bmor|BGIBMG…
family_209	Nvit|NV14532-RA Apis|ACYPI085462-RA Tcas|TC002008-RA Nvit|NV18720-RA Nvit|NV19098-RA Apis|ACYPI49619-RA Apis|ACYPI066431-RA Nvit|NV18643-RA Apis|ACYPI073533-RA Apis|ACYPI088547-RA Apis|ACYPI088784-RA Apis|ACYPI069698-RA Nvit|NV18988-RA Tcas|TC002321-RA Apis|ACYPI064618-RA Apis|ACYPI083056-RA Apis|ACYPI49928-RA Apis|ACYPI063650-RA Apis|ACYPI061934-RA Nvit|NV19119-RA Sinv|SINV22675-RA Nvit|NV30019-…
family_210	Apis|ACYPI002614-RA Apis|ACYPI45178-RA MClo|MYZPE13164_0_v1.0_000140960.1 MClo|MYZPE13164_0_v1.0_000158040.1 MG00|MYZPE13164_G006_v1.0_000012100.1 Dpon|ENN75769 MG00|MYZPE13164_G006_v1.0_000071240.1 Amel|GB16208-RA Nvit|NV14249-RA Acep|ACEP25765-RA Nvit|NV15042-RA Acep|ACEP20876-RA Acep|ACEP20872-RA Tcas|TC008218-RA Acep|ACEP20874-RA Aaeg|AAEL005875-RA Dple|EHJ76038 Tcas|TC016300-RA Adar|ADAR0003…
family_211	Apis|ACYPI20983-RA Apis|ACYPI44975-RA Apis|ACYPI29939-RA Apis|ACYPI52591-RA Apis|ACYPI082187-RA Apis|ACYPI47584-RA Apis|ACYPI56071-RA MG00|MYZPE13164_G006_v1.0_000188650.1 MG00|MYZPE13164_G006_v1.0_000011090.1 MClo|MYZPE13164_0_v1.0_000008950.1 MG00|MYZPE13164_G006_v1.0_000000120.1 Apis|ACYPI20396-RA Apis|ACYPI086023-RA Apis|ACYPI089324-RA Apis|ACYPI46110-RA MG00|MYZPE13164_G006_v1.0_000175780.1 …
family_212	Nvit|NV11407-RA Amel|GB15657-RA Acep|ACEP12139-RA Amel|GB17686-RA Acep|ACEP16432-RA Nvit|NV18064-RA Rpro|RPRC014880-RA Nvit|NV13215-RA Nvit|NV14061-RA Nvit|NV10465-RA Hmel|HMEL003425-RA Phum|PHUM212930-RA Bmor|BGIBMGA014048-RA Phum|PHUM126850-RA Sinv|SINV13342-RA Amel|GB11612-RA MG00|MYZPE13164_G006_v1.0_000152400.1 MClo|MYZPE13164_0_v1.0_000107700.2 Nvit|NV14044-RA Nvit|NV13931-RA Rpro|RPRC01014…
family_213	Dple|EHJ76739 Dple|EHJ75502 Dple|EHJ71315 Nvit|NV31483-RA Dple|EHJ77385 Sinv|SINV20440-RA Dple|EHJ63985 Dple|EHJ70112 Dple|EHJ75938 Dple|EHJ71992 Dpon|ENN77844 Dple|EHJ64302 Dpon|ENN80003 Dple|EHJ68901 Dple|EHJ74108 Dple|EHJ69520 Dple|EHJ73554 Dpon|ENN82324 Dple|EHJ69628 Phum|PHUM546110-RA Phum|PHUM523790-RA Dple|EHJ67391 Dple|EHJ76971 Phum|PHUM433170-RA Dple|EHJ78278 Dple|EHJ75799 Dpon|ENN83279 …
family_214	Nvit|NV10844-RA Amel|GB11273-RA Nvit|NV16875-RA Tcas|TC000666-RA Nvit|NV10851-RA Nvit|NV12933-RA Nvit|NV10852-RA Tcas|TC000887-RA Tcas|TC000664-RA Agam|AGAP011442-RA Tcas|TC000665-RA Acep|ACEP27673-RA Adar|ADAR000112-RA Dpon|ENN77592 Phum|PHUM467920-RA Cqui|CPIJ002911-RA Aaeg|AAEL007057-RA Dmel|FBtr0072608 Cqui|CPIJ002910-RA Dmel|FBtr0072609 Aaeg|AAEL007926-RA Bmor|BGIBMGA010348-RA Dmel|FBtr00808…
family_215	Nvit|NV11142-RA Nvit|NV24008-RA Nvit|NV24662-RA Tcas|TC010267-RA Amel|GB10993-RA Dpul|EFX88762 Nvit|NV16892-RA Turt|tetur10g00830.1 Dpul|EFX90264 Acep|ACEP10203-RA Phum|PHUM233900-RA Agam|AGAP003654-RA Rpro|RPRC000578-RA Nvit|NV24834-RA Cqui|CPIJ009749-RA Aaeg|AAEL009024-RA Phum|PHUM127410-RA Amel|GB14562-RA Phum|PHUM132710-RA Tcas|TC008110-RA Dmel|FBtr0070436 Aaeg|AAEL008292-RA Turt|tetur01g0027…
family_216	Dpul|EFX87534 Apis|ACYPI081801-RA Apis|ACYPI066039-RA Apis|ACYPI27879-RA Apis|ACYPI41885-RA Apis|ACYPI066429-RA MClo|MYZPE13164_0_v1.0_000043480.1 MClo|MYZPE13164_0_v1.0_000126200.1 MG00|MYZPE13164_G006_v1.0_000059800.1 Apis|ACYPI54753-RA MG00|MYZPE13164_G006_v1.0_000020030.1 Apis|ACYPI36408-RA MClo|MYZPE13164_0_v1.0_000113070.1 MClo|MYZPE13164_0_v1.0_000098140.1 MG00|MYZPE13164_G006_v1.0_0000538…
family_217	Dpul|EFX84061 Dpul|EFX63376 Dpul|EFX73059 Dpul|EFX73058 Dpul|EFX75919 Dpul|EFX75820 Dpul|EFX84271 Dpul|EFX84287 Dpul|EFX78332 Dpul|EFX72949 Dpul|EFX68587 Dpul|EFX75751 Dpul|EFX81387 Dpul|EFX78353 Dpul|EFX61407 Nvit|NV15152-RA Dpul|EFX76418 Dpul|EFX77560 Dpul|EFX77562 Dpul|EFX67397 Nvit|NV31306-RA Cqui|CPIJ004154-RA Dpul|EFX77452 Dpul|EFX77450 Dpul|EFX77949 Dpul|EFX88207 Dpul|EFX88298 Dpul|EFX8813…
family_218	Tcas|TC003220-RA Dple|EHJ70340 Tcas|TC030317-RA Dple|EHJ70341 Tcas|TC030316-RA Tcas|TC030318-RA Nvit|NV22345-RA Tcas|TC000731-RA Hmel|HMEL017779-RA Nvit|NV22346-RA Tcas|TC000729-RA Tcas|TC030041-RA Hmel|HMEL022637-RA Tcas|TC005679-RA Tcas|TC005677-RA Tcas|TC011307-RA Tcas|TC030309-RA Tcas|TC003052-RA Tcas|TC003219-RA Sinv|SINV21268-RA Tcas|TC003598-RA Acep|ACEP17110-RA Tcas|TC011306-RA Tcas|TC000…
family_219	Rpro|RPRC006368-RA Rpro|RPRC000600-RA Rpro|RPRC014540-RA Rpro|RPRC009272-RA Rpro|RPRC011580-RA Rpro|RPRC004094-RA Rpro|RPRC003041-RA Rpro|RPRC002267-RA Rpro|RPRC014431-RA Rpro|RPRC006168-RA Rpro|RPRC014228-RA Rpro|RPRC013011-RA Rpro|RPRC012998-RA Rpro|RPRC012871-RA Rpro|RPRC012694-RA Rpro|RPRC012650-RA Rpro|RPRC012511-RA Rpro|RPRC011905-RA Rpro|RPRC011589-RA Rpro|RPRC010908-RA Rpro|RPRC010400-RA …
family_220	Apis|ACYPI46248-RA Bmor|BGIBMGA012372-RA Apis|ACYPI38425-RA Tcas|TC010085-RA Hmel|HMEL006347-RA Apis|ACYPI071019-RA Apis|ACYPI46842-RA Apis|ACYPI067233-RA Apis|ACYPI45546-RA Apis|ACYPI064315-RA Bmor|BGIBMGA008616-RA Apis|ACYPI088096-RA Nvit|NV17178-RA Nvit|NV18459-RA Nvit|NV17386-RA Apis|ACYPI31220-RA Apis|ACYPI069209-RA Tcas|TC016134-RA Apis|ACYPI40809-RA Tcas|TC002209-RA Apis|ACYPI060115-RA Api…
family_221	Nvit|NV10735-RA Acep|ACEP10220-RA Sinv|SINV11978-RA Amel|GB10891-RA Tcas|TC009779-RA Agam|AGAP007080-RA Dmel|FBtr0087946 Hmel|HMEL004540-RA Cqui|CPIJ008768-RA Bmor|BGIBMGA003990-RA Dple|EHJ71488 Adar|ADAR000179-RA Dpon|ENN78111 Tcas|TC001116-RA Aaeg|AAEL011517-RA Sinv|SINV11975-RA Dpul|EFX90079 Nvit|NV17410-RA Acep|ACEP10213-RA Tcas|TC011540-RA Nvit|NV13911-RA Dmel|FBtr0073235 MG00|MYZPE13164_G00…
family_222	Nvit|NV13496-RA Acep|ACEP17095-RA Amel|GB19862-RA Sinv|SINV11433-RA Rpro|RPRC004939-RA Dmel|FBtr0333092 Adar|ADAR004149-RA Aaeg|AAEL007691-RA Cqui|CPIJ006275-RA Cqui|CPIJ005186-RA Agam|AGAP010042-RA Agam|AGAP006638-RA Dmel|FBtr0113105 Rpro|RPRC004877-RA Tcas|TC001718-RA Nvit|NV13497-RA Phum|PHUM502970-RA Aaeg|AAEL010921-RA Amel|GB14105-RA Phum|PHUM125290-RA Aaeg|AAEL001613-RA Dmel|FBtr0071778 Dpu…
family_223	Nvit|NV15211-RA Amel|GB19751-RA Sinv|SINV20894-RA Acep|ACEP17156-RA Tcas|TC009186-RA Dpon|ENN70826 Cqui|CPIJ009720-RA Aaeg|AAEL011978-RA Phum|PHUM459490-RA Dple|EHJ73787 Rpro|RPRC003657-RA Dmel|FBtr0082031 Agam|AGAP004020-RA Bmor|BGIBMGA005142-RA Apis|ACYPI009717-RA MG00|MYZPE13164_G006_v1.0_000097860.2 MClo|MYZPE13164_0_v1.0_000044670.1 Turt|tetur05g08430.1 Amel|GB10547-RA Nvit|NV15396-RA MG00|M…
family_224	Nvit|NV17147-RA Nvit|NV10047-RA Nvit|NV10048-RA Nvit|NV10586-RA Amel|GB12259-RA Sinv|SINV13341-RA Aaeg|AAEL000575-RA Cqui|CPIJ007316-RA Agam|AGAP001601-RA Tcas|TC000798-RA Tcas|TC000799-RA Agam|AGAP001600-RA Adar|ADAR009670-RA Dmel|FBtr0299514 Adar|ADAR011058-RA Aaeg|AAEL009970-RA Adar|ADAR011062-RA Aaeg|AAEL011346-RA Agam|AGAP007139-RA Agam|AGAP007140-RA Acep|ACEP16411-RA Aaeg|AAEL011341-RA Cqui…
family_225	Nvit|NV10952-RA Nvit|NV10976-RA Sinv|SINV11318-RA Nvit|NV13131-RB Dpul|EFX88254 Amel|GB15044-RC Aaeg|AAEL012666-RA Acep|ACEP18098-RA Cqui|CPIJ010028-RA Aaeg|AAEL007549-RA Dmel|FBtr0081711 Aaeg|AAEL011268-RA Bmor|BGIBMGA013260-RA MClo|MYZPE13164_0_v1.0_000096870.1 MG00|MYZPE13164_G006_v1.0_000168570.1 Apis|ACYPI002878-RA Apis|ACYPI001027-RA Dpon|ENN80418 Phum|PHUM415200-RA MClo|MYZPE13164_0_v1.0_0…
family_226	Bmor|BGIBMGA003808-RA Dmel|FBtr0321283 Dmel|FBtr0321281 Hmel|HMEL004827-RA Dpul|EFX85293 Dple|EHJ68988 Dmel|FBtr0078016 Nvit|NV14546-RA Nvit|NV14547-RA Amel|GB19986-RA Acep|ACEP19928-RA Phum|PHUM602490-RA Tcas|TC007853-RA MClo|MYZPE13164_0_v1.0_000119490.1 Apis|ACYPI086465-RA Dpon|ENN82689 Rpro|RPRC000346-RA Phum|PHUM351590-RA Apis|ACYPI005764-RA Dpul|EFX76295 Dpul|EFX85416 Dpul|EFX73775 Hmel|HME…
family_227	Nvit|NV12039-RA Acep|ACEP10631-RA Tcas|TC000365-RA Dple|EHJ68573 Amel|GB18952-RA Hmel|HMEL017484-RA Bmor|BGIBMGA011029-RA MClo|MYZPE13164_0_v1.0_000036830.3 Apis|ACYPI56655-RA Aaeg|AAEL006634-RA Rpro|RPRC007496-RA MG00|MYZPE13164_G006_v1.0_000020640.1 Adar|ADAR001331-RA Dmel|FBtr0071143 Agam|AGAP011329-RA Cqui|CPIJ019232-RA Dpul|EFX70572 Dpon|ENN83553 Dpon|ENN83119 Phum|PHUM080110-RA Turt|tetur01…
family_228	Apis|ACYPI35594-RA Apis|ACYPI53522-RA Apis|ACYPI34681-RA Apis|ACYPI27293-RA Apis|ACYPI066933-RA Apis|ACYPI27568-RA Apis|ACYPI071702-RA Apis|ACYPI45937-RA Apis|ACYPI060203-RA Apis|ACYPI071196-RA Apis|ACYPI49001-RA Apis|ACYPI20905-RA Apis|ACYPI070037-RA Apis|ACYPI26419-RA Apis|ACYPI28132-RA Apis|ACYPI47060-RA Apis|ACYPI51304-RA Apis|ACYPI36518-RA Apis|ACYPI089235-RA Apis|ACYPI080641-RA Apis|ACYPI53…
family_229	Nvit|NV10896-RA Amel|GB10282-RA Sinv|SINV25655-RA Acep|ACEP27293-RA Aaeg|AAEL012731-RA Dmel|FBtr0072163 Tcas|TC004724-RA Cqui|CPIJ014541-RA Agam|AGAP007722-RA Dpon|ENN76846 Bmor|BGIBMGA002594-RA Dple|EHJ69277 Phum|PHUM616190-RA MClo|MYZPE13164_0_v1.0_000146930.1 MG00|MYZPE13164_G006_v1.0_000102160.1 Apis|ACYPI004945-RA Dpul|EFX81793 Hmel|HMEL015993-RA Rpro|RPRC013678-RA Msca|MESCA003785-RA Turt|t…
family_230	Nvit|NV18123-RA Apis|ACYPI36394-RA MClo|MYZPE13164_0_v1.0_000081700.1 Apis|ACYPI28121-RA Apis|ACYPI010228-RA Apis|ACYPI49300-RA Apis|ACYPI002849-RA Apis|ACYPI36080-RA Apis|ACYPI003150-RA Apis|ACYPI46759-RA Apis|ACYPI086464-RA Nvit|NV26111-RA Apis|ACYPI003825-RA Apis|ACYPI007871-RA Apis|ACYPI087101-RA Apis|ACYPI30626-RA Apis|ACYPI007071-RA Apis|ACYPI48987-RA Apis|ACYPI28169-RA Apis|ACYPI44831-RA A…
family_231	Nvit|NV10958-RA Nvit|NV10959-RA Nvit|NV10961-RA Nvit|NV10962-RA Nvit|NV10960-RA Amel|GB13559-RA MClo|MYZPE13164_0_v1.0_000193910.1 MG00|MYZPE13164_G006_v1.0_000194570.3 Apis|ACYPI006507-RA Tcas|TC009452-RA Nvit|NV17776-RA Msca|MESCA009489-RA Aaeg|AAEL018178-RA Tcas|TC009641-RA Aaeg|AAEL009045-RA Amel|GB30049-RA Cqui|CPIJ008048-RA Agam|AGAP011207-RA Cqui|CPIJ008446-RA Cqui|CPIJ008447-RA Dpon|ENN77…
family_232	Nvit|NV11546-RA Nvit|NV11547-RA Acep|ACEP24147-RA Amel|GB17045-RA Aaeg|AAEL002683-RA Agam|AGAP007918-RA Hmel|HMEL011575-RA Dple|EHJ74298 Cqui|CPIJ004365-RA Phum|PHUM299090-RA Rpro|RPRC011533-RA Dmel|FBtr0082704 Bmor|BGIBMGA010377-RA Aaeg|AAEL014493-RA Agam|AGAP013758-RA Dpul|EFX65041 Apis|ACYPI009885-RA Dple|EHJ74297 MClo|MYZPE13164_0_v1.0_000074990.2 MG00|MYZPE13164_G006_v1.0_000201760.1 Tcas|TC…
family_233	Nvit|NV12065-RA Amel|GB12375-RA Dple|EHJ75654 Dpon|ENN75624 Tcas|TC002925-RA Aaeg|AAEL006922-RA Agam|AGAP001313-RA Dmel|FBtr0073270 Phum|PHUM253300-RA Bmor|BGIBMGA007092-RA MClo|MYZPE13164_0_v1.0_000000190.1 MG00|MYZPE13164_G006_v1.0_000046900.1 Apis|ACYPI003572-RA Dpul|EFX72670 Adar|ADAR004534-RA Cqui|CPIJ009606-RA Bmor|BGIBMGA008050-RA Dple|EHJ64329 Acep|ACEP26526-RA Turt|tetur02g11670.1 Dpul|E…
family_234	MClo|MYZPE13164_0_v1.0_000175550.1 Dpul|EFX82670 Dpul|EFX82671 Nvit|NV14185-RA Nvit|NV14977-RA Acep|ACEP11322-RA Sinv|SINV12344-RA Nvit|NV15805-RA Sinv|SINV12332-RA Nvit|NV14196-RA Rpro|RPRC015269-RA Tcas|TC003496-RA Phum|PHUM284770-RA Apis|ACYPI009519-RA MG00|MYZPE13164_G006_v1.0_000015000.1 Cqui|CPIJ006160-RA Adar|ADAR002054-RA Apis|ACYPI002679-RA MClo|MYZPE13164_0_v1.0_000038740.1 MG00|MYZPE13…
family_235	Nvit|NV14242-RA Sinv|SINV13581-RA Amel|GB10219-RA Acep|ACEP25224-RA Tcas|TC006662-RA Dpon|ENN71246 Cqui|CPIJ002336-RA Aaeg|AAEL002349-RA Agam|AGAP006943-RA Dpul|EFX80903 Adar|ADAR009160-RA Dmel|FBtr0075326 Hmel|HMEL012690-RA Bmor|BGIBMGA005433-RA Apis|ACYPI002114-RA Phum|PHUM467420-RA Rpro|RPRC003457-RA MClo|MYZPE13164_0_v1.0_000105040.1 MG00|MYZPE13164_G006_v1.0_000074150.1 Dple|EHJ75955 Apis|AC…
family_236	Rpro|RPRC011110-RA Rpro|RPRC012566-RA Rpro|RPRC008548-RA Rpro|RPRC004199-RA Rpro|RPRC002187-RA Rpro|RPRC010720-RA Rpro|RPRC013753-RA Rpro|RPRC014197-RA Rpro|RPRC011084-RA Rpro|RPRC008986-RA Rpro|RPRC014198-RA Rpro|RPRC006775-RA Rpro|RPRC004111-RA Rpro|RPRC014757-RA Rpro|RPRC004118-RA Rpro|RPRC007283-RA Rpro|RPRC002820-RA Rpro|RPRC004173-RA Rpro|RPRC003296-RA Rpro|RPRC010510-RA Rpro|RPRC002480-RA …
family_237	Amel|GB16909-RA Tcas|TC030701-RA Hmel|HMEL011562-RA Agam|AGAP007563-RA Cqui|CPIJ006894-RA Hmel|HMEL025057-RA Aaeg|AAEL005324-RA Bmor|BGIBMGA000622-RA Dmel|FBtr0332684 MClo|MYZPE13164_0_v1.0_000182620.1 MG00|MYZPE13164_G006_v1.0_000152070.1 Dpon|ENN77567 Sinv|SINV12023-RA Dpon|ENN77570 Rpro|RPRC001859-RA Phum|PHUM541090-RA Dpul|EFX78003 Turt|tetur06g00290.1 Sinv|SINV13509-RA Nvit|NV17131-RA Amel|G…
family_238	Apis|ACYPI069699-RA Apis|ACYPI50224-RA Nvit|NV22030-RA MClo|MYZPE13164_0_v1.0_000169110.1 Apis|ACYPI47532-RA Rpro|RPRC006520-RA Apis|ACYPI087368-RA MClo|MYZPE13164_0_v1.0_000131790.1 Apis|ACYPI38677-RA Apis|ACYPI22692-RA Apis|ACYPI43447-RA Aaeg|AAEL001298-RA Apis|ACYPI25724-RA Cqui|CPIJ006254-RA MG00|MYZPE13164_G006_v1.0_000203290.1 Apis|ACYPI41067-RA Cqui|CPIJ002589-RA MClo|MYZPE13164_0_v1.0_000…
family_239	Agam|AGAP012074-RA Agam|AGAP012073-RA Rpro|RPRC011200-RA Apis|ACYPI50388-RA Apis|ACYPI42990-RA MClo|MYZPE13164_0_v1.0_000185030.1 Apis|ACYPI087904-RA MG00|MYZPE13164_G006_v1.0_000040370.1 MClo|MYZPE13164_0_v1.0_000198910.1 MG00|MYZPE13164_G006_v1.0_000198560.1 Apis|ACYPI082585-RA Apis|ACYPI39907-RA Apis|ACYPI086209-RA Apis|ACYPI072814-RA MG00|MYZPE13164_G006_v1.0_000195950.1 MClo|MYZPE13164_0_v1.…
family_240	Dpul|EFX60162 Dpul|EFX64760 Dpul|EFX84901 Dpul|EFX68769 Dpul|EFX60502 Dpul|EFX85793 Dpul|EFX85987 Dpul|EFX86045 Cqui|CPIJ011008-RA Sinv|SINV23194-RA Acep|ACEP22473-RA Cqui|CPIJ003385-RA Nvit|NV15487-RA Agam|AGAP011046-RA Aaeg|AAEL006348-RA Dmel|FBtr0333710 Dmel|FBtr0075069 Agam|AGAP011047-RA Dmel|FBtr0075868 Aaeg|AAEL004092-RA Agam|AGAP011048-RA Dple|EHJ75678 Adar|ADAR007995-RA Adar|ADAR011373-RA…
family_241	Agam|AGAP010546-RA Agam|AGAP011040-RA Agam|AGAP011427-RA Aaeg|AAEL003276-RA Aaeg|AAEL012780-RA Agam|AGAP028179-RA Aaeg|AAEL009558-RA Cqui|CPIJ001981-RA Dmel|FBtr0086919 Adar|ADAR003242-RA Cqui|CPIJ005467-RA Aaeg|AAEL005800-RA Aaeg|AAEL010270-RA Aaeg|AAEL018347-RA Cqui|CPIJ005457-RA Agam|AGAP012504-RA Agam|AGAP008403-RA Cqui|CPIJ018027-RA Agam|AGAP028075-RA Adar|ADAR008790-RA Agam|AGAP010545-RA Aa…
family_242	Nvit|NV14241-RA Sinv|SINV21962-RA Acep|ACEP20761-RA Tcas|TC010520-RA Bmor|BGIBMGA010130-RA Dpon|ENN78998 Dmel|FBtr0089520 Rpro|RPRC011897-RA Agam|AGAP003790-RC Cqui|CPIJ001340-RA Adar|ADAR009946-RA Phum|PHUM211460-RA Cqui|CPIJ018013-RA MClo|MYZPE13164_0_v1.0_000069540.1 MG00|MYZPE13164_G006_v1.0_000100190.2 Apis|ACYPI009502-RA Nvit|NV16067-RA Amel|GB16448-RA Sinv|SINV25601-RA Acep|ACEP17506-RA Aa…
family_243	Nvit|NV14610-RA Sinv|SINV11529-RA Acep|ACEP12322-RA Hmel|HMEL011109-RA Nvit|NV17525-RA Dple|EHJ67706 MClo|MYZPE13164_0_v1.0_000067840.1 MClo|MYZPE13164_0_v1.0_000067570.1 MG00|MYZPE13164_G006_v1.0_000148670.1 Cqui|CPIJ012357-RA Tcas|TC000821-RA Apis|ACYPI082770-RA Apis|ACYPI006608-RA Dpon|ENN75342 Rpro|RPRC009978-RA Dpul|EFX81873 Aaeg|AAEL007802-RA Nvit|NV17315-RA Dpul|EFX81872 Nvit|NV18564-RA Nv…
family_244	Nvit|NV15206-RA Amel|GB15843-RA Sinv|SINV10971-RA Tcas|TC009181-RA Rpro|RPRC009349-RA Dpul|EFX86097 Aaeg|AAEL014523-RA Agam|AGAP002176-RA Phum|PHUM354430-RA Turt|tetur37g00120.1 Dmel|FBtr0085048 Dpon|ENN79264 Cqui|CPIJ012757-RA Apis|ACYPI008351-RA MClo|MYZPE13164_0_v1.0_000116340.1 MG00|MYZPE13164_G006_v1.0_000132490.2 Acep|ACEP15952-RA Dple|EHJ71383 Adar|ADAR001691-RA Bmor|BGIBMGA005091-RA Agam|…
family_245	Nvit|NV25536-RA Nvit|NV20447-RA Nvit|NV30257-RA Nvit|NV30113-RA Nvit|NV24568-RA Nvit|NV24911-RA Nvit|NV30915-RA Nvit|NV24026-RA Nvit|NV31849-RA Nvit|NV30184-RA Nvit|NV30743-RA Nvit|NV24390-RA Nvit|NV24783-RA Nvit|NV30118-RA Nvit|NV31294-RA Nvit|NV30952-RA Nvit|NV30098-RA Nvit|NV31469-RA Nvit|NV31374-RA Nvit|NV26132-RA Nvit|NV22145-RA Nvit|NV31200-RA Nvit|NV26209-RA Nvit|NV31425-RA Nvit|NV30860-RA…
family_246	Aaeg|AAEL015125-RA Phum|PHUM105440-RA Rpro|RPRC001488-RA Dpul|EFX65169 Adar|ADAR000087-RA Agam|AGAP012476-RA Acep|ACEP20980-RA MClo|MYZPE13164_0_v1.0_000088870.1 MClo|MYZPE13164_0_v1.0_000088430.1 Sinv|SINV12095-RA Apis|ACYPI004428-RA MG00|MYZPE13164_G006_v1.0_000062020.1 Cqui|CPIJ017089-RA Tcas|TC006474-RA Turt|tetur02g05430.1 Dpon|ENN81386 Cqui|CPIJ014117-RA Agam|AGAP008247-RA Agam|AGAP009329-R…
family_247	Dpul|EFX87272 Aaeg|AAEL010912-RA Dple|EHJ72659 Dmel|FBtr0299649 Tcas|TC010074-RA Amel|GB14496-RA Cqui|CPIJ012274-RA Apis|ACYPI24475-RA MClo|MYZPE13164_0_v1.0_000004120.2 MG00|MYZPE13164_G006_v1.0_000162600.1 Agam|AGAP011584-RA Nvit|NV13768-RA Apis|ACYPI010169-RA MG00|MYZPE13164_G006_v1.0_000001460.1 MClo|MYZPE13164_0_v1.0_000079090.1 Phum|PHUM153050-RA Bmor|BGIBMGA006181-RA Acep|ACEP24144-RA Dple…
family_248	Apis|ACYPI45875-RA Apis|ACYPI30860-RA Apis|ACYPI55227-RA Apis|ACYPI49932-RA MClo|MYZPE13164_0_v1.0_000137480.1 MClo|MYZPE13164_0_v1.0_000098390.1 Apis|ACYPI087407-RA Nvit|NV22120-RA MClo|MYZPE13164_0_v1.0_000115680.1 MG00|MYZPE13164_G006_v1.0_000114080.1 Apis|ACYPI072003-RA MG00|MYZPE13164_G006_v1.0_000176720.1 Apis|ACYPI39234-RA Apis|ACYPI082838-RA Apis|ACYPI40189-RA Apis|ACYPI36238-RA Sinv|SINV…
family_249	Phum|PHUM075480-RA Acep|ACEP12159-RA Nvit|NV13182-RA Acep|ACEP18066-RA Aaeg|AAEL017096-RA Tcas|TC010452-RA Amel|GB16844-RA Bmor|BGIBMGA003608-RA Hmel|HMEL004066-RA Dmel|FBtr0331927 Sinv|SINV18488-RA Adar|ADAR002737-RA Agam|AGAP007406-RA Cqui|CPIJ009303-RA Apis|ACYPI006711-RA Rpro|RPRC015041-RA MG00|MYZPE13164_G006_v1.0_000087220.2 Apis|ACYPI070462-RA MClo|MYZPE13164_0_v1.0_000161220.1 MClo|MYZPE1…
family_250	Apis|ACYPI54420-RA MG00|MYZPE13164_G006_v1.0_000094910.1 MClo|MYZPE13164_0_v1.0_000053110.1 MClo|MYZPE13164_0_v1.0_000176030.1 MG00|MYZPE13164_G006_v1.0_000096590.1 MG00|MYZPE13164_G006_v1.0_000199370.1 MG00|MYZPE13164_G006_v1.0_000048850.1 MG00|MYZPE13164_G006_v1.0_000124530.1 Apis|ACYPI37598-RA MClo|MYZPE13164_0_v1.0_000111070.1 Apis|ACYPI20976-RA Hmel|HMEL006668-RA MClo|MYZPE13164_0_v1.0_00013…
family_251	Nvit|NV13316-RA Sinv|SINV10686-RA Nvit|NV13317-RA Amel|GB19831-RA Tcas|TC003450-RA Acep|ACEP25083-RA Aaeg|AAEL009038-RA Rpro|RPRC012075-RA Phum|PHUM500230-RA Apis|ACYPI008265-RA MClo|MYZPE13164_0_v1.0_000035250.1 MG00|MYZPE13164_G006_v1.0_000155850.1 Apis|ACYPI003972-RA Adar|ADAR000863-RA Cqui|CPIJ007406-RA MClo|MYZPE13164_0_v1.0_000140680.1 MG00|MYZPE13164_G006_v1.0_000005450.1 Agam|AGAP005914-R…
family_252	Nvit|NV15937-RA Amel|GB15200-RA Acep|ACEP15554-RA Phum|PHUM466000-RA Rpro|RPRC010944-RA Tcas|TC002149-RA Dpon|ENN79747 Aaeg|AAEL004853-RA Adar|ADAR009654-RA Agam|AGAP006778-RA Dpul|EFX79590 Dpon|ENN76749 Tcas|TC000091-RA Amel|GB13023-RA Sinv|SINV12864-RA Cqui|CPIJ007546-RA Amel|GB18572-RA Sinv|SINV15378-RA Rpro|RPRC006889-RA Tcas|TC003143-RA Rpro|RPRC010817-RA Dpon|ENN73409 Acep|ACEP14794-RA Hmel…
family_253	Nvit|NV16567-RA Amel|GB17905-RA Sinv|SINV22975-RA Tcas|TC004493-RA Dmel|FBtr0087191 Dpon|ENN73680 Acep|ACEP27330-RA Phum|PHUM220060-RA Tcas|TC004494-RA Acep|ACEP26730-RA Bmor|BGIBMGA012137-RA Acep|ACEP16531-RA Bmor|BGIBMGA014052-RA Agam|AGAP005188-RA Aaeg|AAEL011465-RA Tcas|TC003434-RA Dpul|EFX69966 Dmel|FBtr0300100 Dpon|ENN82453 Amel|GB11629-RA MClo|MYZPE13164_0_v1.0_000028680.1 Apis|ACYPI005800…
family_254	Amel|GB11172-RA Nvit|NV16178-RA Amel|GB17240-RA Dple|EHJ67504 Tcas|TC003373-RA Acep|ACEP15886-RA Dpon|ENN73136 Aaeg|AAEL001574-RA Agam|AGAP007596-RA Rpro|RPRC004429-RA Dmel|FBtr0088792 MClo|MYZPE13164_0_v1.0_000017630.1 MG00|MYZPE13164_G006_v1.0_000143230.1 Apis|ACYPI000885-RA Adar|ADAR008227-RA Cqui|CPIJ000235-RA Bmor|BGIBMGA003744-RA Turt|tetur11g04380.1 Turt|tetur11g03510.1 Dpul|EFX83253 Aaeg|…
family_255	Nvit|NV10893-RA Nvit|NV21393-RA Acep|ACEP14963-RA Tcas|TC003991-RA Dpon|ENN74953 Dple|EHJ65184 Amel|GB19452-RA Bmor|BGIBMGA011608-RA Aaeg|AAEL007626-RA Dple|EHJ65186 Adar|ADAR006526-RA Bmor|BGIBMGA011607-RA Agam|AGAP006761-RA Hmel|HMEL005461-RA Hmel|HMEL003270-RA Hmel|HMEL005460-RA Aaeg|AAEL000652-RA Dmel|FBtr0076510 Dple|EHJ67506 Acep|ACEP27012-RA Sinv|SINV24552-RA Rpro|RPRC003210-RA Agam|AGAP01…
family_256	Nvit|NV11553-RA Nvit|NV14744-RA Amel|GB19042-RA Sinv|SINV16269-RA Cqui|CPIJ000671-RA Dmel|FBtr0085482 Bmor|BGIBMGA006946-RA Agam|AGAP000830-RA Hmel|HMEL004700-RA Phum|PHUM221390-RA Dple|EHJ68333 Dpon|ENN70927 Dmel|FBtr0072062 Tcas|TC003841-RA Dpul|EFX74107 MG00|MYZPE13164_G006_v1.0_000000790.2 MClo|MYZPE13164_0_v1.0_000036140.1 Apis|ACYPI001931-RA Apis|ACYPI003462-RA Aaeg|AAEL003444-RA Cqui|CPIJ0…
family_257	Nvit|NV11936-RA Amel|GB14494-RA Acep|ACEP27194-RA Dmel|FBtr0332873 Hmel|HMEL006062-RA Bmor|BGIBMGA004612-RA Tcas|TC014606-RA Amel|GB14758-RB Rpro|RPRC014677-RA Dpon|ENN77310 Dpul|EFX66769 Dple|EHJ74662 Adar|ADAR000775-RA Rpro|RPRC003899-RA Apis|ACYPI002010-RA Agam|AGAP006958-RA MClo|MYZPE13164_0_v1.0_000126450.1 MG00|MYZPE13164_G006_v1.0_000151350.1 Aaeg|AAEL014843-RA Aaeg|AAEL011704-RA Cqui|CPIJ…
family_258	Dpul|EFX64757 Dpul|EFX69508 Dpul|EFX69506 Dpul|EFX69541 Rpro|RPRC013836-RA Amel|GB14534-RA Bmor|BGIBMGA001259-RA Sinv|SINV20487-RA MClo|MYZPE13164_0_v1.0_000100770.1 MG00|MYZPE13164_G006_v1.0_000134730.1 Tcas|TC008321-RA Apis|ACYPI072949-RA Dple|EHJ78487 Phum|PHUM503100-RA Nvit|NV14430-RA Aaeg|AAEL006828-RA Agam|AGAP000702-RA Cqui|CPIJ010715-RA Apis|ACYPI002739-RA Adar|ADAR006228-RA Dpul|EFX82850…
family_259	Nvit|NV10758-RA Amel|GB11407-RA Acep|ACEP13390-RA Sinv|SINV24357-RA Cqui|CPIJ005422-RA Aaeg|AAEL005845-RA Rpro|RPRC008343-RA Apis|ACYPI001668-RA Dpul|EFX67006 Agam|AGAP010895-RA MClo|MYZPE13164_0_v1.0_000074950.1 MG00|MYZPE13164_G006_v1.0_000201790.1 Dmel|FBtr0074454 Tcas|TC007173-RA Phum|PHUM287180-RA Dple|EHJ72205 Hmel|HMEL005073-RA Turt|tetur01g14080.1 Adar|ADAR010432-RA Dpon|ENN83260 Dpon|ENN…
family_260	Nvit|NV11001-RA MClo|MYZPE13164_0_v1.0_000175630.1 Phum|PHUM375050-RA MG00|MYZPE13164_G006_v1.0_000141320.1 Apis|ACYPI005292-RA Rpro|RPRC006447-RA Tcas|TC014664-RA Dpul|EFX86067 Aaeg|AAEL008607-RA Dpon|ENN78704 Cqui|CPIJ001747-RK Agam|AGAP008364-RA Dmel|FBtr0079477 Agam|AGAP008366-RA Turt|tetur08g02040.1 Dmel|FBtr0079511 Adar|ADAR000819-RA Dmel|FBtr0080811 Dmel|FBtr0331328 Aaeg|AAEL001794-RA Cqui…
family_261	Apis|ACYPI070469-RA MClo|MYZPE13164_0_v1.0_000118990.1 MG00|MYZPE13164_G006_v1.0_000186210.2 Phum|PHUM583430-RA Acep|ACEP18855-RA Sinv|SINV17724-RA Dpul|EFX75284 MClo|MYZPE13164_0_v1.0_000026890.1 Apis|ACYPI007627-RA Phum|PHUM216240-RA Nvit|NV13351-RA Acep|ACEP27851-RA Phum|PHUM021780-RA Amel|GB10365-RA Tcas|TC030730-RA Rpro|RPRC007632-RA Dpul|EFX86047 Agam|AGAP010395-RA Aaeg|AAEL003476-RA Cqui|C…
family_262	Nvit|NV12870-RA Nvit|NV16465-RA Sinv|SINV10923-RA Nvit|NV17856-RA Amel|GB18219-RA Nvit|NV25444-RA Tcas|TC006284-RA Agam|AGAP008915-RA Dpul|EFX69497 Dpul|EFX74231 Agam|AGAP010241-RA Cqui|CPIJ003186-RA Dmel|FBtr0074622 Acep|ACEP26086-RA Cqui|CPIJ003185-RA Dple|EHJ63751 Dpul|EFX69499 Sinv|SINV21412-RA Dpul|EFX74307 Dpul|EFX74306 Tcas|TC006611-RA Amel|GB20121-RA Dpul|EFX74232 Adar|ADAR003412-RA Rpro|…
family_263	Dpul|EFX64954 Dpul|EFX61896 Dpul|EFX71123 Dpul|EFX78280 Dpul|EFX69011 Dpul|EFX62254 Dpul|EFX79704 Dpul|EFX78283 Dpul|EFX87180 Dpul|EFX82172 Dpul|EFX82583 Dpul|EFX82179 Dpul|EFX82830 Dpul|EFX82394 Dpul|EFX65556 Dpul|EFX69058 Dpul|EFX82139 Dpul|EFX82908 Dpul|EFX82184 Dpul|EFX69057 Dpul|EFX76506 Dpul|EFX79567 Dpul|EFX74658 Dpul|EFX82171 Dpul|EFX70345 Dpul|EFX83032 Dpul|EFX87232 Dpul|EFX73303 Dpul|EF…
family_264	Nvit|NV10895-RA Acep|ACEP15181-RA Amel|GB13683-RA Tcas|TC001639-RA Dple|EHJ69141 Bmor|BGIBMGA003601-RA Cqui|CPIJ017114-RA Turt|tetur19g00530.1 Agam|AGAP011360-RA MClo|MYZPE13164_0_v1.0_000167100.1 MG00|MYZPE13164_G006_v1.0_000200800.1 Apis|ACYPI073889-RA Aaeg|AAEL012004-RA Turt|tetur09g00210.1 Dpul|EFX68939 Aaeg|AAEL013704-RA Dpul|EFX71042 Dmel|FBtr0085877 Dpon|ENN80306 Rpro|RPRC000750-RA Phum|PH…
family_265	Amel|GB11723-RA Aaeg|AAEL011278-RA Dmel|FBtr0310151 Agam|AGAP005223-RA Dpul|EFX87818 Aaeg|AAEL009566-RA Turt|tetur06g03860.1 Sinv|SINV11362-RA Hmel|HMEL009093-RA Dple|EHJ64856 Bmor|BGIBMGA002704-RA Tcas|TC010813-RA Acep|ACEP12005-RA Dple|EHJ76495 Dpul|EFX82011 Turt|tetur05g07070.1 MClo|MYZPE13164_0_v1.0_000146880.1 MG00|MYZPE13164_G006_v1.0_000102220.1 Dpul|EFX87814 Apis|ACYPI008952-RA Dple|EHJ75…
family_266	Nvit|NV14681-RA Acep|ACEP10116-RA Sinv|SINV18462-RA Agam|AGAP000971-RA Aaeg|AAEL007038-RA Cqui|CPIJ017131-RA Phum|PHUM445570-RA Tcas|TC011321-RA Dmel|FBtr0085650 MClo|MYZPE13164_0_v1.0_000137070.1 Dpul|EFX85841 Apis|ACYPI007079-RA Rpro|RPRC010023-RA MG00|MYZPE13164_G006_v1.0_000089470.3 Dpul|EFX85916 Dpul|EFX85839 Dpul|EFX85917 Dpul|EFX85862 Dpul|EFX85840 Tcas|TC011322-RA Turt|tetur09g01750.1 Bmo…
family_267	MG00|MYZPE13164_G006_v1.0_000155390.1 MG00|MYZPE13164_G006_v1.0_000158930.1 Apis|ACYPI066521-RA MG00|MYZPE13164_G006_v1.0_000033000.1 MG00|MYZPE13164_G006_v1.0_000161820.1 MG00|MYZPE13164_G006_v1.0_000075980.1 Apis|ACYPI25392-RA MG00|MYZPE13164_G006_v1.0_000047220.1 MG00|MYZPE13164_G006_v1.0_000138540.1 Apis|ACYPI063140-RA Apis|ACYPI060048-RA MG00|MYZPE13164_G006_v1.0_000094800.1 Apis|ACYPI21737-…
family_268	Nvit|NV12190-RA Dpul|EFX86305 Tcas|TC006642-RA Rpro|RPRC009492-RA Apis|ACYPI010247-RA MG00|MYZPE13164_G006_v1.0_000152340.1 Dmel|FBtr0332184 Agam|AGAP008200-RA Dpul|EFX84931 Msca|MESCA006337-RA MClo|MYZPE13164_0_v1.0_000189780.1 Nvit|NV12191-RA Amel|GB15328-RA Tcas|TC006643-RA Agam|AGAP008201-RA Aaeg|AAEL007143-RA Hmel|HMEL009762-RA Aaeg|AAEL007146-RA Dple|EHJ74442 Dpul|EFX72733 Acep|ACEP20572-RA…
family_269	Aaeg|AAEL010900-RA MClo|MYZPE13164_0_v1.0_000039910.1 MG00|MYZPE13164_G006_v1.0_000073920.1 Apis|ACYPI005899-RA Phum|PHUM221360-RA Nvit|NV15408-RA Phum|PHUM584050-RA Cqui|CPIJ017677-RA Rpro|RPRC011195-RA Agam|AGAP001273-RA Rpro|RPRC013783-RA Tcas|TC014465-RA Turt|tetur01g03080.1 Sinv|SINV18869-RA Amel|GB16253-RA Tcas|TC000963-RA Acep|ACEP26859-RA Cqui|CPIJ001179-RA Bmor|BGIBMGA012556-RA Apis|ACYP…
family_270	Bmor|BGIBMGA011541-RA MClo|MYZPE13164_0_v1.0_000147610.1 MClo|MYZPE13164_0_v1.0_000047550.1 Nvit|NV20492-RA Nvit|NV21153-RA Nvit|NV30873-RA Nvit|NV31463-RA Apis|ACYPI085421-RA Apis|ACYPI30820-RA MClo|MYZPE13164_0_v1.0_000073800.1 Apis|ACYPI32295-RA MClo|MYZPE13164_0_v1.0_000197300.1 Apis|ACYPI55019-RA MClo|MYZPE13164_0_v1.0_000008560.1 Apis|ACYPI39445-RA Apis|ACYPI088539-RA Apis|ACYPI060655-RA MG…
family_271	Apis|ACYPI39321-RA Hmel|HMEL010964-RA Apis|ACYPI060686-RA Apis|ACYPI083134-RA Apis|ACYPI41684-RA Apis|ACYPI080734-RA Apis|ACYPI082371-RA MG00|MYZPE13164_G006_v1.0_000060820.1 Apis|ACYPI30974-RA Apis|ACYPI37153-RA Apis|ACYPI061169-RA Apis|ACYPI066700-RA MClo|MYZPE13164_0_v1.0_000186780.1 MG00|MYZPE13164_G006_v1.0_000121360.1 MClo|MYZPE13164_0_v1.0_000094270.1 MG00|MYZPE13164_G006_v1.0_000099620.1 …
family_272	Aaeg|AAEL014801-RA Aaeg|AAEL014766-RA Agam|AGAP007074-RA Aaeg|AAEL014803-RA Aaeg|AAEL013595-RA Dple|EHJ76548 Agam|AGAP007070-RA Dmel|FBtr0083180 Cqui|CPIJ008763-RA Agam|AGAP007079-RA Agam|AGAP007069-RA Agam|AGAP007072-RA Cqui|CPIJ005693-RA Agam|AGAP007071-RA Agam|AGAP007075-RA Aaeg|AAEL014765-RA Agam|AGAP005146-RA Aaeg|AAEL011513-RA Bmor|BGIBMGA013740-RA Aaeg|AAEL006335-RA Agam|AGAP007073-RA Hmel…
family_273	Nvit|NV12317-RA Sinv|SINV26187-RA Acep|ACEP10657-RA Amel|GB17924-RA Cqui|CPIJ010031-RA Aaeg|AAEL007536-RA Agam|AGAP008907-RA Apis|ACYPI000694-RA MClo|MYZPE13164_0_v1.0_000109370.1 MG00|MYZPE13164_G006_v1.0_000193010.1 Bmor|BGIBMGA010559-RA Hmel|HMEL008271-RA Dpul|EFX87483 Dple|EHJ78779 Dpon|ENN76890 Dmel|FBtr0072978 Phum|PHUM616920-RA Turt|tetur09g02720.1 Tcas|TC004777-RA Turt|tetur09g06620.1 Ada…
family_274	Agam|AGAP005975-RA Aaeg|AAEL009528-RA Tcas|TC004216-RA Tcas|TC008506-RA Adar|ADAR004667-RA Tcas|TC006098-RA Nvit|NV14894-RA Hmel|HMEL009359-RA Tcas|TC003273-RA Agam|AGAP028062-RA Dple|EHJ78604 Adar|ADAR008055-RA Dmel|FBtr0076119 Sinv|SINV20971-RA Cqui|CPIJ010654-RA Aaeg|AAEL007722-RA Cqui|CPIJ007905-RA Agam|AGAP006433-RA Acep|ACEP21395-RA Sinv|SINV19983-RA Aaeg|AAEL004798-RA Agam|AGAP006434-RA Aa…
family_275	Nvit|NV14582-RA Amel|GB15728-RA Tcas|TC011058-RA Dpon|ENN73805 Rpro|RPRC012714-RA Hmel|HMEL009792-RA Phum|PHUM479450-RA Apis|ACYPI56734-RA MClo|MYZPE13164_0_v1.0_000063290.6 MG00|MYZPE13164_G006_v1.0_000149600.1 Aaeg|AAEL007288-RB Agam|AGAP003018-RA Sinv|SINV11149-RA Dpul|EFX88457 Dmel|FBtr0074124 Turt|tetur07g07190.1 Dple|EHJ68565 Acep|ACEP26844-RA Msca|MESCA003143-RA Dple|EHJ70760 Dpon|ENN72945…
family_276	Nvit|NV16788-RA Nvit|NV17475-RA Nvit|NV17886-RA Nvit|NV17652-RA Nvit|NV21156-RA Nvit|NV18733-RA Apis|ACYPI23451-RA Tcas|TC005152-RA Turt|tetur01g16411.1 Nvit|NV25127-RA Tcas|TC003377-RA Apis|ACYPI069720-RA Apis|ACYPI008567-RA Dpul|EFX63243 Nvit|NV18646-RA Nvit|NV18846-RA Nvit|NV18855-RA Nvit|NV18550-RA Nvit|NV18315-RA Nvit|NV18153-RA Apis|ACYPI070551-RA Apis|ACYPI060063-RA Apis|ACYPI062379-RA Api…
family_277	MClo|MYZPE13164_0_v1.0_000177810.1 MClo|MYZPE13164_0_v1.0_000183130.1 MClo|MYZPE13164_0_v1.0_000098170.1 Apis|ACYPI56249-RA MClo|MYZPE13164_0_v1.0_000192190.1 MG00|MYZPE13164_G006_v1.0_000106310.1 Sinv|SINV23385-RA Sinv|SINV14042-RA MClo|MYZPE13164_0_v1.0_000070590.1 MClo|MYZPE13164_0_v1.0_000107600.1 MG00|MYZPE13164_G006_v1.0_000025660.1 MG00|MYZPE13164_G006_v1.0_000132770.1 Apis|ACYPI40215-RA M…
family_278	Dpul|EFX80736 Dpul|EFX80754 Dpul|EFX65568 Dpul|EFX73186 Dpul|EFX83163 Dpul|EFX65270 Dpul|EFX80756 Dpul|EFX78264 Dpul|EFX68297 Dpul|EFX68814 Dpul|EFX70662 Dpul|EFX73522 Dpul|EFX80748 Dpul|EFX80733 Dpul|EFX83046 Dpul|EFX80729 Dpul|EFX62977 Dpul|EFX73523 Dpul|EFX73669 Dpul|EFX83100 Dpul|EFX80749 Dpul|EFX65544 Dpul|EFX80742 Dpul|EFX80750 Dpul|EFX72139 Dpul|EFX68321 Dpul|EFX80757 Dpul|EFX70661 Dpul|EF…
family_279	Dpul|EFX60182 MClo|MYZPE13164_0_v1.0_000144730.1 Apis|ACYPI083675-RA Apis|ACYPI080018-RA Apis|ACYPI087931-RA Apis|ACYPI084939-RA Apis|ACYPI066722-RA Apis|ACYPI067606-RA MG00|MYZPE13164_G006_v1.0_000020190.1 Apis|ACYPI089405-RA Apis|ACYPI084772-RA MG00|MYZPE13164_G006_v1.0_000041630.1 MClo|MYZPE13164_0_v1.0_000117620.1 Apis|ACYPI53045-RA Apis|ACYPI067254-RA Apis|ACYPI073120-RA Apis|ACYPI070951-RA …
family_280	Aaeg|AAEL000556-RA Aaeg|AAEL006456-RA Bmor|BGIBMGA011634-RA Rpro|RPRC005083-RA Dpon|ENN76497 Phum|PHUM280850-RA Dpul|EFX79085 Dpon|ENN71431 Dple|EHJ68272 Dpul|EFX87034 Adar|ADAR006387-RA Dmel|FBtr0331726 Nvit|NV16987-RA MClo|MYZPE13164_0_v1.0_000048910.1 Apis|ACYPI007675-RA Acep|ACEP27853-RA Agam|AGAP007410-RA Agam|AGAP007412-RA Agam|AGAP007407-RA Aaeg|AAEL000543-RA Agam|AGAP007409-RA Agam|AGAP00…
family_281	Nvit|NV12399-RA Agam|AGAP008016-RA Aaeg|AAEL000370-RA Cqui|CPIJ003870-RA Tcas|TC011683-RA Adar|ADAR002819-RA Dmel|FBtr0300822 Bmor|BGIBMGA006689-RA Tcas|TC010636-RA Phum|PHUM320080-RA Phum|PHUM320090-RA Apis|ACYPI004594-RA MClo|MYZPE13164_0_v1.0_000165990.5 MG00|MYZPE13164_G006_v1.0_000011930.5 Rpro|RPRC015406-RA Amel|GB10621-RA Agam|AGAP007958-RA Aaeg|AAEL008841-RA Cqui|CPIJ001556-RA Dpul|EFX762…
family_282	Nvit|NV13184-RA Amel|GB15701-RA Acep|ACEP17798-RA Apis|ACYPI003665-RA MClo|MYZPE13164_0_v1.0_000040100.1 MG00|MYZPE13164_G006_v1.0_000187090.1 Apis|ACYPI007481-RA MClo|MYZPE13164_0_v1.0_000040090.1 MG00|MYZPE13164_G006_v1.0_000187100.1 Sinv|SINV10731-RA Apis|ACYPI50351-RA Apis|ACYPI50348-RA Tcas|TC030112-RA Tcas|TC030108-RA Aaeg|AAEL000048-RA Dmel|FBtr0073201 Dmel|FBtr0073199 Agam|AGAP003253-RA A…
family_283	Nvit|NV14318-RA Amel|GB15389-RA Amel|GB14709-RA Acep|ACEP16963-RA Amel|GB18816-RA Nvit|NV18246-RA Nvit|NV18245-RA Sinv|SINV24094-RA Tcas|TC014278-RA Sinv|SINV24085-RA Dpon|ENN74861 Cqui|CPIJ009225-RA Phum|PHUM369010-RA Agam|AGAP010325-RA Hmel|HMEL003610-RA Dmel|FBtr0072102 Dmel|FBtr0072107 Dmel|FBtr0306160 Phum|PHUM474700-RA Acep|ACEP16964-RA Dple|EHJ78266 Bmor|BGIBMGA012456-RA Cqui|CPIJ009224-RA…
family_284	Nvit|NV31216-RA Nvit|NV30640-RA Adar|ADAR001088-RA Nvit|NV31541-RA Tcas|TC016065-RA Nvit|NV20523-RA Nvit|NV22905-RA Nvit|NV25982-RA Nvit|NV23235-RA Rpro|RPRC008265-RA Nvit|NV30974-RA Nvit|NV23936-RA Nvit|NV25824-RA Nvit|NV30020-RA Nvit|NV22598-RA Nvit|NV23807-RA Nvit|NV31609-RA Nvit|NV30923-RA Dple|EHJ78050 Adar|ADAR004282-RA Nvit|NV20547-RA Nvit|NV25263-RA Nvit|NV30627-RA Nvit|NV20963-RA Nvit|NV…
family_285	MG00|MYZPE13164_G006_v1.0_000058200.1 MClo|MYZPE13164_0_v1.0_000189530.1 MG00|MYZPE13164_G006_v1.0_000187750.1 Apis|ACYPI000162-RA Apis|ACYPI087670-RA Apis|ACYPI50262-RA MClo|MYZPE13164_0_v1.0_000106120.1 MG00|MYZPE13164_G006_v1.0_000013760.1 MClo|MYZPE13164_0_v1.0_000140560.1 MG00|MYZPE13164_G006_v1.0_000060810.1 Apis|ACYPI081907-RA MClo|MYZPE13164_0_v1.0_000145820.1 MG00|MYZPE13164_G006_v1.0_00…
family_286	Bmor|BGIBMGA000785-RA Bmor|BGIBMGA002701-RA Bmor|BGIBMGA013966-RA Bmor|BGIBMGA003792-RA Bmor|BGIBMGA005871-RA Bmor|BGIBMGA005072-RA Bmor|BGIBMGA003692-RA Bmor|BGIBMGA004789-RA Bmor|BGIBMGA012064-RA Bmor|BGIBMGA002367-RA Bmor|BGIBMGA006660-RA Bmor|BGIBMGA003389-RA Bmor|BGIBMGA002166-RA Bmor|BGIBMGA004842-RA Bmor|BGIBMGA013999-RA Bmor|BGIBMGA006969-RA Bmor|BGIBMGA004636-RA Bmor|BGIBMGA007316-RA Bmo…
family_287	Apis|ACYPI55284-RA Apis|ACYPI53269-RA MG00|MYZPE13164_G006_v1.0_000196190.1 Apis|ACYPI39229-RA Apis|ACYPI24366-RA MG00|MYZPE13164_G006_v1.0_000073160.1 Apis|ACYPI35621-RA MG00|MYZPE13164_G006_v1.0_000022270.2 Apis|ACYPI20255-RA MG00|MYZPE13164_G006_v1.0_000127230.1 MG00|MYZPE13164_G006_v1.0_000002860.1 Apis|ACYPI084950-RA MG00|MYZPE13164_G006_v1.0_000012710.1 MG00|MYZPE13164_G006_v1.0_000164380.1…
family_288	Cqui|CPIJ009261-RA Dpul|EFX69540 Rpro|RPRC005633-RA Dpon|ENN76628 Agam|AGAP008848-RA Aaeg|AAEL005330-RA Sinv|SINV14235-RA Nvit|NV15866-RA MClo|MYZPE13164_0_v1.0_000142420.1 MG00|MYZPE13164_G006_v1.0_000195160.1 Apis|ACYPI004913-RA Dple|EHJ72683 Tcas|TC012843-RA Amel|GB16030-RA Dple|EHJ74481 Dpon|ENN79171 Apis|ACYPI009768-RA Adar|ADAR008160-RA Amel|GB12179-RA Aaeg|AAEL008387-RA Agam|AGAP012163-RA …
family_289	Rpro|RPRC000839-RA Dpon|ENN72799 Dpul|EFX70901 Cqui|CPIJ019613-RA Dpul|EFX78440 Adar|ADAR004695-RA Dpul|EFX67214 Dpul|EFX82654 Turt|tetur13g01040.1 Apis|ACYPI089021-RA Dpul|EFX72749 Dpul|EFX69023 Dpul|EFX84663 Dpul|EFX66756 Dpul|EFX87563 Dpul|EFX72926 Dpul|EFX66755 Rpro|RPRC010636-RA Cqui|CPIJ005614-RA Apis|ACYPI004842-RA Rpro|RPRC001610-RA Dpul|EFX87321 Dpul|EFX72924 Dpul|EFX72778 Dpul|EFX80659 …
family_290	Nvit|NV15278-RA Hmel|HMEL011074-RA Aaeg|AAEL000705-RA Nvit|NV15279-RA Aaeg|AAEL018135-RA Dpul|EFX85646 Aaeg|AAEL000690-RA Cqui|CPIJ007736-RA Apis|ACYPI008267-RA Amel|GB11263-RA Dpul|EFX74282 Cqui|CPIJ004383-RA MClo|MYZPE13164_0_v1.0_000024770.1 MG00|MYZPE13164_G006_v1.0_000072590.1 Phum|PHUM286730-RA Cqui|CPIJ018602-RA Dple|EHJ79287 Dpul|EFX74260 Cqui|CPIJ000573-RA Agam|AGAP008570-RA Adar|ADAR003…
family_291	Nvit|NV11340-RA Nvit|NV11341-RA Nvit|NV11540-RA Nvit|NV11342-RA Tcas|TC016350-RA Amel|GB19302-RA Tcas|TC016349-RA Cqui|CPIJ003581-RA Tcas|TC016344-RA Tcas|TC016348-RA Tcas|TC016346-RA Agam|AGAP001819-RA MClo|MYZPE13164_0_v1.0_000022530.1 MG00|MYZPE13164_G006_v1.0_000058640.1 Sinv|SINV13103-RA Dmel|FBtr0083901 Aaeg|AAEL013197-RA Dmel|FBtr0083900 Tcas|TC016347-RA Dpul|EFX65039 Dpon|ENN80510 Apis|AC…
family_292	Msca|MESCA007608-RA Cqui|CPIJ003503-RA Phum|PHUM327780-RA Dpul|EFX64842 Dpul|EFX89320 Bmor|BGIBMGA001512-RA Dple|EHJ70836 Tcas|TC001738-RA Apis|ACYPI008713-RA MClo|MYZPE13164_0_v1.0_000187440.1 MG00|MYZPE13164_G006_v1.0_000047840.1 Dpon|ENN81201 Nvit|NV13701-RA Aaeg|AAEL004351-RC Dmel|FBtr0330041 Agam|AGAP003997-RB Dpon|ENN75947 Tcas|TC005606-RA Turt|tetur03g01790.1 Amel|GB10086-RA Hmel|HMEL00483…
family_293	Nvit|NV10824-RA Amel|GB18960-RA Sinv|SINV24657-RA Dpon|ENN70365 Tcas|TC012587-RA Bmor|BGIBMGA010687-RA Dmel|FBtr0084190 Adar|ADAR004703-RA Dpul|EFX65530 Rpro|RPRC004858-RA Agam|AGAP007786-RA Aaeg|AAEL010143-RA Phum|PHUM420870-RA Dple|EHJ64090 Turt|tetur13g01460.1 MClo|MYZPE13164_0_v1.0_000089670.2 MG00|MYZPE13164_G006_v1.0_000164220.2 Acep|ACEP23878-RA Turt|tetur08g03960.1 Rpro|RPRC003317-RA Phum…
family_294	Nvit|NV16985-RA Amel|GB13625-RA Aaeg|AAEL014527-RA Cqui|CPIJ008313-RA Agam|AGAP004518-RA Adar|ADAR005449-RA Acep|ACEP23151-RA Bmor|BGIBMGA002239-RA Tcas|TC010649-RA Phum|PHUM456940-RA Dpon|ENN73311 Rpro|RPRC011104-RA Dpul|EFX70430 Hmel|HMEL016958-RA Sinv|SINV22224-RA Dpon|ENN81547 Dple|EHJ77041 Phum|PHUM397320-RA Acep|ACEP19074-RA Hmel|HMEL025040-RB Rpro|RPRC013267-RA Turt|tetur35g01090.1 Apis|AC…
family_295	Nvit|NV18105-RA Acep|ACEP12142-RA Sinv|SINV10618-RA Amel|GB11209-RA Agam|AGAP004928-RA Aaeg|AAEL010879-RA Cqui|CPIJ009885-RA Dpul|EFX82793 Dmel|FBtr0073031 Bmor|BGIBMGA000541-RA Hmel|HMEL012731-RA Dple|EHJ67844 Msca|MESCA010801-RA Dpon|ENN76062 MClo|MYZPE13164_0_v1.0_000143600.1 MG00|MYZPE13164_G006_v1.0_000097710.1 Apis|ACYPI009512-RA Turt|tetur05g07810.1 Dpul|EFX71912 MClo|MYZPE13164_0_v1.0_000…
family_296	Acep|ACEP12834-RA MG00|MYZPE13164_G006_v1.0_000174870.1 MClo|MYZPE13164_0_v1.0_000031350.3 Apis|ACYPI009560-RA Phum|PHUM008080-RA Nvit|NV15627-RA Dple|EHJ71438 Agam|AGAP001985-RA Adar|ADAR007473-RA Bmor|BGIBMGA010713-RA Dmel|FBtr0085753 Cqui|CPIJ006958-RA Aaeg|AAEL013328-RA Nvit|NV15839-RA MClo|MYZPE13164_0_v1.0_000080610.1 Dpul|EFX71904 Sinv|SINV24767-RA Dmel|FBtr0306245 MG00|MYZPE13164_G006_v1.…
family_297	Dpul|EFX83371 Amel|GB19027-RA Tcas|TC010831-RA Dmel|FBtr0300547 Dpon|ENN82671 Amel|GB16210-RA Amel|GB13580-RA Hmel|HMEL015762-RA Rpro|RPRC012934-RA Adar|ADAR006356-RA Aaeg|AAEL012752-RA Tcas|TC009792-RA Aaeg|AAEL002471-RA Phum|PHUM378190-RA Amel|GB18748-RA Phum|PHUM048780-RA Bmor|BGIBMGA001548-RA Acep|ACEP13303-RA Amel|GB14772-RA Aaeg|AAEL004592-RA Dpon|ENN76858 Sinv|SINV14444-RA Apis|ACYPI010117…
family_298	Nvit|NV13200-RA Amel|GB19020-RA Sinv|SINV23539-RA Phum|PHUM465330-RA Bmor|BGIBMGA006062-RA Aaeg|AAEL010783-RA Dple|EHJ71676 Agam|AGAP009595-RA Agam|AGAP007791-RA Cqui|CPIJ011993-RA Acep|ACEP27139-RA Sinv|SINV23497-RA Acep|ACEP27142-RA Aaeg|AAEL010145-RB Nvit|NV13201-RA Dmel|FBtr0079381 Rpro|RPRC013435-RA Phum|PHUM411340-RA Cqui|CPIJ007116-RA Tcas|TC014031-RA Dmel|FBtr0333355 Amel|GB15097-RA Phum|…
family_299	Nvit|NV21078-RA Apis|ACYPI009682-RA MClo|MYZPE13164_0_v1.0_000115660.1 MG00|MYZPE13164_G006_v1.0_000100100.1 MClo|MYZPE13164_0_v1.0_000144860.1 Apis|ACYPI40070-RA Apis|ACYPI084704-RA MClo|MYZPE13164_0_v1.0_000106140.1 Apis|ACYPI53703-RA Apis|ACYPI008705-RA MG00|MYZPE13164_G006_v1.0_000065110.1 MClo|MYZPE13164_0_v1.0_000057740.1 Apis|ACYPI005845-RA Apis|ACYPI005563-RA Apis|ACYPI29928-RA Apis|ACYPI…
family_300	Nvit|NV13464-RA Amel|GB17517-RA Sinv|SINV24247-RA Cqui|CPIJ002327-RA Agam|AGAP005526-RA Aaeg|AAEL010965-RA MClo|MYZPE13164_0_v1.0_000059850.4 MG00|MYZPE13164_G006_v1.0_000162280.2 Acep|ACEP11214-RA Dple|EHJ68165 Apis|ACYPI009146-RA Dmel|FBtr0273437 Turt|tetur03g04440.1 Apis|ACYPI072217-RA Adar|ADAR011379-RA Phum|PHUM104920-RA Aaeg|AAEL014312-RA Bmor|BGIBMGA014545-RA Dmel|FBtr0332131 Apis|ACYPI256…
family_301	Nvit|NV14903-RA Nvit|NV10627-RA Amel|GB16552-RA Sinv|SINV16948-RA Acep|ACEP18177-RA Cqui|CPIJ002338-RA Cqui|CPIJ007525-RA Aaeg|AAEL004873-RA Dmel|FBtr0082760 Phum|PHUM617050-RA Rpro|RPRC010337-RA Hmel|HMEL004430-RA Tcas|TC015079-RA Cqui|CPIJ008702-RA Turt|tetur09g04800.1 Agam|AGAP009747-RA Tcas|TC000174-RA Tcas|TC000173-RA Bmor|BGIBMGA009614-RA Sinv|SINV21965-RA Agam|AGAP004551-RA Tcas|TC007331-R…
family_302	Cqui|CPIJ003178-RA Turt|tetur31g00860.1 Turt|tetur03g02750.1 Turt|tetur21g03030.1 Turt|tetur31g00720.1 Turt|tetur16g03520.1 Turt|tetur16g03280.1 Turt|tetur02g14140.1 Turt|tetur02g14120.1 Turt|tetur16g03750.1 Turt|tetur16g03340.1 Turt|tetur02g12970.1 Turt|tetur02g14090.1 Turt|tetur02g13030.1 Turt|tetur16g03260.1 Turt|tetur16g03490.1 Turt|tetur02g14530.1 Turt|tetur02g13040.1 Turt|tetur16g03780.1 Tu…
family_303	Nvit|NV14028-RA Amel|GB15958-RA Tcas|TC014151-RA Rpro|RPRC001694-RA Phum|PHUM285600-RA Dpul|EFX66778 Dpon|ENN80891 Agam|AGAP003363-RA Aaeg|AAEL013316-RA Dmel|FBtr0083089 Rpro|RPRC005226-RA Cqui|CPIJ002036-RA MClo|MYZPE13164_0_v1.0_000191350.1 MG00|MYZPE13164_G006_v1.0_000069120.1 Turt|tetur32g01220.1 Apis|ACYPI005722-RA Amel|GB13654-RA Phum|PHUM122250-RA Dmel|FBtr0071637 Dpul|EFX76641 MClo|MYZPE1…
family_304	Nvit|NV11508-RA Amel|GB13184-RA Tcas|TC007349-RA Acep|ACEP23182-RA Rpro|RPRC010533-RA Dmel|FBtr0301237 Cqui|CPIJ011047-RA Phum|PHUM604070-RA Dple|EHJ67925 Agam|AGAP012047-RA Hmel|HMEL017720-RA Dpul|EFX81012 Aaeg|AAEL003960-RA Phum|PHUM570670-RA Tcas|TC008439-RA Dpon|ENN71901 Nvit|NV15600-RA Bmor|BGIBMGA001098-RA MClo|MYZPE13164_0_v1.0_000135790.1 Rpro|RPRC013894-RA MG00|MYZPE13164_G006_v1.0_00005…
family_305	Nvit|NV12071-RA Nvit|NV16820-RA Amel|GB15994-RA Acep|ACEP12971-RA Hmel|HMEL002828-RA Aaeg|AAEL018155-RA Cqui|CPIJ002172-RA Dple|EHJ69310 Agam|AGAP012154-RA Aaeg|AAEL003318-RA Dpul|EFX84704 Dpon|ENN73556 Agam|AGAP010383-RA Tcas|TC003455-RA Adar|ADAR001496-RA Cqui|CPIJ002831-RA Bmor|BGIBMGA000496-RA Rpro|RPRC007742-RA Dmel|FBtr0070608 Adar|ADAR003758-RA Phum|PHUM427360-RA Apis|ACYPI005207-RA MClo|M…
family_306	Nvit|NV13155-RA Amel|GB12611-RA Acep|ACEP11921-RA Tcas|TC015082-RA Hmel|HMEL012602-RA Rpro|RPRC002632-RA Aaeg|AAEL013134-RA Cqui|CPIJ018338-RA Agam|AGAP028012-RA Phum|PHUM293360-RA Dpul|EFX75641 MClo|MYZPE13164_0_v1.0_000197850.1 Bmor|BGIBMGA014133-RA Apis|ACYPI007194-RA MG00|MYZPE13164_G006_v1.0_000111940.1 Dmel|FBtr0087511 Dpon|ENN71661 Turt|tetur02g04700.1 Agam|AGAP007810-RA MClo|MYZPE13164_0_…
family_307	Dple|EHJ76008 Agam|AGAP004863-RA Nvit|NV16778-RA Dple|EHJ68880 Amel|GB18509-RA Bmor|BGIBMGA010059-RA Nvit|NV17725-RA Dple|EHJ69686 Bmor|BGIBMGA010027-RA Hmel|HMEL005269-RA Acep|ACEP15912-RA Rpro|RPRC000127-RA Dpul|EFX90080 Tcas|TC002715-RA Nvit|NV16779-RA Apis|ACYPI23235-RA Agam|AGAP000107-RA Rpro|RPRC000422-RA Hmel|HMEL012075-RA Phum|PHUM581070-RA Adar|ADAR008219-RA Phum|PHUM546630-RA Aaeg|AAEL0…
family_308	Aaeg|AAEL001492-RA Rpro|RPRC014195-RA Agam|AGAP004119-RA Aaeg|AAEL018264-RA Dmel|FBtr0300330 Amel|GB19645-RA Sinv|SINV23000-RA Acep|ACEP16472-RA Apis|ACYPI006136-RA MG00|MYZPE13164_G006_v1.0_000129450.1 MClo|MYZPE13164_0_v1.0_000194590.1 Rpro|RPRC007472-RA Phum|PHUM066610-RA Tcas|TC011654-RA Dpon|ENN79211 Bmor|BGIBMGA000060-RA Dpul|EFX88338 Phum|PHUM497020-RA Amel|GB18775-RA Aaeg|AAEL004520-RA Dm…
family_309	Nvit|NV11558-RA Acep|ACEP17774-RA Tcas|TC015925-RA Rpro|RPRC009605-RA Dple|EHJ74899 Cqui|CPIJ004872-RA Dpon|ENN78131 Aaeg|AAEL003326-RA Bmor|BGIBMGA004743-RA Hmel|HMEL006010-RA Agam|AGAP008149-RA Adar|ADAR010290-RA Phum|PHUM335180-RA Sinv|SINV12359-RA Dmel|FBtr0085444 Dpul|EFX73156 Turt|tetur24g01750.1 Dmel|FBtr0085027 Msca|MESCA005065-RA Sinv|SINV16495-RA Rpro|RPRC007704-RA Amel|GB10931-RA Acep|…
family_310	Nvit|NV14143-RA Amel|GB17183-RA Sinv|SINV22104-RA Tcas|TC006706-RA Dpon|ENN71279 Apis|ACYPI007397-RA MClo|MYZPE13164_0_v1.0_000154710.2 MG00|MYZPE13164_G006_v1.0_000177480.2 Hmel|HMEL008067-RA Dmel|FBtr0303041 Rpro|RPRC013468-RA Aaeg|AAEL008932-RA Cqui|CPIJ017135-RA Dple|EHJ77603 Agam|AGAP001280-RA Dpul|EFX88146 Bmor|BGIBMGA007034-RA Nvit|NV14144-RA Dpon|ENN71258 Acep|ACEP13867-RA Sinv|SINV22112-…
family_311	Apis|ACYPI087523-RA MClo|MYZPE13164_0_v1.0_000107290.1 Apis|ACYPI41443-RA MClo|MYZPE13164_0_v1.0_000038800.1 MG00|MYZPE13164_G006_v1.0_000014050.1 MClo|MYZPE13164_0_v1.0_000091040.1 Apis|ACYPI067903-RA Apis|ACYPI061320-RA Apis|ACYPI45039-RA MClo|MYZPE13164_0_v1.0_000104540.1 Apis|ACYPI072377-RA Apis|ACYPI42567-RA MClo|MYZPE13164_0_v1.0_000140390.1 MG00|MYZPE13164_G006_v1.0_000188720.1 MClo|MYZPE1…
family_312	Nvit|NV15764-RA Amel|GB11339-RA Sinv|SINV20077-RA Acep|ACEP18870-RA Agam|AGAP011168-RA Aaeg|AAEL012952-RA Dmel|FBtr0302447 Rpro|RPRC004867-RA Cqui|CPIJ013338-RA Tcas|TC007905-RA Dpon|ENN75799 Hmel|HMEL007886-RA Agam|AGAP010142-RA Cqui|CPIJ015282-RA Bmor|BGIBMGA008430-RA Rpro|RPRC015310-RA Amel|GB18080-RA Phum|PHUM287450-RA Tcas|TC008204-RA MClo|MYZPE13164_0_v1.0_000072440.1 MG00|MYZPE13164_G006_v…
family_313	Nvit|NV11610-RA Acep|ACEP12517-RA Sinv|SINV15524-RA Amel|GB12894-RA Bmor|BGIBMGA007869-RA Tcas|TC004420-RA Cqui|CPIJ005705-RA Aaeg|AAEL001101-RA Agam|AGAP012249-RA Dpon|ENN80308 Rpro|RPRC012320-RA Apis|ACYPI008357-RA MClo|MYZPE13164_0_v1.0_000045280.1 MG00|MYZPE13164_G006_v1.0_000140100.1 Dmel|FBtr0073520 Dpul|EFX73813 Apis|ACYPI007241-RA Phum|PHUM209420-RA Adar|ADAR008479-RA Dpul|EFX66171 Turt|t…
family_314	Nvit|NV12994-RA Acep|ACEP17443-RA Amel|GB14813-RA Aaeg|AAEL010017-RA Aaeg|AAEL014935-RA Tcas|TC001027-RA Agam|AGAP007121-RA Cqui|CPIJ016926-RA Aaeg|AAEL004450-RB Dmel|FBtr0088905 Apis|ACYPI000032-RA MClo|MYZPE13164_0_v1.0_000036330.1 Phum|PHUM195370-RA Dple|EHJ72442 Rpro|RPRC006590-RA Nvit|NV15896-RA Agam|AGAP002113-RA Cqui|CPIJ013832-RA Acep|ACEP23819-RA Turt|tetur09g01530.1 Dpon|ENN72155 Bmor|B…
family_315	Nvit|NV13474-RA Amel|GB15768-RA Sinv|SINV18590-RA Acep|ACEP24031-RA Phum|PHUM490630-RA MClo|MYZPE13164_0_v1.0_000066830.1 MG00|MYZPE13164_G006_v1.0_000057490.2 Amel|GB13042-RA Apis|ACYPI004273-RA Amel|GB30031_2-RA Nvit|NV18008-RA Dple|EHJ70438 Sinv|SINV26202-RA Apis|ACYPI003038-RA MClo|MYZPE13164_0_v1.0_000066840.1 Nvit|NV18554-RA MG00|MYZPE13164_G006_v1.0_000057500.2 Nvit|NV10539-RA Rpro|RPRC008…
family_316	Adar|ADAR007429-RA Apis|ACYPI066588-RA Nvit|NV19278-RA Apis|ACYPI060083-RA Tcas|TC001782-RA Nvit|NV19142-RA Apis|ACYPI063098-RA Apis|ACYPI060309-RA Apis|ACYPI066531-RA Nvit|NV24213-RA Nvit|NV18694-RA Nvit|NV19146-RA Nvit|NV19033-RA Nvit|NV30520-RA Tcas|TC004412-RA Apis|ACYPI54518-RA MClo|MYZPE13164_0_v1.0_000026340.1 Nvit|NV30971-RA Nvit|NV18826-RA Dpon|ENN80638 Nvit|NV30692-RA MG00|MYZPE13164_G0…
family_317	MClo|MYZPE13164_0_v1.0_000152010.1 MG00|MYZPE13164_G006_v1.0_000100110.1 MClo|MYZPE13164_0_v1.0_000138540.1 MG00|MYZPE13164_G006_v1.0_000052830.1 Hmel|HMEL012011-RA MG00|MYZPE13164_G006_v1.0_000076140.1 MG00|MYZPE13164_G006_v1.0_000181390.1 MClo|MYZPE13164_0_v1.0_000005470.1 MG00|MYZPE13164_G006_v1.0_000109260.1 MClo|MYZPE13164_0_v1.0_000200590.1 MClo|MYZPE13164_0_v1.0_000020850.1 MG00|MYZPE13164…
family_318	Turt|tetur32g01240.1 Turt|tetur02g09850.1 Turt|tetur05g00060.1 Turt|tetur01g05690.1 Turt|tetur22g00460.1 Turt|tetur22g00480.1 Turt|tetur22g00510.1 Turt|tetur36g00340.1 Turt|tetur22g00330.1 Turt|tetur08g00190.1 Turt|tetur09g00220.1 Turt|tetur05g09325.1 Turt|tetur32g01250.1 Turt|tetur22g00970.1 Turt|tetur12g00360.1 Turt|tetur05g05030.1 Turt|tetur02g01310.1 Turt|tetur06g02430.1 Turt|tetur07g06390.1 …
family_319	Dmel|FBtr0087983 Agam|AGAP011257-RA Aaeg|AAEL003992-RA Agam|AGAP011267-RA Agam|AGAP011835-RA Agam|AGAP012638-RA Cqui|CPIJ006454-RA Agam|AGAP009448-RA Cqui|CPIJ006452-RA Dpon|ENN70296 Agam|AGAP011234-RA Aaeg|AAEL009454-RA Cqui|CPIJ006641-RA Agam|AGAP005253-RA Agam|AGAP000216-RA Cqui|CPIJ012096-RA Agam|AGAP011238-RA Cqui|CPIJ015565-RA Cqui|CPIJ010143-RA Agam|AGAP011232-RA Adar|ADAR009301-RA Cqui|CP…
family_320	Dpul|EFX68936 Dpul|EFX68935 Turt|tetur12g03000.1 Amel|GB13939-RA Phum|PHUM165950-RA Nvit|NV12794-RA Amel|GB18290-RA Amel|GB18720-RA Apis|ACYPI001162-RA MClo|MYZPE13164_0_v1.0_000149730.1 MG00|MYZPE13164_G006_v1.0_000035520.1 Agam|AGAP011916-RA Nvit|NV16744-RA Hmel|HMEL012004-RA Turt|tetur31g01560.1 Hmel|HMEL006790-RA Tcas|TC010824-RA Dple|EHJ77860 Nvit|NV10686-RA Aaeg|AAEL018294-RA Sinv|SINV14250…
family_321	Dple|EHJ75563 MClo|MYZPE13164_0_v1.0_000059420.1 MG00|MYZPE13164_G006_v1.0_000006230.1 Apis|ACYPI062442-RA Amel|GB16857-RA Aaeg|AAEL011325-RA Tcas|TC013945-RA Rpro|RPRC001248-RA Aaeg|AAEL009673-RA Apis|ACYPI002471-RA MClo|MYZPE13164_0_v1.0_000140940.3 MG00|MYZPE13164_G006_v1.0_000071260.1 Nvit|NV16060-RA Sinv|SINV24420-RA Turt|tetur35g00370.1 Dpul|EFX81678 Adar|ADAR009838-RA Dpul|EFX89359 Tcas|TC…
family_322	Nvit|NV10761-RA Nvit|NV22372-RA Nvit|NV22371-RA Nvit|NV22370-RA Amel|GB30245-RA Nvit|NV22374-RA Nvit|NV22375-RA Amel|GB12065-RA Nvit|NV22376-RA Sinv|SINV10012-RA Sinv|SINV10047-RA Sinv|SINV16384-RA Acep|ACEP10731-RA Sinv|SINV26400-RA Sinv|SINV16381-RA Nvit|NV30418-RA Nvit|NV30417-RA Sinv|SINV16388-RA Sinv|SINV26377-RA Nvit|NV22592-RA Sinv|SINV16406-RA Sinv|SINV26380-RA Sinv|SINV15040-RA Sinv|SINV…
family_323	Nvit|NV10885-RA Rpro|RPRC014036-RA Rpro|RPRC014183-RA Dpul|EFX75063 Phum|PHUM228760-RA Amel|GB10633-RA Nvit|NV14867-RA Dpul|EFX80958 Agam|AGAP008031-RA Tcas|TC009535-RA Dpul|EFX78981 Dpul|EFX72416 Dpon|ENN71518 Rpro|RPRC013174-RA Dmel|FBtr0086776 Dpul|EFX90040 MClo|MYZPE13164_0_v1.0_000160220.1 MG00|MYZPE13164_G006_v1.0_000045880.1 Apis|ACYPI004069-RA Cqui|CPIJ005014-RA Aaeg|AAEL010244-RA Agam|AG…
family_324	Apis|ACYPI071002-RA Rpro|RPRC002264-RA Tcas|TC002170-RA Rpro|RPRC004667-RA Apis|ACYPI071516-RA Apis|ACYPI066125-RA Apis|ACYPI066287-RA MClo|MYZPE13164_0_v1.0_000088540.1 Apis|ACYPI065481-RA Apis|ACYPI063732-RA Rpro|RPRC009674-RA Apis|ACYPI067153-RA MClo|MYZPE13164_0_v1.0_000003160.1 MG00|MYZPE13164_G006_v1.0_000132690.1 Apis|ACYPI060502-RA Apis|ACYPI064361-RA Rpro|RPRC008875-RA MClo|MYZPE13164_0_…
family_325	MG00|MYZPE13164_G006_v1.0_000191780.1 MG00|MYZPE13164_G006_v1.0_000143940.1 MG00|MYZPE13164_G006_v1.0_000163340.1 Apis|ACYPI27998-RA Dpul|EFX65264 MClo|MYZPE13164_0_v1.0_000145390.1 MClo|MYZPE13164_0_v1.0_000085090.1 Nvit|NV20126-RA Apis|ACYPI068428-RA MG00|MYZPE13164_G006_v1.0_000062820.1 MG00|MYZPE13164_G006_v1.0_000008960.1 MClo|MYZPE13164_0_v1.0_000149090.1 MG00|MYZPE13164_G006_v1.0_000092790…
family_326	Apis|ACYPI085442-RA Apis|ACYPI070337-RA Apis|ACYPI088139-RA MG00|MYZPE13164_G006_v1.0_000191430.1 MG00|MYZPE13164_G006_v1.0_000053480.1 MG00|MYZPE13164_G006_v1.0_000024740.1 Apis|ACYPI064190-RA Apis|ACYPI20724-RA Apis|ACYPI38774-RA Apis|ACYPI083774-RA Apis|ACYPI063377-RA MClo|MYZPE13164_0_v1.0_000019060.1 Apis|ACYPI56300-RA Apis|ACYPI067518-RA Apis|ACYPI072820-RA Apis|ACYPI068646-RA Apis|ACYPI088…
family_327	Nvit|NV11261-RA Amel|GB11809-RA Tcas|TC010654-RA MClo|MYZPE13164_0_v1.0_000165960.1 MG00|MYZPE13164_G006_v1.0_000011900.1 Apis|ACYPI008388-RA Phum|PHUM063410-RA Agam|AGAP009453-RA Bmor|BGIBMGA002851-RA Phum|PHUM300710-RA Apis|ACYPI000729-RA Nvit|NV24489-RA MG00|MYZPE13164_G006_v1.0_000044650.1 Acep|ACEP12958-RA Nvit|NV10341-RA Dple|EHJ75380 Sinv|SINV20425-RA Hmel|HMEL011976-RA Acep|ACEP23784-RA P…
family_328	Tcas|TC002673-RA MG00|MYZPE13164_G006_v1.0_000089790.1 Apis|ACYPI004522-RA Phum|PHUM287330-RA Aaeg|AAEL014012-RA Cqui|CPIJ002874-RA MClo|MYZPE13164_0_v1.0_000175360.1 Sinv|SINV15843-RA Nvit|NV15486-RA Agam|AGAP001683-RA Dmel|FBtr0301327 Dpul|EFX82008 Rpro|RPRC013013-RA Dpon|ENN82017 Aaeg|AAEL003914-RA Cqui|CPIJ001163-RA Dple|EHJ75424 Agam|AGAP008321-RA Aaeg|AAEL009937-RB Rpro|RPRC005796-RA Tcas|T…
family_329	Bmor|BGIBMGA012806-RA Dpul|EFX69501 Nvit|NV15674-RA Amel|GB17955-RA Acep|ACEP25813-RA Dpon|ENN75054 Tcas|TC015532-RA Msca|MESCA000286-RA Aaeg|AAEL017499-RA Dmel|FBtr0290016 Agam|AGAP002414-RA Adar|ADAR010827-RA Phum|PHUM392810-RA Dpul|EFX75277 Rpro|RPRC011379-RA MG00|MYZPE13164_G006_v1.0_000060740.1 MClo|MYZPE13164_0_v1.0_000155400.2 Turt|tetur30g02140.1 Dple|EHJ79220 Phum|PHUM098090-RA Apis|ACYP…
family_330	Nvit|NV12829-RA Phum|PHUM128650-RA Rpro|RPRC008732-RA Amel|GB18204-RA Tcas|TC005582-RA Dple|EHJ69735 Aaeg|AAEL001173-RA Dpon|ENN81277 Dpon|ENN72115 Agam|AGAP009617-RA Dmel|FBtr0084878 MClo|MYZPE13164_0_v1.0_000149550.1 MG00|MYZPE13164_G006_v1.0_000070030.1 Apis|ACYPI001100-RA Adar|ADAR004857-RA Bmor|BGIBMGA007345-RA Phum|PHUM376180-RA Dple|EHJ77079 Hmel|HMEL008947-RA Nvit|NV15900-RA Dple|EHJ78371…
family_331	Cqui|CPIJ002731-RA Cqui|CPIJ017363-RA Agam|AGAP013314-RA Agam|AGAP002885-RA Agam|AGAP002854-RA Adar|ADAR004167-RA Agam|AGAP002855-RA Agam|AGAP013529-RA Agam|AGAP002856-RA Cqui|CPIJ017362-RA Cqui|CPIJ017923-RA Cqui|CPIJ020284-RA Cqui|CPIJ002730-RA Cqui|CPIJ002729-RA Cqui|CPIJ002734-RA Cqui|CPIJ004962-RA Cqui|CPIJ006859-RA Cqui|CPIJ017360-RA Cqui|CPIJ017359-RA Cqui|CPIJ017737-RA Cqui|CPIJ017364-RA …
family_332	Msca|MESCA008399-RA Dmel|FBtr0071313 Apis|ACYPI000770-RA MClo|MYZPE13164_0_v1.0_000167320.1 MG00|MYZPE13164_G006_v1.0_000139580.1 Dmel|FBtr0073720 Amel|GB13922-RA Tcas|TC005618-RA Dple|EHJ76872 Cqui|CPIJ015801-RA Tcas|TC004803-RA Bmor|BGIBMGA001458-RA Aaeg|AAEL012723-RA Agam|AGAP001103-RA MClo|MYZPE13164_0_v1.0_000198590.1 MG00|MYZPE13164_G006_v1.0_000175460.3 Apis|ACYPI005540-RA Dpul|EFX87863 Hm…
family_333	Apis|ACYPI39792-RA Apis|ACYPI25669-RA Apis|ACYPI072488-RA Apis|ACYPI49530-RA Rpro|RPRC014694-RA MG00|MYZPE13164_G006_v1.0_000085540.1 Apis|ACYPI55135-RA Apis|ACYPI20913-RA Dpul|EFX68062 MG00|MYZPE13164_G006_v1.0_000143870.1 Apis|ACYPI081555-RA MG00|MYZPE13164_G006_v1.0_000200770.1 MG00|MYZPE13164_G006_v1.0_000157470.1 Apis|ACYPI35147-RA Apis|ACYPI085750-RA Adar|ADAR001007-RA Apis|ACYPI34398-RA MC…
family_334	Nvit|NV10739-RA Sinv|SINV25931-RA Acep|ACEP27793-RA Acep|ACEP27786-RA Amel|GB10231-RA Amel|GB15106-RA Aaeg|AAEL010100-RB Aaeg|AAEL015404-RA Cqui|CPIJ010731-RA Aaeg|AAEL017132-RA Cqui|CPIJ010730-RA Rpro|RPRC015442-RA Dmel|FBtr0086248 Agam|AGAP007385-RA Dmel|FBtr0086249 Rpro|RPRC015441-RA Dpon|ENN73097 Rpro|RPRC015440-RA Agam|AGAP007347-RA Agam|AGAP007386-RA Dmel|FBtr0070776 Bmor|BGIBMGA010439-RA D…
family_335	Amel|GB30121-RA Amel|GB30120-RA Amel|GB30114-RA Sinv|SINV10859-RA Sinv|SINV13015-RA Nvit|NV12727-RA Sinv|SINV23408-RA Amel|GB30117-RA Sinv|SINV13040-RA Nvit|NV22737-RA Nvit|NV17865-RA Nvit|NV13239-RA Sinv|SINV13066-RA Nvit|NV16599-RA Acep|ACEP16495-RA Nvit|NV22752-RA Nvit|NV20135-RA Nvit|NV13238-RA Sinv|SINV23119-RA Nvit|NV21340-RA Amel|GB16279-RA Acep|ACEP11447-RA Nvit|NV23077-RA Nvit|NV22751-RA…
family_336	Rpro|RPRC009048-RA Dmel|FBtr0087139 Cqui|CPIJ017116-RA MG00|MYZPE13164_G006_v1.0_000159110.1 MClo|MYZPE13164_0_v1.0_000109680.1 MClo|MYZPE13164_0_v1.0_000020090.1 MG00|MYZPE13164_G006_v1.0_000161840.1 Aaeg|AAEL000516-RA Apis|ACYPI26020-RA Adar|ADAR009787-RA Cqui|CPIJ017118-RA Rpro|RPRC008416-RA Agam|AGAP002137-RA Apis|ACYPI000142-RA MG00|MYZPE13164_G006_v1.0_000159190.1 MClo|MYZPE13164_0_v1.0_000…
family_337	MG00|MYZPE13164_G006_v1.0_000124940.2 MClo|MYZPE13164_0_v1.0_000147130.1 Dple|EHJ68546 Tcas|TC007712-RA Rpro|RPRC000419-RA Rpro|RPRC006069-RA Dpul|EFX80574 Turt|tetur04g02970.1 Dpul|EFX85022 Apis|ACYPI004932-RA MG00|MYZPE13164_G006_v1.0_000041200.1 Apis|ACYPI010056-RA MClo|MYZPE13164_0_v1.0_000104770.1 Turt|tetur04g00060.1 Dpul|EFX70258 Adar|ADAR001233-RA Agam|AGAP008085-RA Amel|GB19271-RA Rpro|R…
family_338	Nvit|NV15645-RA Amel|GB13661-RA Acep|ACEP21929-RA Bmor|BGIBMGA003053-RA Hmel|HMEL017262-RA Dple|EHJ78349 Agam|AGAP003593-RA Cqui|CPIJ009499-RA Dpon|ENN80587 Tcas|TC008078-RA Phum|PHUM060920-RA Adar|ADAR011076-RA MClo|MYZPE13164_0_v1.0_000058100.1 MG00|MYZPE13164_G006_v1.0_000078120.1 Apis|ACYPI000652-RA Aaeg|AAEL010829-RA Dmel|FBtr0083134 Turt|tetur27g01580.1 Hmel|HMEL006004-RA Bmor|BGIBMGA004776…
family_339	Nvit|NV17251-RA Tcas|TC004989-RA Amel|GB16903-RA Dmel|FBtr0088898 Agam|AGAP003277-RC Aaeg|AAEL006169-RA Cqui|CPIJ017185-RA Phum|PHUM318500-RA Sinv|SINV18944-RA Acep|ACEP24140-RA Dple|EHJ77155 Turt|tetur32g01380.1 Apis|ACYPI082655-RA MClo|MYZPE13164_0_v1.0_000103420.1 MG00|MYZPE13164_G006_v1.0_000103960.1 Dpul|EFX83744 Dpon|ENN83175 Bmor|BGIBMGA011344-RA Turt|tetur14g03010.1 Dpul|EFX72168 Dpul|EFX…
family_340	Dpul|EFX64367 Dpul|EFX74925 Dpul|EFX65391 Dpul|EFX65961 Dpul|EFX65874 Dpul|EFX67504 Dpul|EFX74023 Dpul|EFX64424 Dpul|EFX61821 Dpul|EFX66079 Dpul|EFX62484 Dpul|EFX74929 Dpul|EFX60765 Dpul|EFX63882 Dpul|EFX70680 Dpul|EFX77492 Dpul|EFX76009 Dpul|EFX62479 Dpul|EFX72982 Dpul|EFX63573 Dpul|EFX66266 Dpul|EFX74013 Dpul|EFX60758 Dpul|EFX64000 Dpul|EFX72138 Dpul|EFX62623 Dpul|EFX62014 Dpul|EFX61883 Dpul|EF…
family_341	Dpul|EFX64654 Dpul|EFX90368 Nvit|NV19186-RA MClo|MYZPE13164_0_v1.0_000146870.1 MG00|MYZPE13164_G006_v1.0_000102230.2 Apis|ACYPI009193-RA Dpul|EFX81931 Rpro|RPRC014279-RA Dpul|EFX71535 Dpul|EFX88204 Apis|ACYPI007278-RA Phum|PHUM010630-RA MClo|MYZPE13164_0_v1.0_000116390.1 MG00|MYZPE13164_G006_v1.0_000132440.1 Tcas|TC007873-RA Tcas|TC007874-RA Turt|tetur20g00780.1 Apis|ACYPI005078-RA Tcas|TC007875-…
family_342	MG00|MYZPE13164_G006_v1.0_000146240.7 Nvit|NV13335-RA Amel|GB16209-RA Sinv|SINV22533-RA Acep|ACEP21646-RA Phum|PHUM328150-RA Apis|ACYPI001287-RA MClo|MYZPE13164_0_v1.0_000186450.11 MClo|MYZPE13164_0_v1.0_000186450.10 MClo|MYZPE13164_0_v1.0_000186450.1 Apis|ACYPI064035-RA Dpul|EFX64342 Hmel|HMEL013066-RA Dmel|FBtr0072483 Tcas|TC007103-RA Turt|tetur05g09000.1 Bmor|BGIBMGA011188-RA Cqui|CPIJ013067-R…
family_343	Sinv|SINV17725-RA Cqui|CPIJ004344-RA Tcas|TC004377-RA Bmor|BGIBMGA006344-RA Dpon|ENN73879 Dpon|ENN83059 Dpon|ENN78833 Nvit|NV15584-RA Sinv|SINV19043-RA Acep|ACEP11041-RA Amel|GB19006-RA Agam|AGAP006103-RC Adar|ADAR002354-RA Aaeg|AAEL005270-RA Cqui|CPIJ011923-RA Cqui|CPIJ011924-RA Aaeg|AAEL005259-RB Sinv|SINV19294-RA Agam|AGAP006398-RA Aaeg|AAEL011180-RA Agam|AGAP006102-RA Cqui|CPIJ016874-RA Dmel|…
family_344	Nvit|NV12671-RA Amel|GB17590-RA Tcas|TC001887-RA Aaeg|AAEL009062-RA Dmel|FBtr0302502 Apis|ACYPI007699-RA MClo|MYZPE13164_0_v1.0_000044020.1 Dpon|ENN74179 MG00|MYZPE13164_G006_v1.0_000195280.2 Hmel|HMEL014100-RA Agam|AGAP009598-RA Dple|EHJ65081 Cqui|CPIJ005979-RA Bmor|BGIBMGA003650-RA Dpul|EFX82034 Phum|PHUM218030-RA Dmel|FBtr0087631 Agam|AGAP005490-RA Aaeg|AAEL005392-RA Rpro|RPRC013647-RA Agam|AG…
family_345	Nvit|NV14344-RA Sinv|SINV21507-RA Amel|GB15944-RA Amel|GB30253-RA Tcas|TC007743-RA Rpro|RPRC000224-RA Cqui|CPIJ005741-RA Agam|AGAP010630-RA Dmel|FBtr0301662 Acep|ACEP19886-RA Dpul|EFX77229 MG00|MYZPE13164_G006_v1.0_000001630.1 Agam|AGAP008435-RA Dmel|FBtr0080946 Dpul|EFX75016 Rpro|RPRC000350-RA Amel|GB11954-RA Aaeg|AAEL005014-RA Nvit|NV14416-RA Phum|PHUM086850-RA Nvit|NV15626-RA Dple|EHJ68691 Dpl…
family_346	Nvit|NV17002-RA Amel|GB13031-RA Sinv|SINV17149-RA Acep|ACEP12245-RA Dpon|ENN72890 Tcas|TC014461-RA Rpro|RPRC002219-RA Agam|AGAP003808-RA Phum|PHUM302480-RA Aaeg|AAEL005228-RA Cqui|CPIJ011109-RA Bmor|BGIBMGA007750-RA Dple|EHJ72929 MClo|MYZPE13164_0_v1.0_000060260.2 MG00|MYZPE13164_G006_v1.0_000145590.1 Apis|ACYPI006751-RA Dpul|EFX70337 Hmel|HMEL003336-RA Turt|tetur02g10220.1 Msca|MESCA003867-RA Dm…
family_347	Sinv|SINV26453-RA MG00|MYZPE13164_G006_v1.0_000204040.1 Nvit|NV20810-RA Nvit|NV25861-RA Sinv|SINV20951-RA Sinv|SINV12160-RA Sinv|SINV21389-RA Dple|EHJ67650 Apis|ACYPI38908-RA Sinv|SINV14039-RA MClo|MYZPE13164_0_v1.0_000092200.1 Sinv|SINV24679-RA Tcas|TC001429-RA Nvit|NV21010-RA Sinv|SINV10325-RA MClo|MYZPE13164_0_v1.0_000141900.2 MClo|MYZPE13164_0_v1.0_000067150.2 Apis|ACYPI21910-RA MG00|MYZPE131…
family_348	Dpul|EFX60079 Dpul|EFX73036 Dpul|EFX63533 Dpul|EFX81016 Dpul|EFX76529 Dpul|EFX71441 Dpul|EFX83651 Dpul|EFX71990 Dpul|EFX67891 Dpul|EFX78162 Dpul|EFX83650 Dpul|EFX87256 Dpul|EFX88440 Dpul|EFX74552 Dpul|EFX66746 Dpul|EFX83648 Dpul|EFX82368 Dpul|EFX82257 Dpul|EFX82279 Agam|AGAP013767-RA Dpul|EFX67897 Dpul|EFX63067 Sinv|SINV11638-RA Agam|AGAP008259-RA Rpro|RPRC003191-RA Nvit|NV17533-RA Agam|AGAP00825…
family_349	Cqui|CPIJ002260-RA Dpon|ENN79872 Cqui|CPIJ002261-RA Aaeg|AAEL001373-RA Rpro|RPRC011793-RA Bmor|BGIBMGA012234-RA Agam|AGAP005137-RA Nvit|NV11437-RA Amel|GB19877-RA Acep|ACEP18329-RA Rpro|RPRC006651-RA Tcas|TC001291-RA Dple|EHJ68260 Hmel|HMEL008794-RA Phum|PHUM130900-RA Apis|ACYPI007337-RA MClo|MYZPE13164_0_v1.0_000013310.1 MG00|MYZPE13164_G006_v1.0_000132070.1 Dmel|FBtr0333837 Dpul|EFX84039 Phum|P…
family_350	Nvit|NV13882-RA Acep|ACEP20019-RA Sinv|SINV15770-RA Amel|GB16316-RA MG00|MYZPE13164_G006_v1.0_000146330.1 Apis|ACYPI003828-RA MClo|MYZPE13164_0_v1.0_000021020.2 Phum|PHUM267740-RA Tcas|TC004791-RA Rpro|RPRC004614-RA Bmor|BGIBMGA004586-RA Dple|EHJ67296 Agam|AGAP012053-RA Aaeg|AAEL009658-RA Cqui|CPIJ006199-RA Dpul|EFX65580 Phum|PHUM617010-RA Dpon|ENN74100 Dpul|EFX85121 Apis|ACYPI40108-RA Apis|ACYPI…
family_351	Sinv|SINV23254-RA Nvit|NV30893-RA Acep|ACEP22166-RA Phum|PHUM371260-RA Dple|EHJ74466 Cqui|CPIJ011144-RA MClo|MYZPE13164_0_v1.0_000201650.1 MClo|MYZPE13164_0_v1.0_000200240.1 Aaeg|AAEL009841-RA Tcas|TC009807-RA Agam|AGAP006274-RA Apis|ACYPI064251-RA Agam|AGAP005028-RA Dpon|ENN74614 Dpon|ENN74619 MClo|MYZPE13164_0_v1.0_000174060.1 Cqui|CPIJ015447-RA Dpon|ENN83442 Bmor|BGIBMGA014206-RA Phum|PHUM5952…
family_352	Agam|AGAP002624-RB Aaeg|AAEL013756-RA Cqui|CPIJ006091-RA Aaeg|AAEL005496-RA Cqui|CPIJ012289-RA Dple|EHJ73606 Dmel|FBtr0290018 Bmor|BGIBMGA012371-RA Amel|GB13098-RA Hmel|HMEL017428-RA Rpro|RPRC001118-RA Sinv|SINV12266-RA Dpul|EFX80593 Tcas|TC002943-RA Dpon|ENN70947 Rpro|RPRC013359-RA Phum|PHUM395870-RA Apis|ACYPI009434-RA MClo|MYZPE13164_0_v1.0_000169870.1 MG00|MYZPE13164_G006_v1.0_000037550.1 Api…
family_353	Nvit|NV10744-RA Tcas|TC013346-RA Nvit|NV17859-RA Rpro|RPRC013968-RA Phum|PHUM462860-RA Agam|AGAP028125-RA Aaeg|AAEL001220-RA Cqui|CPIJ004181-RA Dpul|EFX79888 Bmor|BGIBMGA005995-RA Dmel|FBtr0080724 Turt|tetur27g01670.1 Dpon|ENN80359 Apis|ACYPI008861-RA MClo|MYZPE13164_0_v1.0_000091310.1 Tcas|TC013742-RA Hmel|HMEL017243-RA Sinv|SINV15851-RA Dple|EHJ66585 Bmor|BGIBMGA003044-RA Aaeg|AAEL008610-RA Aga…
family_354	Nvit|NV12130-RA Nvit|NV15205-RA Sinv|SINV25047-RA Phum|PHUM427830-RA Cqui|CPIJ010127-RA Aaeg|AAEL003402-RB Rpro|RPRC004193-RA Tcas|TC005858-RA Agam|AGAP011940-RA Apis|ACYPI005989-RA MClo|MYZPE13164_0_v1.0_000080670.4 MG00|MYZPE13164_G006_v1.0_000180790.2 Amel|GB17174-RA Hmel|HMEL013322-RA Dmel|FBtr0072266 Acep|ACEP25276-RA Dpul|EFX74604 Dple|EHJ77626 Tcas|TC008366-RA Bmor|BGIBMGA003720-RA Amel|GB…
family_355	Nvit|NV12480-RA Amel|GB18011-RA Acep|ACEP18391-RA Tcas|TC000531-RA Rpro|RPRC010103-RA Dpon|ENN72599 MClo|MYZPE13164_0_v1.0_000196600.1 MG00|MYZPE13164_G006_v1.0_000121240.2 Apis|ACYPI001877-RA Phum|PHUM213020-RA Dple|EHJ72046 Agam|AGAP009563-RA Adar|ADAR001312-RA Dmel|FBtr0079223 Dpul|EFX82824 Aaeg|AAEL005367-RA Turt|tetur23g01630.1 Cqui|CPIJ006851-RA Bmor|BGIBMGA007847-RA Tcas|TC008066-RA Phum|P…
family_356	Nvit|NV12740-RA Acep|ACEP27394-RA Sinv|SINV21130-RA MClo|MYZPE13164_0_v1.0_000172730.1 MG00|MYZPE13164_G006_v1.0_000109670.1 MClo|MYZPE13164_0_v1.0_000199930.1 MG00|MYZPE13164_G006_v1.0_000054550.1 Apis|ACYPI088146-RA Rpro|RPRC013501-RA Agam|AGAP005498-RA Dple|EHJ64756 Cqui|CPIJ005657-RA Dpon|ENN74355 Phum|PHUM502720-RA Dpul|EFX80807 Aaeg|AAEL010661-RA Turt|tetur07g05760.1 Turt|tetur07g05890.1 Tu…
family_357	Nvit|NV13565-RA Sinv|SINV10240-RA Amel|GB15371-RA Amel|GB19301-RA Nvit|NV13566-RA Hmel|HMEL009426-RA Acep|ACEP15380-RA Cqui|CPIJ016771-RA Cqui|CPIJ016770-RA Tcas|TC013620-RA Aaeg|AAEL017056-RA Aaeg|AAEL007039-RA Dpon|ENN80279 Dple|EHJ79101 Agam|AGAP006343-RA Nvit|NV17164-RA Nvit|NV17165-RA Tcas|TC010611-RA Tcas|TC015689-RA Agam|AGAP006342-RA Hmel|HMEL006763-RA Nvit|NV17167-RA Nvit|NV17619-RA Dmel…
family_358	Dple|EHJ76901 Dple|EHJ63448 Dple|EHJ65111 Dple|EHJ65461 Dple|EHJ68609 Dple|EHJ72653 Dple|EHJ69189 Dple|EHJ68090 Dple|EHJ72603 Dple|EHJ67753 Dple|EHJ65698 Dple|EHJ72350 Dple|EHJ65568 Dple|EHJ63627 Dple|EHJ69612 Dple|EHJ76470 Dple|EHJ76469 Dple|EHJ74719 Dple|EHJ74867 Dple|EHJ73008 Dple|EHJ76892 Dple|EHJ73233 Dple|EHJ74699 Dple|EHJ76284 Dple|EHJ78063 Dple|EHJ71256 Dple|EHJ67484 Dple|EHJ65486 Dple|EH…
family_359	Apis|ACYPI061198-RA Apis|ACYPI20523-RA Apis|ACYPI43645-RA Apis|ACYPI44046-RA Apis|ACYPI34301-RA Apis|ACYPI072562-RA Apis|ACYPI42188-RA Apis|ACYPI005980-RA Apis|ACYPI28788-RA Apis|ACYPI42813-RA Apis|ACYPI009636-RA MG00|MYZPE13164_G006_v1.0_000018630.1 Apis|ACYPI54583-RA Apis|ACYPI41292-RA Apis|ACYPI068226-RA Apis|ACYPI44203-RA Apis|ACYPI35076-RA Apis|ACYPI33786-RA Apis|ACYPI32548-RA Apis|ACYPI4103…
family_360	Tcas|TC030352-RA Tcas|TC003780-RA Tcas|TC030423-RA Tcas|TC030365-RA Tcas|TC030358-RA Tcas|TC030360-RA Tcas|TC030354-RA Tcas|TC030355-RA Tcas|TC030357-RA Tcas|TC030385-RA Tcas|TC030384-RA Tcas|TC030381-RA Tcas|TC030377-RA Tcas|TC003855-RA Tcas|TC030399-RA Tcas|TC015552-RA Tcas|TC030433-RA Tcas|TC030356-RA Tcas|TC002381-RA Tcas|TC030402-RA Tcas|TC030367-RA Tcas|TC030366-RA Tcas|TC030364-RA Tcas|TC0…
family_361	Rpro|RPRC000355-RA Rpro|RPRC010375-RA Rpro|RPRC014522-RA Rpro|RPRC006180-RA Rpro|RPRC005488-RA Rpro|RPRC010934-RA Rpro|RPRC002291-RA Rpro|RPRC005501-RA Rpro|RPRC011119-RA Rpro|RPRC005502-RA Rpro|RPRC004820-RA Rpro|RPRC004751-RA Rpro|RPRC010539-RA Rpro|RPRC005246-RA Rpro|RPRC012241-RA Rpro|RPRC012457-RA Rpro|RPRC010452-RA Rpro|RPRC008167-RA Rpro|RPRC004195-RA Rpro|RPRC002543-RA Rpro|RPRC013396-RA …
family_362	Apis|ACYPI009629-RA Nvit|NV17477-RA Nvit|NV12123-RA Nvit|NV19154-RA Nvit|NV19230-RA Nvit|NV17691-RA Nvit|NV18386-RA Nvit|NV18388-RA Nvit|NV18218-RA Nvit|NV18758-RA Tcas|TC016332-RA Apis|ACYPI010238-RA Tcas|TC010212-RA Nvit|NV18697-RA Apis|ACYPI46801-RA Apis|ACYPI56735-RA Apis|ACYPI56850-RA Apis|ACYPI087992-RA Nvit|NV18698-RA Apis|ACYPI56865-RA Apis|ACYPI082358-RA Adar|ADAR003522-RA Nvit|NV14360-R…
family_363	Dple|EHJ71730 Amel|GB10634-RB Cqui|CPIJ001080-RA Cqui|CPIJ002780-RA Agam|AGAP004485-RA Aaeg|AAEL003228-RA Adar|ADAR003176-RA Nvit|NV15127-RA Nvit|NV14880-RA Bmor|BGIBMGA006403-RA Dmel|FBtr0330052 Phum|PHUM075930-RA Apis|ACYPI002668-RA Adar|ADAR004847-RA MClo|MYZPE13164_0_v1.0_000001140.1 MG00|MYZPE13164_G006_v1.0_000102900.2 Tcas|TC008530-RA Bmor|BGIBMGA010322-RA Aaeg|AAEL014718-RA Dpul|EFX71363 …
family_364	Amel|GB14763-RA Acep|ACEP17021-RA Amel|GB10996-RA Nvit|NV10785-RA Nvit|NV22289-RA Amel|GB12494-RA Amel|GB10458-RA Acep|ACEP17018-RA Sinv|SINV11361-RA Acep|ACEP12826-RA Nvit|NV30905-RA Sinv|SINV11321-RA Acep|ACEP17049-RA Acep|ACEP17022-RA Nvit|NV22299-RA Rpro|RPRC006148-RA Amel|GB17677-RA Sinv|SINV11337-RA Acep|ACEP24184-RA Acep|ACEP12827-RA Sinv|SINV11371-RA Sinv|SINV11342-RA Nvit|NV17716-RA Nvit…
family_365	Nvit|NV11020-RA Nvit|NV13310-RA Nvit|NV23067-RA Sinv|SINV17700-RA Nvit|NV17909-RA Acep|ACEP13109-RA Nvit|NV15362-RA Nvit|NV15878-RA Nvit|NV15363-RA Nvit|NV15881-RA Nvit|NV15879-RA Nvit|NV16878-RA Nvit|NV15880-RA Nvit|NV16879-RA Nvit|NV11560-RA Nvit|NV15882-RA Nvit|NV11084-RA Tcas|TC013720-RA Nvit|NV16877-RA Aaeg|AAEL006607-RA Dmel|FBtr0332034 Cqui|CPIJ015917-RA Cqui|CPIJ015921-RA Cqui|CPIJ015918-…
family_366	Nvit|NV12126-RA Sinv|SINV21291-RA Acep|ACEP17306-RA Acep|ACEP15214-RA Nvit|NV14137-RA Dpul|EFX79040 Rpro|RPRC004717-RA Msca|MESCA005430-RA Rpro|RPRC011796-RA Rpro|RPRC006756-RA Nvit|NV12127-RA Apis|ACYPI007471-RA Dpul|EFX79041 Amel|GB10133-RA Tcas|TC007011-RA Dmel|FBtr0076229 MClo|MYZPE13164_0_v1.0_000051350.1 MG00|MYZPE13164_G006_v1.0_000130940.1 Dpon|ENN76399 Turt|tetur26g02320.1 Sinv|SINV21239…
family_367	Nvit|NV15957-RA Acep|ACEP26693-RA Amel|GB19036-RA Cqui|CPIJ001883-RA Agam|AGAP008084-RA Aaeg|AAEL002079-RA Tcas|TC007228-RA Apis|ACYPI001633-RA MClo|MYZPE13164_0_v1.0_000044260.1 MG00|MYZPE13164_G006_v1.0_000061440.1 Dpon|ENN73724 Rpro|RPRC002527-RA Hmel|HMEL016431-RA Dpon|ENN80957 Dmel|FBtr0071679 Amel|GB17946-RA Sinv|SINV12226-RA Dpul|EFX84545 Dmel|FBtr0079542 Sinv|SINV24483-RA Acep|ACEP14716-R…
family_368	Nvit|NV16586-RA Sinv|SINV24114-RA Amel|GB18633-RA Acep|ACEP14412-RA Bmor|BGIBMGA011337-RA Tcas|TC013050-RA Hmel|HMEL012921-RA Apis|ACYPI005240-RA Tcas|TC013049-RA Apis|ACYPI003308-RA Tcas|TC013045-RA Tcas|TC013048-RA Phum|PHUM479620-RA MClo|MYZPE13164_0_v1.0_000039870.1 MG00|MYZPE13164_G006_v1.0_000122640.1 Dple|EHJ77152 Tcas|TC012276-RA Rpro|RPRC004874-RA Bmor|BGIBMGA011271-RA Dple|EHJ77151 Phum…
family_369	Nvit|NV20444-RA Apis|ACYPI084688-RA MClo|MYZPE13164_0_v1.0_000166510.1 MClo|MYZPE13164_0_v1.0_000166720.1 MClo|MYZPE13164_0_v1.0_000078650.1 MClo|MYZPE13164_0_v1.0_000009280.1 MG00|MYZPE13164_G006_v1.0_000009080.1 MG00|MYZPE13164_G006_v1.0_000054100.1 MG00|MYZPE13164_G006_v1.0_000191470.1 MClo|MYZPE13164_0_v1.0_000138790.1 MClo|MYZPE13164_0_v1.0_000177240.1 MG00|MYZPE13164_G006_v1.0_000124900.1 M…
family_370	Dpul|EFX59931 Turt|tetur10g05310.1 Agam|AGAP000500-RA Aaeg|AAEL014689-RA Aaeg|AAEL003349-RB Cqui|CPIJ014664-RA Dmel|FBtr0079250 Adar|ADAR002965-RA Bmor|BGIBMGA006837-RA Dple|EHJ63867 Tcas|TC012437-RA Hmel|HMEL022520-RA Dpon|ENN75479 Amel|GB19444-RA Rpro|RPRC005729-RA Phum|PHUM101680-RA Sinv|SINV22590-RA MClo|MYZPE13164_0_v1.0_000072020.1 MG00|MYZPE13164_G006_v1.0_000115380.1 Acep|ACEP16641-RA Api…
family_371	Dpul|EFX79753 Turt|tetur07g04040.1 Apis|ACYPI001021-RA Tcas|TC014416-RA MClo|MYZPE13164_0_v1.0_000023130.1 MG00|MYZPE13164_G006_v1.0_000041760.1 Nvit|NV13383-RA Apis|ACYPI000533-RA Adar|ADAR009982-RA Cqui|CPIJ004171-RA Turt|tetur09g00310.1 Amel|GB12906-RA Phum|PHUM249630-RA Acep|ACEP24048-RA Dmel|FBtr0077822 Bmor|BGIBMGA005933-RA Dple|EHJ67980 Dpon|ENN76323 Aaeg|AAEL001205-RA Agam|AGAP009074-RA R…
family_372	Phum|PHUM311010-RA Sinv|SINV22747-RA Cqui|CPIJ016143-RA Aaeg|AAEL006675-RA Aaeg|AAEL008164-RA Agam|AGAP001883-RA Adar|ADAR005528-RA Aaeg|AAEL011150-RA Cqui|CPIJ008385-RA Acep|ACEP22069-RA Hmel|HMEL006151-RA Dple|EHJ79210 Nvit|NV11101-RA Amel|GB18785-RA Dpon|ENN74149 Tcas|TC004718-RA MClo|MYZPE13164_0_v1.0_000052980.1 MG00|MYZPE13164_G006_v1.0_000019910.1 Apis|ACYPI009470-RA Phum|PHUM065370-RA Aae…
family_373	Dpul|EFX60043 Nvit|NV17307-RA Nvit|NV18446-RA Tcas|TC015470-RA Nvit|NV12489-RA Tcas|TC009115-RA Nvit|NV18998-RA Nvit|NV18536-RA Nvit|NV17956-RA Nvit|NV18616-RA Apis|ACYPI088512-RA Apis|ACYPI066389-RA Apis|ACYPI081975-RA Apis|ACYPI24114-RA Apis|ACYPI062055-RA Nvit|NV18774-RA Apis|ACYPI067527-RA Nvit|NV18930-RA Nvit|NV18911-RA Nvit|NV22454-RA Nvit|NV18974-RA Nvit|NV18873-RA Apis|ACYPI089092-RA Tcas…
family_374	Agam|AGAP000560-RA Bmor|BGIBMGA010088-RA Hmel|HMEL018064-RA Dpul|EFX85159 Agam|AGAP006949-RA Turt|tetur06g04690.1 Phum|PHUM474440-RA Acep|ACEP10520-RA Nvit|NV17214-RA Tcas|TC002463-RA Dpon|ENN79870 Dmel|FBtr0075252 Aaeg|AAEL008565-RA Nvit|NV11235-RA Acep|ACEP11764-RA Sinv|SINV17373-RA Tcas|TC009202-RA Dpon|ENN70247 Rpro|RPRC008587-RA Amel|GB19161-RA Adar|ADAR005242-RA Dmel|FBtr0304924 Aaeg|AAEL01…
family_375	Hmel|HMEL008480-RA Dmel|FBtr0080485 Agam|AGAP000446-RA Hmel|HMEL014650-RA Nvit|NV12002-RA Amel|GB11036-RA Acep|ACEP18996-RA Sinv|SINV17792-RA Rpro|RPRC014239-RA Apis|ACYPI007655-RA MClo|MYZPE13164_0_v1.0_000031360.1 MG00|MYZPE13164_G006_v1.0_000126700.1 Tcas|TC008070-RA Phum|PHUM185800-RA Dpon|ENN79349 Dpon|ENN83469 Cqui|CPIJ017924-RA Hmel|HMEL017001-RA Bmor|BGIBMGA009336-RA Dpul|EFX86128 Phum|PH…
family_376	Acep|ACEP16664-RA Nvit|NV13851-RA Amel|GB18517-RA Sinv|SINV13229-RA Hmel|HMEL006805-RA Tcas|TC014055-RA Dpon|ENN78450 Bmor|BGIBMGA005935-RA MClo|MYZPE13164_0_v1.0_000181130.1 MG00|MYZPE13164_G006_v1.0_000151730.1 Apis|ACYPI007768-RA Dmel|FBtr0330102 Agam|AGAP011379-RB Dple|EHJ67969 Aaeg|AAEL018033-RA Tcas|TC003407-RA Rpro|RPRC000842-RA Dpon|ENN75149 Dpul|EFX86267 Cqui|CPIJ018048-RA Aaeg|AAEL00677…
family_377	Nvit|NV11098-RA Sinv|SINV15333-RA Acep|ACEP23449-RA Amel|GB19534-RA Phum|PHUM256250-RA Rpro|RPRC011787-RA MClo|MYZPE13164_0_v1.0_000198980.1 MG00|MYZPE13164_G006_v1.0_000163590.1 Apis|ACYPI064230-RA MG00|MYZPE13164_G006_v1.0_000087200.1 MClo|MYZPE13164_0_v1.0_000131280.1 Apis|ACYPI002137-RA Amel|GB16390-RA Phum|PHUM125800-RA Agam|AGAP008285-RA Aaeg|AAEL006426-RA Dpul|EFX70581 Adar|ADAR003668-RA A…
family_378	Nvit|NV12608-RA Nvit|NV12612-RA Nvit|NV16545-RA Nvit|NV12598-RA Nvit|NV12621-RA Nvit|NV15819-RA Dmel|FBtr0086477 Nvit|NV12620-RA Nvit|NV12607-RA Nvit|NV14458-RA Sinv|SINV21107-RA Aaeg|AAEL002605-RA Aaeg|AAEL015554-RA Aaeg|AAEL002591-RA Agam|AGAP012321-RA Adar|ADAR001832-RA Acep|ACEP26778-RA Cqui|CPIJ012721-RA Cqui|CPIJ012716-RA Cqui|CPIJ012718-RA Cqui|CPIJ018957-RA Cqui|CPIJ018956-RA Cqui|CPIJ012…
family_379	Aaeg|AAEL008347-RA Hmel|HMEL007110-RA Dmel|FBtr0074683 Nvit|NV16245-RA Nvit|NV16244-RA Tcas|TC007068-RA Dple|EHJ74964 Adar|ADAR001344-RA Agam|AGAP000717-RA Tcas|TC008430-RA Adar|ADAR009782-RA Bmor|BGIBMGA001008-RA Dple|EHJ74965 Hmel|HMEL006586-RA Hmel|HMEL003037-RA Dple|EHJ77293 Cqui|CPIJ008117-RA Aaeg|AAEL008342-RA Amel|GB19401-RA Dmel|FBtr0074691 Cqui|CPIJ019434-RA Amel|GB18800-RA Agam|AGAP0025…
family_380	Nvit|NV11854-RA Dple|EHJ69947 MClo|MYZPE13164_0_v1.0_000185390.1 MG00|MYZPE13164_G006_v1.0_000078700.1 Bmor|BGIBMGA005310-RA Apis|ACYPI003426-RA Tcas|TC006735-RA Aaeg|AAEL000788-RA Cqui|CPIJ001428-RA Agam|AGAP011870-RA Hmel|HMEL011955-RA Adar|ADAR008221-RA Aaeg|AAEL002982-RA Rpro|RPRC010640-RA Cqui|CPIJ001700-RA Agam|AGAP003929-RA Dmel|FBtr0088501 Dpul|EFX76334 Tcas|TC012853-RA Turt|tetur16g01690…
family_381	Nvit|NV16432-RA Sinv|SINV15121-RA Acep|ACEP23332-RA Amel|GB14861-RA Tcas|TC015391-RA Dpon|ENN75070 Agam|AGAP010474-RA Aaeg|AAEL007716-RA Dple|EHJ74440 Dmel|FBtr0330171 Bmor|BGIBMGA011170-RA Phum|PHUM095280-RA Rpro|RPRC007138-RA Cqui|CPIJ007916-RA Acep|ACEP19473-RA Phum|PHUM288550-RA Nvit|NV10284-RA Tcas|TC014363-RA Dpul|EFX85887 Amel|GB10577-RA Sinv|SINV14650-RA Turt|tetur01g09140.1 Dmel|FBtr0302…
family_382	Nvit|NV17787-RA Sinv|SINV21455-RA Amel|GB16068-RA Sinv|SINV13167-RA Acep|ACEP15161-RA Rpro|RPRC011164-RA Tcas|TC015040-RA Dpul|EFX72463 Aaeg|AAEL017458-RA Cqui|CPIJ004923-RA Cqui|CPIJ007516-RA Phum|PHUM494160-RA Tcas|TC013776-RA Agam|AGAP012955-RA Dmel|FBtr0082297 Dpul|EFX83284 Agam|AGAP006349-RA Dmel|FBtr0080408 Dmel|FBtr0082298 MClo|MYZPE13164_0_v1.0_000050830.1 MG00|MYZPE13164_G006_v1.0_000187…
family_383	Apis|ACYPI52260-RA MG00|MYZPE13164_G006_v1.0_000068230.1 MG00|MYZPE13164_G006_v1.0_000020480.1 MClo|MYZPE13164_0_v1.0_000171050.1 MG00|MYZPE13164_G006_v1.0_000180090.2 MG00|MYZPE13164_G006_v1.0_000025330.1 Apis|ACYPI080262-RA MG00|MYZPE13164_G006_v1.0_000105550.1 Apis|ACYPI080909-RA MG00|MYZPE13164_G006_v1.0_000184710.2 MClo|MYZPE13164_0_v1.0_000108120.1 MG00|MYZPE13164_G006_v1.0_000013710.1 MG00…
family_384	Turt|tetur07g04960.1 Phum|PHUM389600-RA Dple|EHJ71475 MClo|MYZPE13164_0_v1.0_000046490.1 MG00|MYZPE13164_G006_v1.0_000181740.1 Tcas|TC015830-RA Agam|AGAP012445-RA Dple|EHJ75683 Amel|GB11827-RA Tcas|TC015891-RA Phum|PHUM593970-RA Bmor|BGIBMGA003968-RA Nvit|NV11663-RA Sinv|SINV12467-RA Acep|ACEP20871-RA MClo|MYZPE13164_0_v1.0_000073230.1 MG00|MYZPE13164_G006_v1.0_000094650.1 Apis|ACYPI006479-RA Aga…
family_385	Nvit|NV10953-RA Acep|ACEP19429-RA Rpro|RPRC009929-RA Tcas|TC011771-RA Dple|EHJ73034 Cqui|CPIJ007655-RA Phum|PHUM204950-RA Dpon|ENN70449 Aaeg|AAEL017213-RA Agam|AGAP003648-RA MClo|MYZPE13164_0_v1.0_000040000.1 MG00|MYZPE13164_G006_v1.0_000004940.1 Dmel|FBtr0082892 Adar|ADAR007526-RA Amel|GB16559-RA Dpul|EFX81055 Bmor|BGIBMGA003018-RA Apis|ACYPI009077-RA Hmel|HMEL017204-RA Turt|tetur07g06630.1 Sinv…
family_386	Nvit|NV12795-RA Amel|GB18430-RA Sinv|SINV23440-RA Acep|ACEP28021-RA Rpro|RPRC003098-RA Phum|PHUM089270-RA Tcas|TC001437-RA Dple|EHJ64804 Dpon|ENN79999 Cqui|CPIJ018003-RA Agam|AGAP011374-RA Aaeg|AAEL010704-RA Aaeg|AAEL007124-RA MClo|MYZPE13164_0_v1.0_000156800.1 MG00|MYZPE13164_G006_v1.0_000090360.1 Apis|ACYPI009277-RA Dmel|FBtr0082114 Dpul|EFX86177 Turt|tetur13g01840.1 Adar|ADAR008421-RA Tcas|TC0…
family_387	Nvit|NV13156-RA Amel|GB15855-RA Dple|EHJ64037 Acep|ACEP11926-RA Dpon|ENN77622 Hmel|HMEL015667-RA Tcas|TC015376-RA Phum|PHUM156960-RA Hmel|HMEL015666-RA Rpro|RPRC010298-RA Dpul|EFX83063 Cqui|CPIJ012011-RA MClo|MYZPE13164_0_v1.0_000150190.2 MG00|MYZPE13164_G006_v1.0_000084680.1 Apis|ACYPI009665-RA Dmel|FBtr0070755 Dmel|FBtr0079839 Aaeg|AAEL010777-RA Turt|tetur22g00710.1 Agam|AGAP009584-RA Dmel|FBtr…
family_388	Rpro|RPRC012922-RA Aaeg|AAEL004112-RA Amel|GB19380-RA MG00|MYZPE13164_G006_v1.0_000160260.1 Apis|ACYPI003947-RA Nvit|NV17413-RA MClo|MYZPE13164_0_v1.0_000051950.4 Acep|ACEP19337-RA Dpon|ENN70312 Tcas|TC014929-RA Dple|EHJ66348 Rpro|RPRC007595-RA Dmel|FBtr0073763 Cqui|CPIJ003399-RA Agam|AGAP000396-RA Dmel|FBtr0083503 Aaeg|AAEL013528-RA Phum|PHUM213050-RA Adar|ADAR006145-RA Dmel|FBtr0075644 Turt|tet…
family_389	Nvit|NV15048-RA Amel|GB12982-RA Nvit|NV15597-RA Acep|ACEP25349-RA Sinv|SINV10435-RA Tcas|TC007560-RA Agam|AGAP011350-RA Dpon|ENN78915 Cqui|CPIJ006772-RA Aaeg|AAEL009503-RA Phum|PHUM085690-RA Dple|EHJ77837 Hmel|HMEL007781-RA Dmel|FBtr0075161 Adar|ADAR003207-RA MClo|MYZPE13164_0_v1.0_000168410.1 MG00|MYZPE13164_G006_v1.0_000061280.1 Apis|ACYPI005939-RA Bmor|BGIBMGA011791-RA Dpul|EFX78131 Dpon|ENN83…
family_390	Cqui|CPIJ012272-RA Cqui|CPIJ009970-RA Cqui|CPIJ013615-RA Cqui|CPIJ016465-RA Cqui|CPIJ018754-RA Cqui|CPIJ009318-RA Rpro|RPRC009591-RA Cqui|CPIJ019013-RA Cqui|CPIJ016552-RA Cqui|CPIJ019997-RA Cqui|CPIJ002487-RA Cqui|CPIJ006956-RA Cqui|CPIJ006131-RA Cqui|CPIJ016257-RA Cqui|CPIJ012246-RA Cqui|CPIJ012286-RA Cqui|CPIJ010081-RA Cqui|CPIJ002596-RA Cqui|CPIJ004759-RA Cqui|CPIJ017312-RA Cqui|CPIJ019731-RA …
family_391	Tcas|TC014853-RA MG00|MYZPE13164_G006_v1.0_000138750.1 Apis|ACYPI070600-RA Tcas|TC009399-RA Nvit|NV11266-RA Nvit|NV25542-RA Nvit|NV19028-RA MClo|MYZPE13164_0_v1.0_000008490.1 MClo|MYZPE13164_0_v1.0_000102410.1 Apis|ACYPI56800-RA MG00|MYZPE13164_G006_v1.0_000199320.1 Apis|ACYPI54828-RA MClo|MYZPE13164_0_v1.0_000180260.1 Tcas|TC011488-RA Apis|ACYPI31265-RA Apis|ACYPI083981-RA Apis|ACYPI082421-RA MG…
family_392	Nvit|NV10877-RA Sinv|SINV21010-RA Dpon|ENN81433 Phum|PHUM590780-RA Tcas|TC012844-RA Phum|PHUM065800-RA Nvit|NV17544-RA Dpul|EFX69032 Dmel|FBtr0075871 Dmel|FBtr0083563 Acep|ACEP13192-RA Amel|GB16464-RA Sinv|SINV17726-RA Phum|PHUM127890-RA Dple|EHJ79241 Tcas|TC015050-RA Dpon|ENN79243 Rpro|RPRC007559-RA Hmel|HMEL013284-RA Rpro|RPRC013771-RA Dple|EHJ63610 Phum|PHUM401560-RA Bmor|BGIBMGA008918-RA Agam…
family_393	Nvit|NV11448-RA Amel|GB10289-RA Sinv|SINV16368-RA Adar|ADAR008632-RA Hmel|HMEL006257-RA Cqui|CPIJ011648-RA Agam|AGAP001778-RA Aaeg|AAEL005939-RB Phum|PHUM075470-RA Bmor|BGIBMGA007722-RA Dpon|ENN72913 Tcas|TC002240-RA Rpro|RPRC013411-RA Apis|ACYPI070254-RA Msca|MESCA006850-RA MClo|MYZPE13164_0_v1.0_000097640.1 MG00|MYZPE13164_G006_v1.0_000039580.1 Apis|ACYPI000495-RA MClo|MYZPE13164_0_v1.0_0001583…
family_394	Apis|ACYPI008168-RA Nvit|NV18378-RA Sinv|SINV25227-RA Hmel|HMEL009822-RA Dple|EHJ75630 Tcas|TC002496-RA Dmel|FBtr0076957 Amel|GB15303-RA Bmor|BGIBMGA000563-RA Rpro|RPRC007034-RA Agam|AGAP006023-RB MClo|MYZPE13164_0_v1.0_000033670.1 MG00|MYZPE13164_G006_v1.0_000074280.1 Phum|PHUM501080-RA Msca|MESCA006581-RA Cqui|CPIJ014156-RA Adar|ADAR006621-RA Aaeg|AAEL017098-RA Dpul|EFX75078 Turt|tetur04g06510.…
family_395	Sinv|SINV15130-RA Amel|GB13288-RA Turt|tetur25g01950.1 Adar|ADAR002932-RA Agam|AGAP003582-RA Cqui|CPIJ013381-RA Apis|ACYPI001130-RA Amel|GB14284-RA Cqui|CPIJ013380-RA Turt|tetur11g06372.1 Aaeg|AAEL011129-RA Cqui|CPIJ013378-RA MClo|MYZPE13164_0_v1.0_000148700.1 MG00|MYZPE13164_G006_v1.0_000000650.1 Agam|AGAP003581-RA Dpul|EFX89258 Cqui|CPIJ013379-RA Adar|ADAR002944-RA Hmel|HMEL017418-RA Tcas|TC001…
family_396	Adar|ADAR005271-RA Dpon|ENN76282 Rpro|RPRC010263-RA Adar|ADAR001260-RA Dple|EHJ70417 Nvit|NV16746-RA Dple|EHJ73882 Tcas|TC013848-RA Acep|ACEP28025-RA Adar|ADAR000122-RA Turt|tetur17g00360.1 Dpul|EFX78588 Hmel|HMEL017328-RA Turt|tetur35g00190.1 Acep|ACEP18169-RA Dpon|ENN75929 Dpon|ENN79089 Sinv|SINV17793-RA Msca|MESCA006302-RA Msca|MESCA001268-RA Sinv|SINV12025-RA MClo|MYZPE13164_0_v1.0_000167590.…
family_397	Nvit|NV14627-RA Amel|GB19416-RA Acep|ACEP25810-RA Sinv|SINV16632-RA MClo|MYZPE13164_0_v1.0_000136980.1 MG00|MYZPE13164_G006_v1.0_000089560.2 Apis|ACYPI009565-RA Phum|PHUM417590-RA Dmel|FBtr0075390 Dpul|EFX88804 Dple|EHJ77103 Aaeg|AAEL001019-RA Agam|AGAP003001-RA Hmel|HMEL004829-RA Rpro|RPRC005209-RA Bmor|BGIBMGA001522-RA Cqui|CPIJ007231-RA Adar|ADAR009618-RA Tcas|TC002875-RA Rpro|RPRC012140-RA Dm…
family_398	Nvit|NV15341-RA Nvit|NV15343-RA Nvit|NV15344-RA Nvit|NV15342-RA Amel|GB11465-RA Sinv|SINV20194-RA Cqui|CPIJ011248-RA Tcas|TC006139-RA Phum|PHUM429190-RA Cqui|CPIJ011249-RA Aaeg|AAEL011510-RA Aaeg|AAEL015040-RA Aaeg|AAEL014842-RA Agam|AGAP006962-RA Acep|ACEP14100-RA MG00|MYZPE13164_G006_v1.0_000181690.1 MClo|MYZPE13164_0_v1.0_000192220.1 Rpro|RPRC014807-RA Apis|ACYPI003477-RA Dpul|EFX83810 Dpon|EN…
family_399	Nvit|NV18066-RA Amel|GB14706-RA Acep|ACEP18159-RA Acep|ACEP14959-RA Cqui|CPIJ006836-RA Tcas|TC002540-RA Rpro|RPRC007691-RA Aaeg|AAEL004586-RB Dpon|ENN73569 Agam|AGAP006511-RA Dmel|FBtr0073317 Dple|EHJ72565 MClo|MYZPE13164_0_v1.0_000162080.1 MG00|MYZPE13164_G006_v1.0_000127160.1 Apis|ACYPI003204-RA Adar|ADAR007507-RA Dpul|EFX74892 Apis|ACYPI001259-RA Turt|tetur07g04500.1 Apis|ACYPI006180-RA Apis|A…
family_400	Turt|tetur02g15287.1 Turt|tetur02g08930.1 Turt|tetur13g04600.1 Turt|tetur11g05240.1 Turt|tetur19g02630.1 Turt|tetur13g04660.1 Turt|tetur131g00010.1 Turt|tetur13g04640.1 Turt|tetur24g02707.1 Turt|tetur131g00050.1 Turt|tetur13g04630.1 Turt|tetur24g02717.1 Turt|tetur24g02757.1 Turt|tetur13g04620.1 Turt|tetur24g02747.1 Turt|tetur24g02737.1 Turt|tetur07g01770.1 Turt|tetur24g02727.1 Turt|tetur445g00010…
family_401	Nvit|NV18931-RA Apis|ACYPI003768-RA Apis|ACYPI084177-RA Nvit|NV18613-RA Apis|ACYPI082021-RA Apis|ACYPI005515-RA Apis|ACYPI072557-RA Nvit|NV15392-RA Nvit|NV17685-RA Nvit|NV24800-RA Apis|ACYPI35745-RA Apis|ACYPI000559-RA Dple|EHJ73416 Apis|ACYPI007400-RA Apis|ACYPI42956-RA Apis|ACYPI072718-RA Apis|ACYPI26478-RA Apis|ACYPI085031-RA Apis|ACYPI000400-RA Apis|ACYPI070065-RA Nvit|NV17684-RA Nvit|NV18916…
family_402	Dpon|ENN76138 Tcas|TC015573-RA Phum|PHUM492270-RA Acep|ACEP14031-RA Dpul|EFX72172 Cqui|CPIJ006748-RA Bmor|BGIBMGA010171-RA Nvit|NV16371-RA Agam|AGAP001234-RA Rpro|RPRC006785-RA Hmel|HMEL013594-RA Amel|GB17221-RA MClo|MYZPE13164_0_v1.0_000194470.1 Apis|ACYPI006023-RA MG00|MYZPE13164_G006_v1.0_000112790.1 Dmel|FBtr0083147 Sinv|SINV20316-RA Turt|tetur31g00060.1 Adar|ADAR003083-RA Cqui|CPIJ013139-RA …
family_403	Aaeg|AAEL007542-RA Agam|AGAP008904-RA Cqui|CPIJ010034-RA Rpro|RPRC010142-RA Dpul|EFX86096 Apis|ACYPI009960-RA MClo|MYZPE13164_0_v1.0_000124030.1 MG00|MYZPE13164_G006_v1.0_000121830.1 Dmel|FBtr0309960 Nvit|NV12887-RA Bmor|BGIBMGA012088-RA MG00|MYZPE13164_G006_v1.0_000083290.2 Apis|ACYPI005171-RA Amel|GB19979-RA Aaeg|AAEL010951-RB Amel|GB16827-RA Hmel|HMEL008258-RA Dpul|EFX69017 Dpon|ENN72869 Tcas|…
family_404	Nvit|NV11292-RA Tcas|TC009991-RA Rpro|RPRC011060-RA Bmor|BGIBMGA000800-RA Hmel|HMEL010117-RA Phum|PHUM515120-RA Cqui|CPIJ009504-RA Aaeg|AAEL014375-RA Adar|ADAR011276-RA Agam|AGAP001703-RA Dpul|EFX80717 Dmel|FBtr0084103 Msca|MESCA009998-RA Dpon|ENN70831 Apis|ACYPI56745-RA Turt|tetur15g00710.1 Acep|ACEP21949-RA Dple|EHJ63357 Dmel|FBtr0084496 Rpro|RPRC008815-RA Dpon|ENN81149 MClo|MYZPE13164_0_v1.0_0…
family_405	Nvit|NV11622-RA Sinv|SINV25319-RA Amel|GB15195-RA Acep|ACEP22566-RA MG00|MYZPE13164_G006_v1.0_000172140.1 MClo|MYZPE13164_0_v1.0_000048430.1 Apis|ACYPI005070-RA Dpon|ENN75692 Rpro|RPRC006757-RA Tcas|TC011151-RA Dple|EHJ72043 Phum|PHUM435820-RA Aaeg|AAEL007287-RA Nvit|NV12477-RA Sinv|SINV18112-RA Acep|ACEP18376-RA Dmel|FBtr0073725 Tcas|TC015464-RA Aaeg|AAEL007302-RA Phum|PHUM489130-RA Agam|AGAP001…
family_406	Nvit|NV12522-RA Nvit|NV15523-RA Amel|GB11840-RA Sinv|SINV20261-RA Hmel|HMEL015776-RA Aaeg|AAEL014053-RA Bmor|BGIBMGA002432-RA Dple|EHJ67465 Agam|AGAP001587-RA Dmel|FBtr0083656 MG00|MYZPE13164_G006_v1.0_000154040.1 MClo|MYZPE13164_0_v1.0_000122580.5 Tcas|TC004949-RA Adar|ADAR001445-RA Dpon|ENN72620 Cqui|CPIJ003274-RA Apis|ACYPI002592-RA Agam|AGAP001588-RA Dmel|FBtr0080255 Nvit|NV14086-RF Phum|PHUM…
family_407	Bmor|BGIBMGA005488-RA Nvit|NV14615-RA Tcas|TC008489-RA Cqui|CPIJ001399-RA Aaeg|AAEL006788-RA Amel|GB30127-RA Agam|AGAP003093-RA Acep|ACEP10934-RA Dmel|FBtr0074472 Dple|EHJ70534 Phum|PHUM591570-RA Apis|ACYPI008231-RA MClo|MYZPE13164_0_v1.0_000109900.1 MG00|MYZPE13164_G006_v1.0_000054150.1 Sinv|SINV23667-RA Bmor|BGIBMGA003377-RA Hmel|HMEL002844-RA Dpul|EFX68037 Rpro|RPRC013837-RA Dpon|ENN77824 Adar…
family_408	Nvit|NV14467-RA Amel|GB17129-RA Acep|ACEP10627-RA Rpro|RPRC001809-RA Amel|GB12440-RA Dple|EHJ76448 Acep|ACEP10637-RA Phum|PHUM253740-RA Hmel|HMEL002564-RA Bmor|BGIBMGA011524-RA Dmel|FBtr0333619 Aaeg|AAEL009074-RA Agam|AGAP007294-RA Sinv|SINV19927-RA Phum|PHUM080100-RA Agam|AGAP007293-RA Apis|ACYPI088105-RA Agam|AGAP007291-RA Apis|ACYPI004833-RA MClo|MYZPE13164_0_v1.0_000000160.1 MG00|MYZPE13164_G…
family_409	Apis|ACYPI088990-RA Apis|ACYPI003975-RA Apis|ACYPI003324-RA Apis|ACYPI061124-RA Apis|ACYPI065710-RA Apis|ACYPI000468-RA Apis|ACYPI064212-RA Apis|ACYPI080684-RA Apis|ACYPI073385-RA Apis|ACYPI007137-RA Apis|ACYPI062879-RA Bmor|BGIBMGA004679-RA Apis|ACYPI082395-RA Apis|ACYPI066025-RA Apis|ACYPI53120-RA Cqui|CPIJ019037-RA Apis|ACYPI40720-RA Apis|ACYPI081716-RA Apis|ACYPI23111-RA Cqui|CPIJ013715-RA Cq…
family_410	Dple|EHJ71834 Dple|EHJ73226 Dple|EHJ69647 Dple|EHJ68402 Dple|EHJ63163 Dple|EHJ77252 Dple|EHJ69491 Dple|EHJ67130 Dple|EHJ78048 Dple|EHJ71038 Dple|EHJ64033 Dple|EHJ74274 Dple|EHJ69680 Dple|EHJ67276 Dple|EHJ68885 Dple|EHJ66989 Dple|EHJ68248 Dple|EHJ73458 Dple|EHJ77742 Dple|EHJ73990 Dple|EHJ70884 Dple|EHJ69530 Dple|EHJ76796 Dple|EHJ67770 Dple|EHJ72259 Dple|EHJ64036 Dple|EHJ63273 Dple|EHJ71985 Dple|EH…
family_411	Nvit|NV31568-RA Apis|ACYPI066519-RA Rpro|RPRC010530-RA Sinv|SINV10605-RA Apis|ACYPI40034-RA Apis|ACYPI53603-RA Apis|ACYPI087558-RA Dple|EHJ63956 Nvit|NV22235-RA Rpro|RPRC013071-RA Apis|ACYPI089433-RA Bmor|BGIBMGA007578-RA Apis|ACYPI073264-RA Apis|ACYPI061402-RA Apis|ACYPI28974-RA Apis|ACYPI066054-RA Apis|ACYPI54879-RA Tcas|TC002153-RA Dpon|ENN81487 Sinv|SINV22397-RA Apis|ACYPI32135-RA Apis|ACYPI0…
family_412	Apis|ACYPI089001-RA Apis|ACYPI070798-RA Apis|ACYPI063032-RA Apis|ACYPI089498-RA Apis|ACYPI067065-RA Apis|ACYPI060110-RA Apis|ACYPI069183-RA Apis|ACYPI067053-RA Apis|ACYPI088677-RA Apis|ACYPI071430-RA Apis|ACYPI087944-RA Apis|ACYPI068812-RA Apis|ACYPI080090-RA Apis|ACYPI082966-RA Apis|ACYPI086025-RA Apis|ACYPI080757-RA Apis|ACYPI082436-RA Apis|ACYPI083473-RA Apis|ACYPI083758-RA Apis|ACYPI082894-RA…
family_413	Dpul|EFX64391 Dpul|EFX67805 Dpul|EFX64911 Dpul|EFX69589 Dpul|EFX83586 Dpul|EFX78744 Dpul|EFX80208 Dpul|EFX71945 Dpul|EFX64512 Dpul|EFX64687 Dpul|EFX65722 Dpul|EFX63095 Dpul|EFX75594 Dpul|EFX67718 Dpul|EFX75845 Dpul|EFX75644 Dpul|EFX65955 Dpul|EFX73118 Dpul|EFX75205 Dpul|EFX83552 Dpul|EFX67539 Dpul|EFX69750 Dpul|EFX61725 Dpul|EFX67942 Dpul|EFX64836 Dpul|EFX73434 Dpul|EFX65358 Dpul|EFX67744 Dpul|EF…
family_414	Dpul|EFX64396 Dpul|EFX78027 Dpul|EFX62050 Dpul|EFX62505 Dpul|EFX70753 Dpul|EFX64100 Dpul|EFX61829 Dpul|EFX71225 Dpul|EFX66659 Dpul|EFX78691 Dpul|EFX61846 Dpul|EFX73475 Dpul|EFX63216 Dpul|EFX64807 Dpul|EFX68105 Dpul|EFX68102 Dpul|EFX66112 Dpul|EFX66786 Dpul|EFX75875 Dpul|EFX68971 Dpul|EFX73510 Dpul|EFX67618 Dpul|EFX64748 Dpul|EFX62575 Dpul|EFX68871 Dpul|EFX62865 Dpul|EFX61576 Dpul|EFX61851 Dpul|EF…
family_415	Nvit|NV10991-RA Sinv|SINV11356-RA Tcas|TC003307-RA Cqui|CPIJ014142-RA Aaeg|AAEL010360-RA Dpon|ENN76025 Agam|AGAP011997-RA Hmel|HMEL005662-RA Adar|ADAR000854-RA Dple|EHJ78860 Apis|ACYPI008089-RA MClo|MYZPE13164_0_v1.0_000033710.1 MG00|MYZPE13164_G006_v1.0_000074320.1 Rpro|RPRC003122-RA Phum|PHUM293030-RA Dpul|EFX70261 Dmel|FBtr0080891 Bmor|BGIBMGA014474-RA Msca|MESCA010483-RA Turt|tetur26g01140.1 …
family_416	Rpro|RPRC011773-RA Nvit|NV16478-RA Sinv|SINV14614-RA Acep|ACEP19528-RA Amel|GB14414-RA Tcas|TC000945-RA Phum|PHUM569790-RA Bmor|BGIBMGA013466-RA Hmel|HMEL003478-RA Aaeg|AAEL010462-RA Agam|AGAP002369-RA Cqui|CPIJ001607-RA MClo|MYZPE13164_0_v1.0_000163270.1 MG00|MYZPE13164_G006_v1.0_000123310.1 Apis|ACYPI005299-RA Dmel|FBtr0083671 Dple|EHJ75195 Dpul|EFX85953 Dpon|ENN72692 Turt|tetur18g03340.1 Dmel|…
family_417	Apis|ACYPI42286-RA Apis|ACYPI081173-RA Apis|ACYPI086399-RA Apis|ACYPI43389-RA Nvit|NV11758-RA Nvit|NV24615-RA Apis|ACYPI25037-RA Apis|ACYPI060850-RA Apis|ACYPI35742-RA Apis|ACYPI26767-RA MClo|MYZPE13164_0_v1.0_000192440.1 Dpon|ENN80591 Tcas|TC010721-RA Apis|ACYPI087489-RA Apis|ACYPI083617-RA Apis|ACYPI55961-RA Apis|ACYPI067014-RA Apis|ACYPI32036-RA Nvit|NV31772-RA Nvit|NV31362-RA Nvit|NV31213-RA …
family_418	Nvit|NV12392-RA Sinv|SINV25347-RA Acep|ACEP26099-RA Phum|PHUM062540-RA Amel|GB14216-RA Tcas|TC014179-RA Tcas|TC010143-RA Dpul|EFX69865 Phum|PHUM141790-RA Nvit|NV17624-RA Msca|MESCA005252-RA Apis|ACYPI004770-RA Rpro|RPRC006979-RA MClo|MYZPE13164_0_v1.0_000014120.1 MG00|MYZPE13164_G006_v1.0_000110610.1 Amel|GB11468-RA Rpro|RPRC010471-RA Dmel|FBtr0329931 Dple|EHJ63811 Sinv|SINV19554-RA Agam|AGAP0086…
family_419	Amel|GB17440-RA Dpul|EFX83489 Tcas|TC000836-RA Rpro|RPRC007628-RA MG00|MYZPE13164_G006_v1.0_000157530.1 MClo|MYZPE13164_0_v1.0_000083530.1 Apis|ACYPI006460-RA Dpon|ENN76135 Phum|PHUM400360-RA Dpul|EFX89796 Hmel|HMEL017445-RA Phum|PHUM426360-RA Bmor|BGIBMGA000209-RA Dple|EHJ74684 Nvit|NV18415-RA Acep|ACEP10851-RA Amel|GB16414-RA Tcas|TC013635-RA Agam|AGAP005714-RA Aaeg|AAEL018356-RA Dpul|EFX89291 …
family_420	Dpul|EFX80862 Dpul|EFX81031 Dpul|EFX66331 Dpul|EFX66330 Dpul|EFX82858 Dpul|EFX80867 Dpul|EFX86912 Dpul|EFX77518 Dpul|EFX80866 Dpul|EFX80861 Dpul|EFX66277 Dpul|EFX80865 Dpul|EFX81034 Dpul|EFX62703 Dpul|EFX87393 Dpul|EFX81033 Dpul|EFX87394 Dpul|EFX66280 Dpul|EFX66278 Dpul|EFX66327 Dpul|EFX66325 Dpul|EFX66323 Dpul|EFX66329 Dpul|EFX80860 Dpul|EFX66328 Dpul|EFX66333 Dpul|EFX66279 Dpul|EFX76102 Dpul|EF…
family_421	Nvit|NV13595-RA Amel|GB18342-RA Sinv|SINV20501-RA Acep|ACEP14024-RA Tcas|TC006404-RA Rpro|RPRC001303-RA Dple|EHJ64675 Hmel|HMEL005396-RA Bmor|BGIBMGA007243-RA Phum|PHUM591840-RA Dpon|ENN70494 Apis|ACYPI006818-RA MClo|MYZPE13164_0_v1.0_000179680.1 MG00|MYZPE13164_G006_v1.0_000056080.1 Aaeg|AAEL014728-RA Aaeg|AAEL013970-RA Agam|AGAP007658-RA Cqui|CPIJ011497-RA Dmel|FBtr0087805 Dpul|EFX75977 Rpro|RP…
family_422	Nvit|NV13656-RA Amel|GB13737-RA Acep|ACEP26381-RA Phum|PHUM014760-RA Agam|AGAP006444-RA Aaeg|AAEL002265-RA Dmel|FBtr0078268 Sinv|SINV10393-RA Rpro|RPRC003561-RA Dple|EHJ70605 Bmor|BGIBMGA002771-RA Hmel|HMEL010751-RA Dpon|ENN74974 Tcas|TC011786-RA Hmel|HMEL012714-RA MClo|MYZPE13164_0_v1.0_000096720.1 Apis|ACYPI38768-RA MG00|MYZPE13164_G006_v1.0_000135070.1 Adar|ADAR011295-RA Agam|AGAP010817-RA Bmo…
family_423	Nvit|NV13791-RA Sinv|SINV13158-RA Acep|ACEP13061-RA Amel|GB11249-RA Dpul|EFX72144 Phum|PHUM154850-RA Phum|PHUM529670-RA Rpro|RPRC013852-RA Sinv|SINV14953-RA Acep|ACEP16284-RA Dpon|ENN76409 Turt|tetur03g05870.1 Amel|GB11528-RA Agam|AGAP007172-RB Turt|tetur03g05890.1 MClo|MYZPE13164_0_v1.0_000161490.1 MG00|MYZPE13164_G006_v1.0_000092590.1 Apis|ACYPI000423-RA Tcas|TC013759-RA Tcas|TC012945-RA Dpul|E…
family_424	Nvit|NV13896-RA Acep|ACEP18646-RA Sinv|SINV18908-RA Amel|GB16377-RA Turt|tetur31g00110.1 MG00|MYZPE13164_G006_v1.0_000032500.1 Dpul|EFX72780 MClo|MYZPE13164_0_v1.0_000018780.1 Agam|AGAP006718-RA Apis|ACYPI001274-RA Aaeg|AAEL013111-RA Nvit|NV18150-RA Dmel|FBtr0301317 Dpon|ENN79759 Cqui|CPIJ000673-RA Dmel|FBtr0079801 Sinv|SINV24405-RA Rpro|RPRC013659-RA Phum|PHUM537500-RA Nvit|NV18664-RA Aaeg|AAEL0…
family_425	Nvit|NV15651-RA Amel|GB10294-RA Acep|ACEP16576-RA Tcas|TC007420-RA Sinv|SINV22191-RA Phum|PHUM061380-RA Aaeg|AAEL005460-RA Agam|AGAP009621-RA Rpro|RPRC004123-RA MG00|MYZPE13164_G006_v1.0_000179220.1 MClo|MYZPE13164_0_v1.0_000035020.1 Apis|ACYPI002881-RA Dmel|FBtr0079959 Adar|ADAR010571-RA Cqui|CPIJ005600-RA Dpul|EFX70604 Msca|MESCA005907-RA Dpul|EFX70410 Dpon|ENN82912 Dpon|ENN82539 Apis|ACYPI0823…
family_426	Nvit|NV17881-RA Nvit|NV19074-RA Nvit|NV22616-RA Nvit|NV18728-RA Nvit|NV18639-RA Nvit|NV30198-RA Nvit|NV30043-RA Nvit|NV19080-RA Nvit|NV30704-RA Nvit|NV31342-RA Nvit|NV31353-RA Nvit|NV31211-RA Nvit|NV20686-RA Nvit|NV31274-RA Nvit|NV30811-RA Nvit|NV31623-RA Nvit|NV23329-RA Nvit|NV30005-RA Nvit|NV30859-RA Nvit|NV30656-RA Nvit|NV30943-RA Nvit|NV30315-RA Nvit|NV22051-RA Apis|ACYPI30343-RA Nvit|NV30691…
family_427	Aaeg|AAEL009597-RA Aaeg|AAEL013720-RA Adar|ADAR003239-RA Agam|AGAP011647-RA Agam|AGAP009065-RA Agam|AGAP010650-RA Agam|AGAP000638-RA Adar|ADAR000080-RA Adar|ADAR000079-RA Agam|AGAP010649-RA Agam|AGAP005182-RA Agam|AGAP009402-RA Agam|AGAP010648-RA Aaeg|AAEL014431-RA Adar|ADAR006609-RA Aaeg|AAEL008640-RA Aaeg|AAEL006396-RA Aaeg|AAEL006387-RA Adar|ADAR008565-RA Aaeg|AAEL004516-RA Cqui|CPIJ001690-RA …
family_428	Apis|ACYPI28458-RA Apis|ACYPI46331-RA Apis|ACYPI47865-RA Apis|ACYPI062139-RA Apis|ACYPI22652-RA Apis|ACYPI51431-RA Apis|ACYPI41201-RA Apis|ACYPI54384-RA MG00|MYZPE13164_G006_v1.0_000054590.1 Apis|ACYPI25577-RA Apis|ACYPI48160-RA Apis|ACYPI28089-RA Apis|ACYPI51751-RA MG00|MYZPE13164_G006_v1.0_000050560.1 Apis|ACYPI34893-RA MG00|MYZPE13164_G006_v1.0_000015030.1 Apis|ACYPI081784-RA MClo|MYZPE13164_0…
family_429	Turt|tetur19g02170.1 Dpul|EFX74776 Dpul|EFX70376 Rpro|RPRC013830-RA Tcas|TC007233-RA Dpul|EFX88190 Dmel|FBtr0073745 Dpul|EFX74775 Dpul|EFX83023 Amel|GB15667-RA Acep|ACEP19894-RA Dpul|EFX70377 Dpul|EFX83024 Acep|ACEP14018-RA Rpro|RPRC007320-RA Hmel|HMEL013442-RA Dple|EHJ78950 Nvit|NV13011-RA Sinv|SINV25144-RA Apis|ACYPI009403-RA MClo|MYZPE13164_0_v1.0_000192060.1 MG00|MYZPE13164_G006_v1.0_00007222…
family_430	Hmel|HMEL000022-RA Dpon|ENN71066 Amel|GB18498-RA Sinv|SINV18212-RA Dpul|EFX76544 Tcas|TC005928-RA Adar|ADAR009296-RA MG00|MYZPE13164_G006_v1.0_000064690.1 Turt|tetur04g06780.1 Apis|ACYPI001292-RA Agam|AGAP011833-RA Rpro|RPRC003563-RA Phum|PHUM328140-RA Cqui|CPIJ014621-RA Cqui|CPIJ006455-RA MG00|MYZPE13164_G006_v1.0_000153330.1 MClo|MYZPE13164_0_v1.0_000187970.1 Aaeg|AAEL003993-RA Apis|ACYPI008095…
family_431	Nvit|NV10797-RA Amel|GB11859-RA Acep|ACEP24012-RA Sinv|SINV11363-RA Amel|GB14020-RA Phum|PHUM471040-RA Aaeg|AAEL005490-RA Agam|AGAP002634-RA Tcas|TC014432-RA Nvit|NV12698-RA Amel|GB17941-RA Dmel|FBtr0300399 Sinv|SINV10343-RA Acep|ACEP27849-RA Phum|PHUM140280-RA Tcas|TC001564-RA Phum|PHUM411080-RA Dpul|EFX77039 Bmor|BGIBMGA011789-RA Hmel|HMEL007784-RA Dpon|ENN72219 Dple|EHJ77841 Dmel|FBtr0330129 A…
family_432	Nvit|NV11230-RA Cqui|CPIJ004615-RA Sinv|SINV15423-RA Aaeg|AAEL017204-RA Agam|AGAP009919-RA Phum|PHUM465400-RA Dmel|FBtr0081393 Rpro|RPRC015173-RA Tcas|TC013542-RA Dpon|ENN78654 Turt|tetur15g03340.1 Dpul|EFX73945 MClo|MYZPE13164_0_v1.0_000018820.1 MG00|MYZPE13164_G006_v1.0_000032540.1 Apis|ACYPI006837-RA Hmel|HMEL017246-RA Bmor|BGIBMGA003112-RA Amel|GB10288-RA Adar|ADAR004907-RA Acep|ACEP12683-RA …
family_433	MClo|MYZPE13164_0_v1.0_000072820.1 MG00|MYZPE13164_G006_v1.0_000086630.1 Adar|ADAR000696-RA MG00|MYZPE13164_G006_v1.0_000054990.1 Apis|ACYPI003754-RA Apis|ACYPI073683-RA Apis|ACYPI007985-RA Dpul|EFX65691 Hmel|HMEL006414-RA Apis|ACYPI081209-RA Acep|ACEP16263-RA Phum|PHUM579000-RA Sinv|SINV10557-RA Dpon|ENN79030 MClo|MYZPE13164_0_v1.0_000118840.1 MClo|MYZPE13164_0_v1.0_000164030.1 Nvit|NV25650-RA T…
family_434	Nvit|NV13655-RA Amel|GB10584-RA MClo|MYZPE13164_0_v1.0_000024510.3 MG00|MYZPE13164_G006_v1.0_000061800.2 Tcas|TC008779-RA Bmor|BGIBMGA013129-RA Tcas|TC010035-RA Amel|GB13722-RA Tcas|TC008780-RA Tcas|TC008781-RA Phum|PHUM388700-RA Hmel|HMEL007346-RA Dpul|EFX69969 Dple|EHJ71168 Agam|AGAP001649-RA Dple|EHJ71207 Sinv|SINV24577-RA Aaeg|AAEL014321-RA Aaeg|AAEL003742-RA Turt|tetur17g00870.1 Turt|tetur18…
family_435	Nvit|NV14966-RA Amel|GB18312-RA Sinv|SINV13591-RA Acep|ACEP25249-RA Hmel|HMEL011894-RA Dmel|FBtr0087117 Agam|AGAP002317-RA Cqui|CPIJ005064-RA Aaeg|AAEL008452-RA Dple|EHJ77932 Bmor|BGIBMGA005240-RA Tcas|TC000938-RA Dple|EHJ78811 Cqui|CPIJ008079-RA Tcas|TC000937-RA Tcas|TC000939-RA Agam|AGAP002318-RA Rpro|RPRC012570-RA Dmel|FBtr0087004 Cqui|CPIJ005061-RA Dmel|FBtr0086983 Aaeg|AAEL013421-RA Tcas|TC0…
family_436	Nvit|NV16581-RA Amel|GB19484-RA Sinv|SINV18193-RA Acep|ACEP14683-RA Tcas|TC003912-RA Rpro|RPRC005960-RA Dpon|ENN71030 Phum|PHUM248990-RA Dple|EHJ79089 Acep|ACEP16820-RA Cqui|CPIJ002524-RA Acep|ACEP22315-RA Dpul|EFX73717 Aaeg|AAEL010073-RA Agam|AGAP010315-RA Acep|ACEP22329-RA Dmel|FBtr0073601 Acep|ACEP16733-RA Acep|ACEP22275-RA Dmel|FBtr0078284 Acep|ACEP16159-RA Acep|ACEP22322-RA Apis|ACYPI26545-R…
family_437	MClo|MYZPE13164_0_v1.0_000126550.1 MG00|MYZPE13164_G006_v1.0_000015410.1 MClo|MYZPE13164_0_v1.0_000000970.1 Apis|ACYPI063844-RA Apis|ACYPI25464-RA MG00|MYZPE13164_G006_v1.0_000192390.1 Apis|ACYPI39968-RA MG00|MYZPE13164_G006_v1.0_000096290.1 Apis|ACYPI006057-RA MClo|MYZPE13164_0_v1.0_000073040.1 Rpro|RPRC010534-RA MG00|MYZPE13164_G006_v1.0_000162010.1 MClo|MYZPE13164_0_v1.0_000198380.1 Dple|EHJ78…
family_438	Apis|ACYPI40633-RA Apis|ACYPI061220-RA Apis|ACYPI003120-RA Dpul|EFX67015 Apis|ACYPI063208-RA Apis|ACYPI24723-RA Apis|ACYPI007766-RA MG00|MYZPE13164_G006_v1.0_000016320.1 MClo|MYZPE13164_0_v1.0_000098470.1 Apis|ACYPI001797-RA Apis|ACYPI084226-RA Apis|ACYPI002104-RA Apis|ACYPI20436-RA Apis|ACYPI52978-RA Apis|ACYPI34605-RA Apis|ACYPI006564-RA Apis|ACYPI008537-RA Apis|ACYPI066102-RA Apis|ACYPI48976-R…
family_439	Nvit|NV12582-RA Amel|GB10939-RA Sinv|SINV13558-RA Tcas|TC011461-RA Dpon|ENN78041 MG00|MYZPE13164_G006_v1.0_000130620.1 Bmor|BGIBMGA001587-RA Agam|AGAP001799-RB Aaeg|AAEL002759-RA Cqui|CPIJ013361-RA MClo|MYZPE13164_0_v1.0_000141650.1 Apis|ACYPI000969-RA Dmel|FBtr0083080 Dple|EHJ73259 Phum|PHUM400120-RA Msca|MESCA008120-RA Dpul|EFX89938 Acep|ACEP14406-RA Rpro|RPRC002756-RA Rpro|RPRC008622-RA Phum|P…
family_440	Nvit|NV12946-RA Acep|ACEP23658-RA Amel|GB18554-RA Sinv|SINV16036-RA Rpro|RPRC009612-RA Cqui|CPIJ003116-RA Aaeg|AAEL007560-RA Dpul|EFX78581 Dmel|FBtr0079789 Apis|ACYPI009340-RA Turt|tetur02g01950.1 Agam|AGAP009979-RA MClo|MYZPE13164_0_v1.0_000063510.1 MG00|MYZPE13164_G006_v1.0_000007090.1 Bmor|BGIBMGA014130-RA Tcas|TC030587-RA Dpon|ENN76570 Dmel|FBtr0307067 Phum|PHUM258020-RA Dple|EHJ63452 Dpul|EF…
family_441	Msca|MESCA005261-RA Dmel|FBtr0084309 Dpul|EFX64936 Agam|AGAP004723-RA Cqui|CPIJ000743-RA Aaeg|AAEL004467-RA Dple|EHJ79111 Hmel|HMEL009415-RA Sinv|SINV14783-RA Acep|ACEP17666-RA Bmor|BGIBMGA012860-RA Amel|GB11864-RA Nvit|NV10055-RA Tcas|TC015268-RA Dmel|FBtr0071284 Rpro|RPRC012579-RA Dpon|ENN81597 Bmor|BGIBMGA006109-RA Dpon|ENN80776 Dpon|ENN80416 Turt|tetur19g03120.1 Dmel|FBtr0079635 Adar|ADAR0070…
family_442	Dpul|EFX64955 Dpul|EFX87181 Dpul|EFX86927 Dpul|EFX79399 Dpul|EFX60652 Dpul|EFX74833 Dpul|EFX84333 Dpul|EFX84111 Dpul|EFX71142 Dpul|EFX84136 Dpul|EFX71141 Dpul|EFX62526 Dpul|EFX73787 Dpul|EFX75775 Dpul|EFX68598 Dpul|EFX83726 Dpul|EFX62525 Dpul|EFX79341 Dpul|EFX75757 Dpul|EFX78130 Dpul|EFX63891 Dpul|EFX63890 Dpul|EFX87159 Dpul|EFX82776 Dpul|EFX85971 Dpul|EFX82098 Dpul|EFX72441 Dpul|EFX87158 Dpul|EF…
family_443	Nvit|NV15843-RA Amel|GB10279-RA Acep|ACEP11071-RA Sinv|SINV19059-RA Tcas|TC008473-RA Rpro|RPRC011160-RA Aaeg|AAEL010123-RA Bmor|BGIBMGA005200-RA Agam|AGAP009114-RA Adar|ADAR009918-RA Dpul|EFX67561 Phum|PHUM322850-RA Dpon|ENN80674 MG00|MYZPE13164_G006_v1.0_000188990.2 MClo|MYZPE13164_0_v1.0_000009740.2 Apis|ACYPI46997-RA Dmel|FBtr0330651 Cqui|CPIJ000779-RA Turt|tetur01g14410.1 Hmel|HMEL007768-RA T…
family_444	Apis|ACYPI087023-RA Apis|ACYPI087285-RA Apis|ACYPI086939-RA Apis|ACYPI084531-RA Apis|ACYPI060986-RA Apis|ACYPI48421-RA Apis|ACYPI082138-RA Apis|ACYPI086121-RA Apis|ACYPI40230-RA Apis|ACYPI084903-RA Apis|ACYPI55361-RA Apis|ACYPI066177-RA Apis|ACYPI29615-RA Apis|ACYPI087892-RA Apis|ACYPI21137-RA Apis|ACYPI081218-RA Apis|ACYPI080117-RA Apis|ACYPI066296-RA Apis|ACYPI072368-RA Apis|ACYPI066173-RA Apis…
family_445	Bmor|BGIBMGA009512-RA Nvit|NV21366-RA Aaeg|AAEL000799-RA Apis|ACYPI53238-RA Apis|ACYPI001334-RA Apis|ACYPI37077-RA Nvit|NV25709-RA MG00|MYZPE13164_G006_v1.0_000164910.1 Apis|ACYPI28596-RA Apis|ACYPI081200-RA Apis|ACYPI38972-RA Cqui|CPIJ004055-RA Cqui|CPIJ007226-RA Apis|ACYPI073342-RA Apis|ACYPI069156-RA MG00|MYZPE13164_G006_v1.0_000047440.1 Nvit|NV22050-RA Nvit|NV23313-RA Apis|ACYPI31470-RA MClo|…
family_446	Nvit|NV11115-RA Amel|GB12693-RA Dple|EHJ68761 Tcas|TC013521-RA Bmor|BGIBMGA006189-RA Dpon|ENN77457 Agam|AGAP001763-RA Cqui|CPIJ007302-RA Aaeg|AAEL000572-RA Sinv|SINV13034-RA Nvit|NV11116-RA Amel|GB16480-RA Nvit|NV14861-RA Adar|ADAR009568-RA Aaeg|AAEL008144-RA MClo|MYZPE13164_0_v1.0_000134170.1 MG00|MYZPE13164_G006_v1.0_000110910.1 Rpro|RPRC005284-RA Apis|ACYPI005769-RA Dpul|EFX86139 Acep|ACEP2205…
family_447	Nvit|NV11125-RA Amel|GB14750-RA Acep|ACEP25853-RA Sinv|SINV16576-RA Tcas|TC015912-RA Phum|PHUM228260-RA Dpul|EFX63336 Apis|ACYPI002369-RA Aaeg|AAEL007880-RA Dpon|ENN71527 MG00|MYZPE13164_G006_v1.0_000133110.2 MClo|MYZPE13164_0_v1.0_000158470.1 Agam|AGAP011805-RA Adar|ADAR002225-RA Apis|ACYPI008106-RA MClo|MYZPE13164_0_v1.0_000032770.1 MG00|MYZPE13164_G006_v1.0_000032580.1 Bmor|BGIBMGA004251-RA Hm…
family_448	Nvit|NV11314-RA Amel|GB19861-RA Sinv|SINV18505-RA Acep|ACEP10105-RA Rpro|RPRC005205-RA Phum|PHUM080400-RA Dple|EHJ68174 Dpul|EFX87921 Aaeg|AAEL007637-RA Tcas|TC013585-RA Agam|AGAP001783-RB Turt|tetur14g02880.1 Dpon|ENN74245 MG00|MYZPE13164_G006_v1.0_000167810.1 MClo|MYZPE13164_0_v1.0_000087460.1 Apis|ACYPI001206-RA Cqui|CPIJ010164-RA Dmel|FBtr0078827 Adar|ADAR009885-RA Bmor|BGIBMGA010271-RA Dmel|…
family_449	Dpul|EFX70384 Turt|tetur14g03770.1 Agam|AGAP007583-RB Cqui|CPIJ000210-RA Aaeg|AAEL008473-RA Cqui|CPIJ000211-RA Aaeg|AAEL008488-RA Aaeg|AAEL008487-RA Phum|PHUM230350-RA Dpul|EFX82869 Rpro|RPRC008289-RA Dpon|ENN80954 Dpul|EFX82870 Dmel|FBtr0302372 Dple|EHJ65323 MG00|MYZPE13164_G006_v1.0_000180760.1 MClo|MYZPE13164_0_v1.0_000068970.1 Bmor|BGIBMGA003328-RA Apis|ACYPI009743-RA Hmel|HMEL004173-RA Dmel|…
family_450	Nvit|NV13514-RA Amel|GB14231-RA Sinv|SINV17583-RA Acep|ACEP23461-RA Phum|PHUM399480-RA Rpro|RPRC014352-RA Dpon|ENN74167 Tcas|TC004778-RA Apis|ACYPI010210-RA MClo|MYZPE13164_0_v1.0_000014190.1 MG00|MYZPE13164_G006_v1.0_000159530.1 Dpul|EFX74123 MClo|MYZPE13164_0_v1.0_000101920.1 MG00|MYZPE13164_G006_v1.0_000047310.1 MG00|MYZPE13164_G006_v1.0_000169770.1 MClo|MYZPE13164_0_v1.0_000078210.1 MG00|MYZP…
family_451	MClo|MYZPE13164_0_v1.0_000178070.1 Apis|ACYPI21525-RA Apis|ACYPI070832-RA MG00|MYZPE13164_G006_v1.0_000014710.1 MG00|MYZPE13164_G006_v1.0_000059630.1 MClo|MYZPE13164_0_v1.0_000152330.1 Apis|ACYPI065288-RA Apis|ACYPI002531-RA Apis|ACYPI080375-RA MClo|MYZPE13164_0_v1.0_000144690.1 Apis|ACYPI29143-RA MG00|MYZPE13164_G006_v1.0_000076450.1 Apis|ACYPI084110-RA MClo|MYZPE13164_0_v1.0_000132690.1 Apis|AC…
family_452	Nvit|NV21530-RA Nvit|NV20396-RA Nvit|NV31409-RA Apis|ACYPI44822-RA Rpro|RPRC011564-RA Apis|ACYPI081232-RA Nvit|NV30167-RA Rpro|RPRC006210-RA Apis|ACYPI084401-RA Tcas|TC002014-RA Apis|ACYPI082287-RA Apis|ACYPI38346-RA Nvit|NV30029-RA Apis|ACYPI089485-RA Nvit|NV20148-RA Nvit|NV30694-RA Nvit|NV30094-RA MG00|MYZPE13164_G006_v1.0_000160550.1 Nvit|NV22963-RA Nvit|NV31462-RA Nvit|NV30057-RA Nvit|NV30189…
family_453	Cqui|CPIJ017649-RA Apis|ACYPI46947-RA Apis|ACYPI068955-RA Apis|ACYPI51208-RA Apis|ACYPI54619-RA Apis|ACYPI50919-RA MG00|MYZPE13164_G006_v1.0_000202050.1 Apis|ACYPI30421-RA Apis|ACYPI45202-RA Apis|ACYPI000616-RA MClo|MYZPE13164_0_v1.0_000197110.1 MG00|MYZPE13164_G006_v1.0_000200370.1 Cqui|CPIJ015949-RA Apis|ACYPI43534-RA Dpul|EFX67601 Apis|ACYPI55942-RA Apis|ACYPI28979-RA Apis|ACYPI45692-RA Apis|A…
family_454	Agam|AGAP002093-RA Adar|ADAR009284-RA Aaeg|AAEL011109-RA Dmel|FBtr0079374 Cqui|CPIJ010244-RA Phum|PHUM163670-RA Bmor|BGIBMGA006207-RA Tcas|TC013096-RA Dple|EHJ64877 Rpro|RPRC009194-RA Hmel|HMEL006796-RA Dpon|ENN81535 MG00|MYZPE13164_G006_v1.0_000193250.1 MClo|MYZPE13164_0_v1.0_000033460.1 Apis|ACYPI008581-RA Dpon|ENN78757 Amel|GB16560-RA Dpon|ENN78685 Dple|EHJ76540 Acep|ACEP23842-RA Hmel|HMEL0026…
family_455	Amel|GB10917-RA Nvit|NV17863-RA Acep|ACEP16050-RA Sinv|SINV11013-RA Tcas|TC013508-RA Agam|AGAP009100-RA Aaeg|AAEL006978-RA Cqui|CPIJ003524-RA Bmor|BGIBMGA003171-RA Dpul|EFX88914 Hmel|HMEL012424-RA Dple|EHJ67590 Dpon|ENN77441 Apis|ACYPI003313-RA Dmel|FBtr0079533 Adar|ADAR005988-RA Cqui|CPIJ003523-RA Agam|AGAP009098-RA Rpro|RPRC004970-RA MG00|MYZPE13164_G006_v1.0_000193470.2 Amel|GB11241-RA Adar|AD…
family_456	Bmor|BGIBMGA012411-RA Dmel|FBtr0083414 Tcas|TC010662-RA MClo|MYZPE13164_0_v1.0_000073100.1 MG00|MYZPE13164_G006_v1.0_000013670.1 Turt|tetur05g07780.1 Sinv|SINV16352-RA Dpon|ENN76659 Amel|GB13946-RA Dple|EHJ66435 Tcas|TC008808-RA Acep|ACEP20589-RA Msca|MESCA009394-RA Dpul|EFX74179 Nvit|NV13037-RA Sinv|SINV12901-RA Rpro|RPRC008309-RA Acep|ACEP27705-RA Phum|PHUM252180-RA Cqui|CPIJ012992-RA Aaeg|AAEL…
family_457	Aaeg|AAEL008442-RA Aaeg|AAEL008448-RA Cqui|CPIJ008803-RA Cqui|CPIJ000544-RA Aaeg|AAEL001310-RA Aaeg|AAEL001303-RA Cqui|CPIJ004164-RA Cqui|CPIJ004163-RA Aaeg|AAEL008368-RA Agam|AGAP009398-RA Agam|AGAP011469-RA Agam|AGAP009394-RA Agam|AGAP012854-RA Cqui|CPIJ004142-RA Agam|AGAP009413-RA Cqui|CPIJ004156-RA Cqui|CPIJ004130-RA Aaeg|AAEL011895-RA Cqui|CPIJ004152-RA Agam|AGAP009410-RA Agam|AGAP009395-RA …
family_458	Nvit|NV10994-RA Sinv|SINV20853-RA Acep|ACEP22325-RA Tcas|TC005328-RA Dpon|ENN77704 MClo|MYZPE13164_0_v1.0_000159180.1 MG00|MYZPE13164_G006_v1.0_000142380.1 Dple|EHJ63378 Dmel|FBtr0075497 Agam|AGAP011450-RA Hmel|HMEL003375-RA Apis|ACYPI009466-RA Aaeg|AAEL005869-RA Phum|PHUM125540-RA Amel|GB13013-RA Rpro|RPRC009118-RA Dpul|EFX69157 Tcas|TC014330-RA Nvit|NV15993-RA Aaeg|AAEL008483-RA Agam|AGAP011609…
family_459	Amel|GB14698-RA Apis|ACYPI008875-RA Phum|PHUM330670-RA Dmel|FBtr0081423 Dmel|FBtr0302945 Acep|ACEP22129-RA Tcas|TC005371-RA MClo|MYZPE13164_0_v1.0_000053730.1 MG00|MYZPE13164_G006_v1.0_000071640.1 Cqui|CPIJ015671-RA Dpon|ENN70525 Apis|ACYPI001693-RA Dpon|ENN77743 Apis|ACYPI008077-RA Rpro|RPRC007146-RA Hmel|HMEL011828-RA Aaeg|AAEL004532-RA Amel|GB17350-RA MG00|MYZPE13164_G006_v1.0_000071650.1 MClo…
family_460	Nvit|NV11953-RA Amel|GB19467-RA Cqui|CPIJ014022-RA Agam|AGAP000930-RA Sinv|SINV17813-RA Acep|ACEP23442-RA Dpul|EFX66017 Tcas|TC008045-RA Dpon|ENN74720 Phum|PHUM507220-RA Aaeg|AAEL009249-RA Dmel|FBtr0112956 Acep|ACEP13211-RA Rpro|RPRC011838-RA Dple|EHJ64810 Dple|EHJ68499 Bmor|BGIBMGA009362-RA Dpon|ENN75269 Nvit|NV14668-RA Tcas|TC004245-RA Dpul|EFX80422 Amel|GB20076-RA Dpul|EFX82767 Turt|tetur05g03…
family_461	Bmor|BGIBMGA012423-RA Apis|ACYPI53251-RA Apis|ACYPI088095-RA Apis|ACYPI54731-RA Apis|ACYPI47211-RA Apis|ACYPI061331-RA Apis|ACYPI089474-RA Apis|ACYPI40885-RA Apis|ACYPI067899-RA Apis|ACYPI064745-RA Apis|ACYPI39200-RA Apis|ACYPI088900-RA Apis|ACYPI084079-RA Apis|ACYPI081496-RA Apis|ACYPI064444-RA Apis|ACYPI085361-RA Apis|ACYPI061855-RA Apis|ACYPI32191-RA Apis|ACYPI083353-RA Apis|ACYPI087173-RA Api…
family_462	MG00|MYZPE13164_G006_v1.0_000023790.1 Apis|ACYPI072267-RA MG00|MYZPE13164_G006_v1.0_000101200.1 Apis|ACYPI42731-RA MClo|MYZPE13164_0_v1.0_000018690.1 MClo|MYZPE13164_0_v1.0_000015580.1 Apis|ACYPI004890-RA Apis|ACYPI087467-RA Apis|ACYPI23498-RA MClo|MYZPE13164_0_v1.0_000094920.1 Dpul|EFX81598 MG00|MYZPE13164_G006_v1.0_000028010.1 MClo|MYZPE13164_0_v1.0_000111100.1 MG00|MYZPE13164_G006_v1.0_0001939…
family_463	Nvit|NV13096-RA Amel|GB17523-RA Acep|ACEP18430-RA Sinv|SINV17999-RA Dple|EHJ70080 Phum|PHUM233510-RA Bmor|BGIBMGA009877-RA Tcas|TC006624-RA Cqui|CPIJ003115-RA Dpon|ENN76568 Aaeg|AAEL007558-RA Dmel|FBtr0079901 Rpro|RPRC007194-RA Agam|AGAP009980-RA Apis|ACYPI004034-RA MG00|MYZPE13164_G006_v1.0_000137140.1 MClo|MYZPE13164_0_v1.0_000022740.1 Turt|tetur30g01420.1 Hmel|HMEL011474-RA Sinv|SINV11752-RA A…
family_464	Nvit|NV15438-RA Amel|GB16173-RA Sinv|SINV18435-RA Acep|ACEP17695-RA Tcas|TC013687-RA Sinv|SINV24765-RA Acep|ACEP25684-RA Tcas|TC010173-RA Aaeg|AAEL018283-RA Amel|GB10246-RA Nvit|NV25740-RA Phum|PHUM119970-RA Tcas|TC006146-RA Nvit|NV17080-RA Sinv|SINV20189-RA Phum|PHUM210970-RA Aaeg|AAEL008056-RA Tcas|TC014881-RA Apis|ACYPI002136-RA Tcas|TC015742-RA MClo|MYZPE13164_0_v1.0_000019520.1 MG00|MYZPE131…
family_465	Nvit|NV18425-RA Nvit|NV18427-RA Amel|GB17852-RA Acep|ACEP22026-RA Sinv|SINV12984-RA Dmel|FBtr0082487 Dpul|EFX89607 MClo|MYZPE13164_0_v1.0_000059320.1 MG00|MYZPE13164_G006_v1.0_000184300.1 MClo|MYZPE13164_0_v1.0_000132050.1 Apis|ACYPI070380-RA Apis|ACYPI009732-RA Apis|ACYPI007650-RA MG00|MYZPE13164_G006_v1.0_000145160.1 Cqui|CPIJ003336-RA Hmel|HMEL012119-RA MClo|MYZPE13164_0_v1.0_000151470.2 Agam|…
family_466	Turt|tetur28g00350.1 Turt|tetur15g03940.1 Turt|tetur15g03960.1 Turt|tetur15g03660.1 Turt|tetur15g04050.1 Turt|tetur15g03090.1 Turt|tetur567g00010.1 Turt|tetur15g03580.1 Turt|tetur15g03560.1 Turt|tetur15g03590.1 Turt|tetur15g03640.1 Turt|tetur15g03570.1 Turt|tetur15g03850.1 Turt|tetur15g03860.1 Turt|tetur15g03910.1 Turt|tetur15g04010.1 Turt|tetur15g03880.1 Turt|tetur15g03920.1 Turt|tetur15g03900.1…
family_467	MClo|MYZPE13164_0_v1.0_000113890.1 Apis|ACYPI082408-RA Dpul|EFX64788 Apis|ACYPI54130-RA Apis|ACYPI084657-RA MG00|MYZPE13164_G006_v1.0_000119500.1 Apis|ACYPI22572-RA MG00|MYZPE13164_G006_v1.0_000192270.1 MClo|MYZPE13164_0_v1.0_000019170.1 Apis|ACYPI085560-RA Apis|ACYPI24353-RA Apis|ACYPI34720-RA Apis|ACYPI36081-RA Apis|ACYPI087192-RA Apis|ACYPI088000-RA Apis|ACYPI087573-RA MClo|MYZPE13164_0_v1.0_0…
family_468	Dpul|EFX79104 Amel|GB12654-RA Dple|EHJ71131 MG00|MYZPE13164_G006_v1.0_000102290.1 Apis|ACYPI007150-RA MClo|MYZPE13164_0_v1.0_000186700.1 Aaeg|AAEL012410-RA Agam|AGAP011717-RA Dmel|FBtr0305592 Rpro|RPRC013696-RA Tcas|TC005857-RA Cqui|CPIJ006138-RA Turt|tetur20g02910.1 Sinv|SINV25027-RA Bmor|BGIBMGA003670-RA Aaeg|AAEL015246-RA Dpul|EFX88214 Msca|MESCA006756-RA Phum|PHUM617260-RA Adar|ADAR000310-RA …
family_469	Aaeg|AAEL015337-RA Tcas|TC002859-RA Adar|ADAR010355-RA Tcas|TC016218-RA Nvit|NV10990-RA Sinv|SINV11313-RA Amel|GB11933-RA Dpon|ENN77102 Acep|ACEP17059-RA Dpul|EFX72744 Tcas|TC002741-RA Phum|PHUM022260-RA MClo|MYZPE13164_0_v1.0_000099820.2 Apis|ACYPI002068-RA MG00|MYZPE13164_G006_v1.0_000099660.1 Phum|PHUM020230-RA Bmor|BGIBMGA012077-RA Apis|ACYPI000163-RA Rpro|RPRC003368-RA Turt|tetur06g02700.1 T…
family_470	Nvit|NV10929-RA Amel|GB13399-RA Sinv|SINV19688-RA Hmel|HMEL003232-RA Dple|EHJ75770 Cqui|CPIJ017123-RA Agam|AGAP001622-RA Dpul|EFX88976 Aaeg|AAEL002572-RA Tcas|TC011769-RA Rpro|RPRC003954-RA Bmor|BGIBMGA002259-RA MG00|MYZPE13164_G006_v1.0_000188250.1 Apis|ACYPI006043-RA Dmel|FBtr0089746 Acep|ACEP16133-RA Turt|tetur10g02620.1 Turt|tetur10g02650.1 Phum|PHUM228690-RA Dpon|ENN70386 Turt|tetur05g06250.…
family_471	Nvit|NV10945-RA Sinv|SINV15363-RA Amel|GB14885-RA Apis|ACYPI001031-RA Rpro|RPRC011994-RA MG00|MYZPE13164_G006_v1.0_000181820.1 Phum|PHUM128450-RA Dmel|FBtr0079983 Agam|AGAP007872-RA Cqui|CPIJ009351-RA Aaeg|AAEL007325-RA Tcas|TC015384-RA Dpul|EFX88577 Turt|tetur04g08490.1 MClo|MYZPE13164_0_v1.0_000184190.1 Acep|ACEP26712-RA Adar|ADAR011091-RA Aaeg|AAEL010046-RB Amel|GB15922-RA Agam|AGAP002066-RA C…
family_472	Nvit|NV11189-RA Acep|ACEP14432-RA Amel|GB17330-RA Cqui|CPIJ005987-RA Dpon|ENN75122 Tcas|TC010419-RA Agam|AGAP010196-RA Dmel|FBtr0079449 Rpro|RPRC000478-RA MClo|MYZPE13164_0_v1.0_000061190.1 MG00|MYZPE13164_G006_v1.0_000006860.1 Apis|ACYPI009411-RA Dple|EHJ70690 Aaeg|AAEL011078-RA Agam|AGAP012666-RA Hmel|HMEL016408-RA Msca|MESCA002316-RA Dpul|EFX81928 Bmor|BGIBMGA005948-RA Cqui|CPIJ004607-RA Aaeg|…
family_473	Nvit|NV13181-RA Agam|AGAP007008-RA Aaeg|AAEL010216-RA Dmel|FBtr0299573 MClo|MYZPE13164_0_v1.0_000149700.1 MG00|MYZPE13164_G006_v1.0_000035550.1 Apis|ACYPI009377-RA Dpul|EFX68941 Tcas|TC005075-RA Amel|GB18808-RA MG00|MYZPE13164_G006_v1.0_000103040.3 MClo|MYZPE13164_0_v1.0_000136130.1 MG00|MYZPE13164_G006_v1.0_000021350.2 MClo|MYZPE13164_0_v1.0_000087820.1 Turt|tetur09g00640.1 Dpul|EFX90296 Rpro|RP…
family_474	MClo|MYZPE13164_0_v1.0_000107780.1 Apis|ACYPI007557-RA MClo|MYZPE13164_0_v1.0_000120600.1 MG00|MYZPE13164_G006_v1.0_000071080.1 MClo|MYZPE13164_0_v1.0_000104070.1 MG00|MYZPE13164_G006_v1.0_000006030.1 MG00|MYZPE13164_G006_v1.0_000158960.1 Apis|ACYPI004836-RA MClo|MYZPE13164_0_v1.0_000065600.1 MClo|MYZPE13164_0_v1.0_000061180.1 MG00|MYZPE13164_G006_v1.0_000197640.1 Apis|ACYPI085965-RA MG00|MYZPE13…
family_475	Apis|ACYPI060671-RA Apis|ACYPI073490-RA Apis|ACYPI49422-RA Rpro|RPRC000735-RA Apis|ACYPI065037-RA Apis|ACYPI000260-RA Adar|ADAR007905-RA Rpro|RPRC002810-RA Aaeg|AAEL017572-RA Amel|GB16489-RA Apis|ACYPI069705-RA MClo|MYZPE13164_0_v1.0_000115340.1 Apis|ACYPI064947-RA MClo|MYZPE13164_0_v1.0_000028190.1 Phum|PHUM027030-RA Apis|ACYPI062022-RA Msca|MESCA007253-RA Bmor|BGIBMGA010825-RA Apis|ACYPI068625-…
family_476	Rpro|RPRC005778-RA Sinv|SINV25510-RA Phum|PHUM267130-RA Turt|tetur13g01410.1 Tcas|TC013913-RA Acep|ACEP26857-RA Turt|tetur01g13410.1 Tcas|TC000590-RA Nvit|NV15102-RB Nvit|NV17844-RA Amel|GB15525-RA Aaeg|AAEL005165-RA Tcas|TC013491-RA Cqui|CPIJ003204-RA Dmel|FBtr0082751 Agam|AGAP005981-RA MClo|MYZPE13164_0_v1.0_000072530.1 MG00|MYZPE13164_G006_v1.0_000147210.1 Agam|AGAP000008-RA Apis|ACYPI000016-R…
family_477	Turt|tetur03g09180.1 Dple|EHJ74096 Adar|ADAR010204-RA Bmor|BGIBMGA002138-RA Amel|GB11792-RA Nvit|NV10439-RA Dpul|EFX85039 Hmel|HMEL013869-RA Aaeg|AAEL008929-RA Turt|tetur13g01750.1 Acep|ACEP18231-RA Agam|AGAP000929-RA Dmel|FBtr0073580 Phum|PHUM538940-RA Rpro|RPRC006426-RA Dpon|ENN75827 Tcas|TC030754-RA MClo|MYZPE13164_0_v1.0_000183070.1 MG00|MYZPE13164_G006_v1.0_000148920.1 Apis|ACYPI003045-RA Si…
family_478	Nvit|NV13535-RA Sinv|SINV21634-RA Sinv|SINV11722-RA Dpon|ENN72022 MClo|MYZPE13164_0_v1.0_000104380.1 MG00|MYZPE13164_G006_v1.0_000029720.1 Apis|ACYPI000050-RA Sinv|SINV23452-RA Bmor|BGIBMGA001926-RA Cqui|CPIJ000077-RA Adar|ADAR002291-RA Dmel|FBtr0088170 Apis|ACYPI007080-RA MClo|MYZPE13164_0_v1.0_000023830.2 Aaeg|AAEL003497-RA Agam|AGAP007104-RA Phum|PHUM379630-RA Sinv|SINV11723-RA MG00|MYZPE13164…
family_479	Nvit|NV16201-RA Sinv|SINV10279-RA Sinv|SINV12454-RA Amel|GB18738-RA Agam|AGAP003372-RA MClo|MYZPE13164_0_v1.0_000008360.1 MG00|MYZPE13164_G006_v1.0_000016780.1 Phum|PHUM075900-RA Bmor|BGIBMGA010237-RA Tcas|TC000686-RA Hmel|HMEL006282-RA Apis|ACYPI002706-RA Acep|ACEP26204-RA MClo|MYZPE13164_0_v1.0_000008390.1 MG00|MYZPE13164_G006_v1.0_000016810.1 Acep|ACEP20804-RA Apis|ACYPI002957-RA Dple|EHJ73686…
family_480	Tcas|TC010466-RA Dple|EHJ74110 Msca|MESCA005447-RA Msca|MESCA004847-RA Dpon|ENN73709 Msca|MESCA003038-RA Rpro|RPRC004680-RA Rpro|RPRC000840-RA Hmel|HMEL010855-RA Bmor|BGIBMGA002182-RA Apis|ACYPI003962-RA MG00|MYZPE13164_G006_v1.0_000105530.1 MClo|MYZPE13164_0_v1.0_000078720.1 Tcas|TC013958-RA Dpon|ENN77159 Acep|ACEP15187-RA Sinv|SINV21456-RA Rpro|RPRC001231-RA Tcas|TC013954-RA Amel|GB15237-RA Sin…
family_481	Agam|AGAP006408-RA Aaeg|AAEL014027-RA Cqui|CPIJ008436-RA Adar|ADAR007165-RA Cqui|CPIJ001811-RA Cqui|CPIJ018382-RA Cqui|CPIJ001446-RA Cqui|CPIJ016530-RA Cqui|CPIJ017284-RA Cqui|CPIJ006383-RA Cqui|CPIJ018717-RA Cqui|CPIJ006665-RA Cqui|CPIJ001994-RA Cqui|CPIJ019927-RA Cqui|CPIJ016531-RA Cqui|CPIJ004490-RA Cqui|CPIJ008771-RA Cqui|CPIJ018453-RA Cqui|CPIJ016528-RA Cqui|CPIJ011866-RA Cqui|CPIJ009700-RA …
family_482	Turt|tetur06g05150.1 Dpul|EFX87106 Acep|ACEP10349-RA Adar|ADAR005294-RA Nvit|NV11782-RA Apis|ACYPI008178-RA MG00|MYZPE13164_G006_v1.0_000149590.1 Phum|PHUM098460-RA MClo|MYZPE13164_0_v1.0_000063300.1 Dmel|FBtr0080907 Agam|AGAP010147-RE Aaeg|AAEL005656-RA Cqui|CPIJ000849-RA Cqui|CPIJ000848-RA Aaeg|AAEL005733-RA Amel|GB11965-RA Sinv|SINV22950-RA Amel|GB30329-RD Dple|EHJ75789 Rpro|RPRC012274-RA Hmel…
family_483	Dpul|EFX60197 Apis|ACYPI004888-RA MG00|MYZPE13164_G006_v1.0_000159050.1 MClo|MYZPE13164_0_v1.0_000095740.1 MG00|MYZPE13164_G006_v1.0_000027450.1 MClo|MYZPE13164_0_v1.0_000006060.5 MG00|MYZPE13164_G006_v1.0_000144010.4 Agam|AGAP006235-RA Nvit|NV16190-RA Nvit|NV16191-RA Nvit|NV16192-RA Tcas|TC002938-RA Tcas|TC002939-RA MG00|MYZPE13164_G006_v1.0_000027400.1 Apis|ACYPI009956-RA Apis|ACYPI002956-RA Ap…
family_484	Dpul|EFX64530 Nvit|NV15416-RA MClo|MYZPE13164_0_v1.0_000064130.2 MG00|MYZPE13164_G006_v1.0_000172870.5 Apis|ACYPI002749-RA Agam|AGAP004596-RA Dpon|ENN72684 Sinv|SINV10588-RA Tcas|TC004380-RA Amel|GB10695-RA Phum|PHUM522260-RA Dmel|FBtr0084213 Cqui|CPIJ008289-RA Aaeg|AAEL012576-RB Aaeg|AAEL014913-RA Bmor|BGIBMGA002508-RA Dple|EHJ78694 Adar|ADAR003033-RA Rpro|RPRC006550-RA Turt|tetur13g00130.1 Tcas…
family_485	Rpro|RPRC000341-RA MG00|MYZPE13164_G006_v1.0_000163900.1 Apis|ACYPI008626-RA Dmel|FBtr0113295 Tcas|TC006095-RA Agam|AGAP004474-RA Aaeg|AAEL008809-RA Dmel|FBtr0091448 Dple|EHJ68076 Aaeg|AAEL006613-RA MClo|MYZPE13164_0_v1.0_000182850.1 MG00|MYZPE13164_G006_v1.0_000070390.1 Aaeg|AAEL006258-RA Agam|AGAP007945-RA Cqui|CPIJ007762-RA Bmor|BGIBMGA000403-RA Agam|AGAP008380-RA Bmor|BGIBMGA005376-RA MClo|MY…
family_486	Turt|tetur12g00490.1 Dpul|EFX85897 Nvit|NV14377-RA Dpul|EFX85707 Tcas|TC015707-RA Amel|GB12041-RA Phum|PHUM491220-RA Rpro|RPRC013343-RA Aaeg|AAEL011803-RA Dpon|ENN71473 Agam|AGAP003352-RB Adar|ADAR009556-RA Dmel|FBtr0331155 Dpul|EFX85922 Dmel|FBtr0074669 Turt|tetur17g01120.1 Sinv|SINV20888-RA Turt|tetur17g01140.1 Amel|GB11324-RA Hmel|HMEL012073-RA Aaeg|AAEL010189-RA Agam|AGAP004871-RA Turt|tetur1…
family_487	Nvit|NV10849-RA Acep|ACEP20096-RA Dple|EHJ74127 Dple|EHJ74125 Agam|AGAP003995-RA Cqui|CPIJ016015-RA Bmor|BGIBMGA007199-RA Bmor|BGIBMGA007153-RA Dmel|FBtr0084847 Aaeg|AAEL004369-RA Agam|AGAP003993-RA Dple|EHJ74126 Aaeg|AAEL000223-RA Tcas|TC008276-RA Cqui|CPIJ008904-RA Apis|ACYPI001718-RA Adar|ADAR010016-RA Aaeg|AAEL004361-RA Hmel|HMEL008000-RA MClo|MYZPE13164_0_v1.0_000038030.1 MG00|MYZPE13164_G00…
family_488	Nvit|NV11536-RA Nvit|NV11537-RA Sinv|SINV12592-RA Amel|GB18955-RA Acep|ACEP24595-RA Phum|PHUM414830-RA Dple|EHJ74560 Rpro|RPRC015008-RA Nvit|NV23861-RA Tcas|TC010362-RA Amel|GB14138-RA Tcas|TC010355-RA Cqui|CPIJ010637-RA Dpon|ENN70682 Bmor|BGIBMGA011438-RA MClo|MYZPE13164_0_v1.0_000048590.1 MG00|MYZPE13164_G006_v1.0_000167700.1 Sinv|SINV15335-RA Cqui|CPIJ012568-RA Apis|ACYPI38240-RA Aaeg|AAEL0083…
family_489	Nvit|NV11561-RA Amel|GB18297-RA Sinv|SINV18602-RA Tcas|TC013295-RA MClo|MYZPE13164_0_v1.0_000095280.1 MG00|MYZPE13164_G006_v1.0_000124650.1 Cqui|CPIJ004071-RA Agam|AGAP002466-RA Aaeg|AAEL007386-RA Dple|EHJ77747 Dpon|ENN80063 Dmel|FBtr0082045 Phum|PHUM238580-RA Dpul|EFX84367 Rpro|RPRC006583-RA Nvit|NV15578-RA Rpro|RPRC009379-RA Acep|ACEP17689-RA Amel|GB13787-RA Apis|ACYPI004633-RA Phum|PHUM128500-…
family_490	Nvit|NV12704-RA Amel|GB15597-RA Tcas|TC008326-RA Phum|PHUM231400-RA Dmel|FBtr0303286 Aaeg|AAEL000466-RA MG00|MYZPE13164_G006_v1.0_000074860.1 Dple|EHJ69134 Dpul|EFX75411 Hmel|HMEL002832-RA Rpro|RPRC006711-RA MClo|MYZPE13164_0_v1.0_000032650.3 Turt|tetur03g03500.1 Sinv|SINV22810-RA Acep|ACEP26581-RA Apis|ACYPI005276-RA Agam|AGAP002719-RA Bmor|BGIBMGA008560-RA Agam|AGAP007709-RA Tcas|TC004313-RA Ag…
family_491	Nvit|NV13266-RA Nvit|NV13267-RA Sinv|SINV17337-RA Acep|ACEP27172-RA Amel|GB10771-RA Tcas|TC003439-RA Dpul|EFX69015 Sinv|SINV21279-RA Dpon|ENN80707 Tcas|TC003438-RA Sinv|SINV21313-RA Acep|ACEP16830-RA Hmel|HMEL002896-RA Bmor|BGIBMGA013994-RA Tcas|TC003437-RA Bmor|BGIBMGA013930-RA Rpro|RPRC009604-RA Dple|EHJ74146 Dple|EHJ74147 MClo|MYZPE13164_0_v1.0_000158820.1 MG00|MYZPE13164_G006_v1.0_000070280.1…
family_492	Phum|PHUM542980-RA Dpul|EFX65895 Tcas|TC001579-RA Amel|GB19749-RA Dpul|EFX66391 Dple|EHJ79026 Aaeg|AAEL002640-RA Hmel|HMEL011796-RA MClo|MYZPE13164_0_v1.0_000038620.1 MG00|MYZPE13164_G006_v1.0_000011180.1 Apis|ACYPI22685-RA Dpon|ENN73515 MClo|MYZPE13164_0_v1.0_000148490.1 MG00|MYZPE13164_G006_v1.0_000147330.1 Apis|ACYPI006437-RA MG00|MYZPE13164_G006_v1.0_000092180.1 MClo|MYZPE13164_0_v1.0_0000829…
family_493	Dple|EHJ76950 Nvit|NV11628-RA Amel|GB14954-RA Rpro|RPRC012208-RA Phum|PHUM479480-RA Dmel|FBtr0304732 Agam|AGAP010281-RA Sinv|SINV18007-RA Bmor|BGIBMGA007837-RA MClo|MYZPE13164_0_v1.0_000057000.2 MG00|MYZPE13164_G006_v1.0_000037620.4 Aaeg|AAEL007372-RA Acep|ACEP18410-RA Dpon|ENN76342 Dpul|EFX86255 Apis|ACYPI003729-RA Turt|tetur09g03370.1 Cqui|CPIJ013535-RA Dpul|EFX81964 Adar|ADAR004576-RA Dmel|FBt…
family_494	Dpul|EFX64720 Dpon|ENN77312 Tcas|TC030468-RA Agam|AGAP011695-RA MClo|MYZPE13164_0_v1.0_000057500.1 Phum|PHUM515180-RA Hmel|HMEL003792-RA Dple|EHJ64364 Acep|ACEP25518-RA Sinv|SINV23469-RA Aaeg|AAEL014151-RA Sinv|SINV15566-RA Acep|ACEP26590-RA MClo|MYZPE13164_0_v1.0_000173760.1 Rpro|RPRC000524-RA Apis|ACYPI010082-RA Agam|AGAP011067-RA MG00|MYZPE13164_G006_v1.0_000127050.1 Agam|AGAP011065-RA Dpon|EN…
family_495	Nvit|NV11017-RA Sinv|SINV16056-RA Acep|ACEP23722-RA Amel|GB17923-RA Tcas|TC014642-RA Phum|PHUM605220-RA Rpro|RPRC012708-RA Dple|EHJ63182 MClo|MYZPE13164_0_v1.0_000115450.1 MG00|MYZPE13164_G006_v1.0_000081490.5 Dpon|ENN76233 Apis|ACYPI49595-RA Hmel|HMEL017151-RA Dpul|EFX67984 Amel|GB17456-RA Nvit|NV14029-RA Sinv|SINV15733-RA Dmel|FBtr0074403 Adar|ADAR000499-RA Agam|AGAP010336-RA Dpon|ENN72416 Cqui…
family_496	Bmor|BGIBMGA012493-RA Aaeg|AAEL014685-RA Agam|AGAP013363-RA Aaeg|AAEL015150-RA Cqui|CPIJ014668-RA Agam|AGAP000714-RA Adar|ADAR000834-RA Aaeg|AAEL014690-RA Aaeg|AAEL003353-RA Aaeg|AAEL014687-RA Aaeg|AAEL003335-RA Cqui|CPIJ014667-RA Agam|AGAP013172-RA Aaeg|AAEL014686-RA Aaeg|AAEL003328-RB Aaeg|AAEL015149-RA Aaeg|AAEL003329-RA Aaeg|AAEL014688-RB Aaeg|AAEL003340-RA Agam|AGAP013520-RA Aaeg|AAEL014691-…
family_497	Apis|ACYPI35092-RA Apis|ACYPI56773-RA Nvit|NV18566-RA Bmor|BGIBMGA008115-RA Apis|ACYPI065286-RA Apis|ACYPI37884-RA Apis|ACYPI061271-RA Adar|ADAR008604-RA Apis|ACYPI065657-RA Apis|ACYPI42776-RA Nvit|NV23634-RA Apis|ACYPI070785-RA Apis|ACYPI061843-RA Nvit|NV17356-RA Bmor|BGIBMGA012717-RA Nvit|NV17058-RA Nvit|NV20010-RA Apis|ACYPI066108-RA Nvit|NV25597-RA Apis|ACYPI084371-RA Nvit|NV19181-RA Nvit|NV1…
family_498	Nvit|NV13853-RA Sinv|SINV17419-RA Dpon|ENN81578 Agam|AGAP009685-RA Aaeg|AAEL002399-RA Tcas|TC013019-RA Phum|PHUM395940-RA Cqui|CPIJ006613-RA Dpul|EFX69044 Adar|ADAR002193-RA Amel|GB10467-RA Rpro|RPRC009777-RA Turt|tetur02g02120.1 MClo|MYZPE13164_0_v1.0_000155170.1 MG00|MYZPE13164_G006_v1.0_000119620.1 Apis|ACYPI000044-RA Dmel|FBtr0077867 Dple|EHJ75430 Dpon|ENN77626 Msca|MESCA012175-RA Bmor|BGIBMG…
family_499	Nvit|NV13855-RA Nvit|NV10074-RA Nvit|NV10035-RA Nvit|NV10043-RA Nvit|NV10073-RA Nvit|NV10072-RA Cqui|CPIJ007583-RA Acep|ACEP10681-RA Sinv|SINV26205-RA Sinv|SINV26208-RA Cqui|CPIJ007582-RA Cqui|CPIJ017593-RA Adar|ADAR002744-RA Aaeg|AAEL006023-RA Agam|AGAP010733-RA Acep|ACEP10686-RA Dmel|FBtr0070878 Aaeg|AAEL002681-RA Rpro|RPRC005734-RA Dmel|FBtr0070880 Phum|PHUM366980-RA Cqui|CPIJ017592-RA Dmel|FB…
family_500	Nvit|NV14583-RA Sinv|SINV11128-RA MClo|MYZPE13164_0_v1.0_000179740.2 MG00|MYZPE13164_G006_v1.0_000119380.2 Apis|ACYPI009158-RA Phum|PHUM291290-RA Tcas|TC011057-RA Cqui|CPIJ004138-RA Aaeg|AAEL011898-RA Agam|AGAP009415-RB Acep|ACEP26843-RA Dple|EHJ76952 Dpon|ENN82296 Dpon|ENN82297 Adar|ADAR002650-RA Dmel|FBtr0302160 Msca|MESCA006635-RA Nvit|NV24446-RA Tcas|TC016200-RA Agam|AGAP009414-RA Acep|ACEP12…
family_501	Nvit|NV16826-RA Amel|GB14095-RA Acep|ACEP13405-RA Dpon|ENN75556 Aaeg|AAEL001752-RB Agam|AGAP005777-RA Bmor|BGIBMGA003862-RA Cqui|CPIJ004937-RA Tcas|TC003158-RA Rpro|RPRC002738-RA Dmel|FBtr0333598 Phum|PHUM563800-RA Adar|ADAR000432-RA MClo|MYZPE13164_0_v1.0_000110140.2 MG00|MYZPE13164_G006_v1.0_000064310.3 Apis|ACYPI005167-RA Dpul|EFX79887 Turt|tetur04g01910.1 Dple|EHJ66666 Hmel|HMEL013532-RA Msca…
family_502	MG00|MYZPE13164_G006_v1.0_000025760.1 MG00|MYZPE13164_G006_v1.0_000095260.1 MClo|MYZPE13164_0_v1.0_000122690.1 Tcas|TC006874-RA Apis|ACYPI086469-RA Nvit|NV30203-RA Apis|ACYPI060190-RA Apis|ACYPI38862-RA Nvit|NV30885-RA Apis|ACYPI46045-RA MClo|MYZPE13164_0_v1.0_000163900.1 Apis|ACYPI49567-RA Apis|ACYPI39188-RA MClo|MYZPE13164_0_v1.0_000021990.1 Sinv|SINV22371-RA MClo|MYZPE13164_0_v1.0_000135880.1 …
family_503	Dpul|EFX64527 Dple|EHJ72306 Hmel|HMEL009253-RA Rpro|RPRC014066-RA Rpro|RPRC008963-RA Dpul|EFX73124 Bmor|BGIBMGA011368-RA Phum|PHUM596050-RA MClo|MYZPE13164_0_v1.0_000111950.1 MG00|MYZPE13164_G006_v1.0_000153880.1 Apis|ACYPI005602-RA Dmel|FBtr0290259 Hmel|HMEL012131-RB Acep|ACEP16719-RA Amel|GB18053-RA Acep|ACEP17179-RA Dpul|EFX88419 Dple|EHJ76510 Aaeg|AAEL003517-RA Bmor|BGIBMGA007073-RA Cqui|CPIJ…
family_504	Dpul|EFX64759 Dpul|EFX68523 Dpul|EFX64082 Adar|ADAR011391-RA Aaeg|AAEL011272-RA Agam|AGAP005529-RA Cqui|CPIJ015441-RA Dpon|ENN75623 Bmor|BGIBMGA011877-RA Dmel|FBtr0309295 Sinv|SINV19468-RA Tcas|TC003527-RA Dpul|EFX69519 Amel|GB15167-RA Acep|ACEP13273-RA Phum|PHUM521560-RA Dmel|FBtr0087814 Dple|EHJ78100 Dple|EHJ78101 Agam|AGAP005528-RA Adar|ADAR011377-RA Aaeg|AAEL011221-RA Aaeg|AAEL000045-RA Nvit|…
family_505	Nvit|NV10880-RA Amel|GB19607-RA Acep|ACEP23519-RA Dpul|EFX84472 Bmor|BGIBMGA009650-RA Dple|EHJ73628 Phum|PHUM033930-RA Aaeg|AAEL008696-RA Cqui|CPIJ004833-RA Hmel|HMEL009295-RA Bmor|BGIBMGA010481-RA Dple|EHJ70790 Dmel|FBtr0077616 Nvit|NV13248-RA Aaeg|AAEL005513-RA Dpul|EFX70037 Sinv|SINV11024-RA Cqui|CPIJ000420-RA Acep|ACEP16085-RA Amel|GB11582-RA Sinv|SINV22799-RA Tcas|TC014921-RA Phum|PHUM612490…
family_506	Apis|ACYPI009874-RA Apis|ACYPI24817-RA Apis|ACYPI004244-RA Apis|ACYPI006723-RA Hmel|HMEL006797-RA MClo|MYZPE13164_0_v1.0_000033470.2 MG00|MYZPE13164_G006_v1.0_000193260.2 Phum|PHUM163700-RA Apis|ACYPI009672-RA Apis|ACYPI21366-RA Apis|ACYPI006845-RA Apis|ACYPI30975-RA Sinv|SINV26116-RA Sinv|SINV10251-RA Apis|ACYPI40129-RA Apis|ACYPI007181-RA Apis|ACYPI34974-RA Apis|ACYPI003034-RA Apis|ACYPI004032-…
family_507	Nvit|NV11382-RA Amel|GB17329-RA Phum|PHUM531000-RA Dpon|ENN73354 Tcas|TC007457-RA Turt|tetur04g06320.1 Dple|EHJ76068 Dmel|FBtr0333419 Agam|AGAP008196-RA Aaeg|AAEL007241-RA Cqui|CPIJ001468-RA Dpul|EFX74595 Adar|ADAR009707-RA Msca|MESCA000022-RA MClo|MYZPE13164_0_v1.0_000097980.1 MG00|MYZPE13164_G006_v1.0_000140490.2 Bmor|BGIBMGA001232-RA Hmel|HMEL017734-RA Amel|GB11710-RA Tcas|TC007016-RA Dpon|ENN…
family_508	Dmel|FBtr0330608 Tcas|TC004727-RA Acep|ACEP20235-RA Dple|EHJ75798 Dpul|EFX68215 Aaeg|AAEL009822-RB Nvit|NV12097-RA Nvit|NV15006-RA MClo|MYZPE13164_0_v1.0_000156080.1 MG00|MYZPE13164_G006_v1.0_000170410.1 Amel|GB14129-RA Rpro|RPRC010768-RA Turt|tetur04g09010.1 Agam|AGAP005034-RA Dpul|EFX85412 Dpul|EFX85445 Dpul|EFX85411 Dmel|FBtr0332858 Dpul|EFX87083 Amel|GB15591-RA Amel|GB18621-RA Sinv|SINV17943-…
family_509	Nvit|NV12229-RA Phum|PHUM466280-RA Dpul|EFX73744 Rpro|RPRC014367-RA Turt|tetur20g00900.1 Acep|ACEP11744-RA Amel|GB19379-RA Acep|ACEP15937-RA Cqui|CPIJ011350-RA Aaeg|AAEL015064-RB Amel|GB16812-RB Sinv|SINV10950-RA Rpro|RPRC008172-RA Agam|AGAP001701-RA Dple|EHJ74563 Dmel|FBtr0079356 Bmor|BGIBMGA011581-RA Agam|AGAP000852-RA Nvit|NV17372-RA Aaeg|AAEL013787-RA Apis|ACYPI000045-RA MClo|MYZPE13164_0_v1.…
family_510	Nvit|NV13059-RA Acep|ACEP23145-RA Sinv|SINV22249-RA Tcas|TC014536-RA Dpon|ENN78074 MClo|MYZPE13164_0_v1.0_000074780.1 MG00|MYZPE13164_G006_v1.0_000005650.1 Apis|ACYPI001819-RA Phum|PHUM370290-RA Amel|GB12824-RA Phum|PHUM371010-RA Dple|EHJ71297 Cqui|CPIJ013739-RA Dpul|EFX74449 Aaeg|AAEL002408-RA Agam|AGAP003078-RA Agam|AGAP003432-RA Dmel|FBtr0334008 Aaeg|AAEL002426-RA MClo|MYZPE13164_0_v1.0_000100…
family_511	Nvit|NV15602-RA Amel|GB16080-RA Sinv|SINV18739-RA Acep|ACEP21024-RA Tcas|TC007511-RA Aaeg|AAEL012298-RA Agam|AGAP000091-RA Adar|ADAR000864-RA Dmel|FBtr0073787 Dpon|ENN81031 Dpul|EFX69129 Cqui|CPIJ017305-RA Rpro|RPRC005859-RA Phum|PHUM371030-RA Aaeg|AAEL012297-RA Cqui|CPIJ017306-RA Agam|AGAP000092-RA Adar|ADAR002658-RA Cqui|CPIJ011629-RA Adar|ADAR003294-RA Aaeg|AAEL004126-RA Cqui|CPIJ011465-RA Aga…
family_512	Nvit|NV15673-RA Amel|GB16638-RA Sinv|SINV14398-RA Acep|ACEP25885-RA Tcas|TC006133-RA Dple|EHJ79221 Dpon|ENN81720 Phum|PHUM240580-RA MClo|MYZPE13164_0_v1.0_000009730.1 MG00|MYZPE13164_G006_v1.0_000188980.1 Apis|ACYPI003365-RA Rpro|RPRC014288-RA Hmel|HMEL006138-RA Dmel|FBtr0073519 Tcas|TC015513-RA Dpon|ENN75102 Aaeg|AAEL009681-RA Cqui|CPIJ002510-RA Agam|AGAP004737-RA Turt|tetur20g00410.1 Msca|MESCA…
family_513	Adar|ADAR008330-RA Cqui|CPIJ016354-RA Nvit|NV24101-RA Sinv|SINV20513-RA Amel|GB14033-RA Amel|GB11508-RA Dple|EHJ63568 Dpon|ENN70680 Tcas|TC013296-RA Dpul|EFX66814 Tcas|TC003729-RA Apis|ACYPI005994-RA MClo|MYZPE13164_0_v1.0_000130960.1 MG00|MYZPE13164_G006_v1.0_000073990.1 Apis|ACYPI42316-RA Phum|PHUM027590-RA Dple|EHJ72480 Hmel|HMEL009703-RA Aaeg|AAEL004957-RA Hmel|HMEL010461-RA Dpon|ENN80932 Sin…
family_514	Nvit|NV16698-RA Dple|EHJ64683 Dpon|ENN78283 Dpul|EFX70350 Sinv|SINV12702-RA Dpul|EFX60770 Sinv|SINV18390-RA Dpul|EFX76580 Dpul|EFX62625 Dpul|EFX61886 Msca|MESCA010268-RA Dpul|EFX69238 Dpul|EFX69637 Turt|tetur26g00610.1 Aaeg|AAEL012253-RA Apis|ACYPI083514-RA Dple|EHJ77625 Phum|PHUM064480-RA MG00|MYZPE13164_G006_v1.0_000113590.1 Adar|ADAR009476-RA Dpon|ENN73363 Cqui|CPIJ020279-RA Bmor|BGIBMGA014160…
family_515	Nvit|NV18989-RA Nvit|NV19242-RA Nvit|NV18859-RA Nvit|NV23658-RA Tcas|TC014831-RA Tcas|TC010249-RA Nvit|NV19000-RA Nvit|NV26007-RA Nvit|NV18867-RA Nvit|NV23538-RA Nvit|NV19185-RA Nvit|NV18882-RA Nvit|NV19199-RA Nvit|NV25084-RA Nvit|NV23944-RA Nvit|NV23016-RA Dpul|EFX63241 Nvit|NV30635-RA Nvit|NV25904-RA Turt|tetur09g03510.1 Dpul|EFX61900 Nvit|NV23935-RA Nvit|NV19069-RA Nvit|NV23352-RA Nvit|NV24571…
family_516	MClo|MYZPE13164_0_v1.0_000142300.1 MClo|MYZPE13164_0_v1.0_000057490.1 MClo|MYZPE13164_0_v1.0_000161070.1 Apis|ACYPI47632-RA MClo|MYZPE13164_0_v1.0_000192580.1 MClo|MYZPE13164_0_v1.0_000128890.1 MClo|MYZPE13164_0_v1.0_000164340.1 Apis|ACYPI55345-RA Apis|ACYPI082482-RA Apis|ACYPI063428-RA MG00|MYZPE13164_G006_v1.0_000061030.1 Apis|ACYPI071872-RA MClo|MYZPE13164_0_v1.0_000029770.1 MClo|MYZPE13164_0_…
family_517	Dpul|EFX78672 Dpul|EFX77306 Dpul|EFX70835 Dpul|EFX64917 Dpul|EFX68759 Dpul|EFX66910 Dpul|EFX63656 Dpul|EFX61598 Dpul|EFX68428 Dpul|EFX81853 Dpul|EFX73393 Dpul|EFX78656 Dpul|EFX66365 Dpul|EFX77245 Dpul|EFX70233 Dpul|EFX63589 Dpul|EFX74049 Dpul|EFX64941 Dpul|EFX75344 Dpul|EFX78424 Dpul|EFX73433 Dpul|EFX80237 Dpul|EFX69973 Dpul|EFX73107 Dpul|EFX70701 Dpul|EFX76128 Dpul|EFX67959 Dpul|EFX78554 Dpul|EF…
family_518	Dpul|EFX64843 Rpro|RPRC000289-RA Nvit|NV13040-RA Amel|GB10211-RA Aaeg|AAEL011967-RA Acep|ACEP27227-RA Phum|PHUM490060-RA Tcas|TC010454-RA Hmel|HMEL003346-RA Bmor|BGIBMGA007789-RA Dple|EHJ74426 Dpon|ENN77258 Dpul|EFX82092 Cqui|CPIJ018859-RA MClo|MYZPE13164_0_v1.0_000046820.1 Apis|ACYPI006584-RA MG00|MYZPE13164_G006_v1.0_000174260.1 Cqui|CPIJ015481-RA Apis|ACYPI087167-RA Turt|tetur09g05920.1 Dpul|E…
family_519	Nvit|NV10713-RA Sinv|SINV22289-RA Amel|GB19387-RA Acep|ACEP18535-RA Adar|ADAR011032-RA Aaeg|AAEL009387-RB Cqui|CPIJ008049-RA Tcas|TC000318-RA Dmel|FBtr0071361 Dple|EHJ75730 Tcas|TC000319-RA Phum|PHUM419880-RA Bmor|BGIBMGA011477-RA Hmel|HMEL009754-RA Dpon|ENN76988 Apis|ACYPI010135-RA Apis|ACYPI000140-RA MClo|MYZPE13164_0_v1.0_000184660.1 MG00|MYZPE13164_G006_v1.0_000167960.2 Turt|tetur21g01970.1 M…
family_520	Nvit|NV10882-RA Amel|GB12005-RA Sinv|SINV23297-RA Acep|ACEP26499-RA Apis|ACYPI008662-RA Dpul|EFX80954 MG00|MYZPE13164_G006_v1.0_000170590.2 MClo|MYZPE13164_0_v1.0_000155900.2 Apis|ACYPI006420-RA Agam|AGAP000815-RA Aaeg|AAEL012466-RA Cqui|CPIJ006690-RA Tcas|TC013706-RA Dmel|FBtr0071105 Sinv|SINV19642-RA Phum|PHUM579210-RA Acep|ACEP14173-RA Cqui|CPIJ006947-RA Msca|MESCA005268-RA Tcas|TC011707-RA Tu…
family_521	Nvit|NV10935-RA Amel|GB19203-RA Cqui|CPIJ018710-RA Aaeg|AAEL013151-RA Agam|AGAP009680-RA Bmor|BGIBMGA013543-RA Dple|EHJ64454 Dmel|FBtr0080044 Dpul|EFX79207 Phum|PHUM616950-RA Hmel|HMEL003089-RA Rpro|RPRC010015-RA Dpon|ENN75735 Adar|ADAR006496-RA Tcas|TC000947-RA Msca|MESCA001235-RA Sinv|SINV24320-RA Amel|GB13434-RA Acep|ACEP13299-RA Nvit|NV11405-RA Apis|ACYPI001658-RA MClo|MYZPE13164_0_v1.0_00006…
family_522	Nvit|NV11306-RA Amel|GB18056-RA Acep|ACEP19232-RA Phum|PHUM452940-RA Sinv|SINV10002-RA Hmel|HMEL009170-RA Dple|EHJ65096 Bmor|BGIBMGA013536-RA Tcas|TC004799-RA MClo|MYZPE13164_0_v1.0_000179110.1 MG00|MYZPE13164_G006_v1.0_000199660.1 Apis|ACYPI006103-RA Dpon|ENN74311 Rpro|RPRC009389-RA Agam|AGAP010239-RA Aaeg|AAEL006899-RA Cqui|CPIJ003825-RA Dmel|FBtr0307056 Dpul|EFX80146 Turt|tetur32g01030.1 Agam|…
family_523	Amel|GB10091-RA Turt|tetur06g03960.1 Apis|ACYPI009967-RA MG00|MYZPE13164_G006_v1.0_000023010.1 Dmel|FBtr0085790 Dple|EHJ73903 Hmel|HMEL007144-RA Dmel|FBtr0085485 Aaeg|AAEL007579-RA Dpul|EFX75788 Rpro|RPRC004484-RA Agam|AGAP002316-RA Turt|tetur04g02940.1 Turt|tetur25g01820.1 Nvit|NV15489-RA Tcas|TC012533-RA Tcas|TC003763-RA Dpul|EFX67495 Turt|tetur16g00950.1 Sinv|SINV16006-RA MG00|MYZPE13164_G006_…
family_524	Nvit|NV12866-RA Amel|GB15468-RA Tcas|TC008732-RA Dpon|ENN77496 Dmel|FBtr0085755 Aaeg|AAEL005429-RA Agam|AGAP000551-RA Phum|PHUM315960-RA Acep|ACEP18308-RA Adar|ADAR005505-RA Dple|EHJ69053 Cqui|CPIJ017085-RA Bmor|BGIBMGA006311-RA Rpro|RPRC004194-RA Dpul|EFX88027 Turt|tetur13g03710.1 Dpul|EFX79624 Phum|PHUM601630-RA Agam|AGAP006366-RE Aaeg|AAEL006721-RB Phum|PHUM304130-RA Cqui|CPIJ007338-RA Turt|te…
family_525	Agam|AGAP001367-RA Adar|ADAR009025-RA Cqui|CPIJ007101-RA Aaeg|AAEL006254-RA Phum|PHUM032300-RA Dmel|FBtr0306255 Tcas|TC004674-RA Amel|GB12549-RA Sinv|SINV24407-RA Dpon|ENN74291 Apis|ACYPI000123-RA MClo|MYZPE13164_0_v1.0_000030560.1 MG00|MYZPE13164_G006_v1.0_000126350.1 Acep|ACEP14567-RA Dpul|EFX82059 Cqui|CPIJ009270-RA Agam|AGAP008806-RA Dmel|FBtr0079841 Aaeg|AAEL004974-RB Dple|EHJ64617 Hmel|HMEL…
family_526	Turt|tetur02g14951.1 Turt|tetur02g14731.1 Turt|tetur02g14711.1 Turt|tetur02g12540.1 Turt|tetur02g14941.1 Turt|tetur02g14901.1 Turt|tetur02g14891.1 Turt|tetur02g12580.1 Turt|tetur02g14881.1 Turt|tetur02g14811.1 Turt|tetur02g12430.1 Turt|tetur02g14971.1 Turt|tetur02g14841.1 Turt|tetur02g14741.1 Turt|tetur02g14931.1 Turt|tetur02g14981.1 Turt|tetur02g14831.1 Turt|tetur02g14771.1 Turt|tetur02g15081.1 …
family_527	Nvit|NV11079-RA Agam|AGAP006988-RA Turt|tetur01g04430.1 Turt|tetur01g04400.1 Tcas|TC015667-RA Nvit|NV18138-RA Phum|PHUM499580-RA Amel|GB15884-RA Sinv|SINV11165-RA Acep|ACEP23007-RA Apis|ACYPI004250-RA Sinv|SINV25519-RA MClo|MYZPE13164_0_v1.0_000079330.1 MG00|MYZPE13164_G006_v1.0_000094960.4 Rpro|RPRC013423-RA Amel|GB14486-RA Agam|AGAP006219-RA Adar|ADAR010774-RA Aaeg|AAEL010374-RA Adar|ADAR003728…
family_528	Dpul|EFX74735 MClo|MYZPE13164_0_v1.0_000135020.1 Aaeg|AAEL008517-RA Hmel|HMEL007728-RA Amel|GB18497-RA Aaeg|AAEL017378-RA Cqui|CPIJ009962-RA Apis|ACYPI006613-RA Dmel|FBtr0087670 Dpon|ENN75505 Nvit|NV14357-RA MClo|MYZPE13164_0_v1.0_000067240.1 Agam|AGAP006996-RA Rpro|RPRC011076-RA MG00|MYZPE13164_G006_v1.0_000003770.1 Tcas|TC011692-RA Bmor|BGIBMGA006749-RA Turt|tetur04g08110.1 Dple|EHJ65780 Turt|t…
family_529	Dpul|EFX60238 Tcas|TC016129-RA Apis|ACYPI49930-RA Apis|ACYPI33219-RA Apis|ACYPI28444-RA Apis|ACYPI088225-RA Apis|ACYPI069193-RA Apis|ACYPI33491-RA Tcas|TC001491-RA Apis|ACYPI067270-RA Apis|ACYPI061188-RA Apis|ACYPI080181-RA Apis|ACYPI46291-RA Apis|ACYPI36232-RA Apis|ACYPI37303-RA Apis|ACYPI53110-RA Apis|ACYPI073321-RA Apis|ACYPI42932-RA Apis|ACYPI46812-RA Apis|ACYPI061311-RA Apis|ACYPI070124-RA A…
family_530	MClo|MYZPE13164_0_v1.0_000009390.2 Aaeg|AAEL002565-RA Adar|ADAR000967-RA Turt|tetur01g01850.1 MClo|MYZPE13164_0_v1.0_000035820.3 MG00|MYZPE13164_G006_v1.0_000185080.1 Apis|ACYPI000714-RA Bmor|BGIBMGA000624-RA MG00|MYZPE13164_G006_v1.0_000091060.1 MClo|MYZPE13164_0_v1.0_000125430.1 Dpon|ENN81063 Tcas|TC004721-RA Sinv|SINV13503-RA Phum|PHUM226120-RA Dpul|EFX90153 Agam|AGAP001633-RA Dple|EHJ66254 Cq…
family_531	Phum|PHUM186770-RA Dpul|EFX88851 Amel|GB12586-RA Tcas|TC003523-RA Dpon|ENN75631 MClo|MYZPE13164_0_v1.0_000176690.1 MG00|MYZPE13164_G006_v1.0_000108390.1 Apis|ACYPI005594-RA Rpro|RPRC009159-RA Cqui|CPIJ005219-RA Cqui|CPIJ013559-RA Dmel|FBtr0075648 Bmor|BGIBMGA011844-RA Hmel|HMEL010864-RA Dpon|ENN74226 Turt|tetur33g00770.1 Aaeg|AAEL000641-RB Agam|AGAP012407-RA Dpul|EFX70620 Dmel|FBtr0088058 Phum|PH…
family_532	Turt|tetur34g00700.1 Turt|tetur34g00980.1 Turt|tetur11g02620.1 Nvit|NV10903-RA Amel|GB11391-RA Acep|ACEP11494-RA Sinv|SINV14999-RA Tcas|TC006471-RA Phum|PHUM190000-RA Rpro|RPRC000439-RA Bmor|BGIBMGA008853-RA Dmel|FBtr0075077 Dple|EHJ72644 Hmel|HMEL017892-RA Adar|ADAR010348-RA Cqui|CPIJ011600-RA Aaeg|AAEL009232-RA Agam|AGAP011603-RA Apis|ACYPI001166-RA MClo|MYZPE13164_0_v1.0_000169970.1 MG00|MYZPE…
family_533	Nvit|NV10857-RA Nvit|NV13512-RA Acep|ACEP21482-RA Amel|GB15682-RA Nvit|NV13048-RA Tcas|TC004596-RA Nvit|NV10858-RA Phum|PHUM400430-RA Cqui|CPIJ005416-RA Bmor|BGIBMGA001417-RA Rpro|RPRC014598-RA MClo|MYZPE13164_0_v1.0_000036290.1 MG00|MYZPE13164_G006_v1.0_000000880.2 Apis|ACYPI004803-RA Hmel|HMEL007427-RA Sinv|SINV17572-RA Dpon|ENN80276 Agam|AGAP010891-RA Tcas|TC002351-RA Dpul|EFX74440 Dpon|ENN733…
family_534	Agam|AGAP010970-RA Dpul|EFX74618 Rpro|RPRC001047-RA Dpul|EFX74615 Dpul|EFX77985 Phum|PHUM175080-RA Agam|AGAP010969-RA Rpro|RPRC006867-RA Dpul|EFX71193 Rpro|RPRC002628-RA Aaeg|AAEL015183-RA Amel|GB17658-RA Aaeg|AAEL005002-RA Tcas|TC002775-RA Dmel|FBtr0077921 Dmel|FBtr0071922 Phum|PHUM280320-RA Acep|ACEP21150-RA Rpro|RPRC003597-RA Aaeg|AAEL005011-RA Hmel|HMEL012812-RA Aaeg|AAEL006901-RA Tcas|TC0067…
family_535	Amel|GB12454-RA Amel|GB14645-RA Nvit|NV13719-RA Amel|GB13979-RA Acep|ACEP27767-RA Tcas|TC030481-RA Dmel|FBtr0310079 Agam|AGAP009763-RA Dmel|FBtr0080589 Aaeg|AAEL007976-RA Rpro|RPRC004336-RA Agam|AGAP012386-RA Hmel|HMEL008033-RA Aaeg|AAEL007967-RB Adar|ADAR009658-RA Sinv|SINV14811-RA Cqui|CPIJ009517-RA Agam|AGAP009762-RA Cqui|CPIJ009117-RA Cqui|CPIJ008236-RA Acep|ACEP27766-RA Aaeg|AAEL000636-RA Cq…
family_536	Aaeg|AAEL010552-RA Cqui|CPIJ039882-RA Agam|AGAP027991-RA Aaeg|AAEL012828-RA Cqui|CPIJ002090-RA Aaeg|AAEL013370-RA Agam|AGAP028178-RA Agam|AGAP028156-RA Adar|ADAR005353-RA Agam|AGAP028106-RA Agam|AGAP028044-RA Agam|AGAP028008-RA Agam|AGAP028208-RA Agam|AGAP028137-RA Agam|AGAP028016-RA Agam|AGAP012355-RA Cqui|CPIJ012798-RA Cqui|CPIJ012790-RA Agam|AGAP028042-RA Agam|AGAP028013-RA Cqui|CPIJ015515-RA …
family_537	Nvit|NV14297-RA Amel|GB17587-RA Sinv|SINV21388-RA Agam|AGAP012307-RA Aaeg|AAEL007889-RA Dpul|EFX77761 Cqui|CPIJ008554-RA Tcas|TC007203-RA Turt|tetur04g02080.1 Dmel|FBtr0087893 Phum|PHUM087590-RA Adar|ADAR001582-RA Apis|ACYPI000475-RA MClo|MYZPE13164_0_v1.0_000178470.4 MG00|MYZPE13164_G006_v1.0_000185210.4 Agam|AGAP011765-RA Tcas|TC007351-RA Aaeg|AAEL003413-RA Acep|ACEP23185-RA Cqui|CPIJ010123-RA …
family_538	Nvit|NV15786-RA Amel|GB15903-RA Sinv|SINV23250-RA Dpon|ENN78994 Tcas|TC003573-RA Phum|PHUM284900-RA Dple|EHJ68009 Hmel|HMEL007741-RA Dpul|EFX83058 Bmor|BGIBMGA006995-RA Rpro|RPRC003985-RA Apis|ACYPI060844-RA MClo|MYZPE13164_0_v1.0_000123180.1 MG00|MYZPE13164_G006_v1.0_000113720.1 Turt|tetur30g00500.1 Apis|ACYPI56670-RA Aaeg|AAEL007672-RA Apis|ACYPI50334-RA Agam|AGAP012229-RA Cqui|CPIJ005726-RA Dm…
family_539	Nvit|NV16006-RA Tcas|TC002435-RA Amel|GB14784-RA Amel|GB13966-RA Sinv|SINV10665-RA Acep|ACEP25045-RA Sinv|SINV10680-RA Aaeg|AAEL013126-RA Aaeg|AAEL009165-RA Cqui|CPIJ012848-RA Acep|ACEP25068-RA Aaeg|AAEL009166-RA Acep|ACEP25048-RA Cqui|CPIJ012844-RA Cqui|CPIJ012845-RA Amel|GB14426_GroupUn.27-RA Amel|GB14426_GroupUn.7053-RA Amel|GB12716-RA Sinv|SINV10667-RA Cqui|CPIJ005176-RA Amel|GB19726-RA Aaeg|…
family_540	Apis|ACYPI062462-RA MG00|MYZPE13164_G006_v1.0_000107110.1 MClo|MYZPE13164_0_v1.0_000194740.1 Agam|AGAP001980-RB Aaeg|AAEL014365-RA Dpul|EFX80929 Phum|PHUM534910-RA Adar|ADAR010301-RA Amel|GB11915-RA Phum|PHUM275900-RA Sinv|SINV25377-RA Apis|ACYPI003816-RA MClo|MYZPE13164_0_v1.0_000046860.2 MG00|MYZPE13164_G006_v1.0_000044910.2 Dpul|EFX65748 Dple|EHJ75012 Rpro|RPRC014131-RA Bmor|BGIBMGA007572-RA T…
family_541	Dple|EHJ76293 Dple|EHJ66935 Dple|EHJ76416 Dple|EHJ66145 Dple|EHJ70287 Dple|EHJ76197 Dple|EHJ66898 Dple|EHJ68159 Dple|EHJ69106 Hmel|HMEL009556-RA Dple|EHJ72090 Dple|EHJ69297 Dple|EHJ74071 Dple|EHJ76873 Dple|EHJ65273 Dple|EHJ76251 Dple|EHJ64972 Dple|EHJ75279 Apis|ACYPI27916-RA Dple|EHJ69038 Dple|EHJ65901 Dple|EHJ66073 Dple|EHJ73838 Nvit|NV21520-RA Dple|EHJ68156 Dple|EHJ77345 Dple|EHJ68184 Dple|EHJ6…
family_542	Nvit|NV18909-RA Dpon|ENN74582 Dmel|FBtr0074299 Aaeg|AAEL015100-RA Nvit|NV10513-RA Agam|AGAP004212-RA Cqui|CPIJ007376-RA Aaeg|AAEL001005-RA Adar|ADAR000701-RA Dmel|FBtr0082103 Dple|EHJ72848 Hmel|HMEL005377-RA Amel|GB17282-RA Rpro|RPRC003340-RA Aaeg|AAEL011773-RA Apis|ACYPI002622-RA Tcas|TC012278-RA Bmor|BGIBMGA000475-RA MG00|MYZPE13164_G006_v1.0_000089460.1 MClo|MYZPE13164_0_v1.0_000137080.1 Acep|…
family_543	Cqui|CPIJ009073-RA Cqui|CPIJ009072-RA Aaeg|AAEL017316-RA Aaeg|AAEL013893-RA Aaeg|AAEL017296-RA Aaeg|AAEL017219-RA Aaeg|AAEL017065-RA Aaeg|AAEL017236-RA Aaeg|AAEL011409-RA Aaeg|AAEL017105-RA Aaeg|AAEL017537-RA Aaeg|AAEL017463-RA Aaeg|AAEL014197-RA Aaeg|AAEL017028-RA Aaeg|AAEL017149-RA Aaeg|AAEL017246-RA Aaeg|AAEL018070-RA Cqui|CPIJ009069-RA Aaeg|AAEL001617-RA Aaeg|AAEL017000-RA Aaeg|AAEL017427-RA …
family_544	Rpro|RPRC010972-RA Rpro|RPRC008920-RA Rpro|RPRC010986-RA Rpro|RPRC002558-RA Rpro|RPRC015237-RA Rpro|RPRC014023-RA Rpro|RPRC013974-RA Rpro|RPRC012763-RA Rpro|RPRC012615-RA Rpro|RPRC011901-RA Rpro|RPRC011453-RA Rpro|RPRC011162-RA Rpro|RPRC011136-RA Rpro|RPRC010969-RA Rpro|RPRC010690-RA Rpro|RPRC010580-RA Rpro|RPRC010571-RA Rpro|RPRC010461-RA Rpro|RPRC010403-RA Rpro|RPRC010377-RA Rpro|RPRC009982-RA …
family_545	Tcas|TC007687-RA Dpon|ENN83318 Amel|GB16773-RA Sinv|SINV20432-RA Dmel|FBtr0303043 Dple|EHJ77868 Dpul|EFX66166 Rpro|RPRC011268-RA Bmor|BGIBMGA008534-RA Dple|EHJ77869 Hmel|HMEL013850-RA Nvit|NV14180-RA Hmel|HMEL004640-RA Amel|GB11487-RA Acep|ACEP17940-RA Dmel|FBtr0070848 Sinv|SINV18531-RA Acep|ACEP18923-RA Nvit|NV10200-RA Dpon|ENN74144 MClo|MYZPE13164_0_v1.0_000005440.2 MG00|MYZPE13164_G006_v1.0_00…
family_546	Aaeg|AAEL000007-RA Rpro|RPRC000489-RA Bmor|BGIBMGA000306-RA Rpro|RPRC001816-RA Rpro|RPRC000191-RA Cqui|CPIJ007792-RA Aaeg|AAEL000018-RA Agam|AGAP008759-RA Aaeg|AAEL000066-RA Agam|AGAP012969-RA Adar|ADAR009866-RA Agam|AGAP002904-RA Aaeg|AAEL000031-RA Aaeg|AAEL000063-RA Cqui|CPIJ016961-RA Aaeg|AAEL000047-RA Aaeg|AAEL000089-RA Aaeg|AAEL018060-RA Agam|AGAP003531-RA Cqui|CPIJ016964-RA Aaeg|AAEL000039-…
family_547	MClo|MYZPE13164_0_v1.0_000030410.1 MG00|MYZPE13164_G006_v1.0_000082330.1 Phum|PHUM233540-RA Bmor|BGIBMGA007055-RA Cqui|CPIJ007877-RA Tcas|TC000130-RA Adar|ADAR009330-RA Aaeg|AAEL010197-RA Hmel|HMEL003193-RA Agam|AGAP011540-RA Bmor|BGIBMGA006086-RA Dpon|ENN71438 Bmor|BGIBMGA006087-RA Cqui|CPIJ007878-RA Bmor|BGIBMGA007225-RA Dmel|FBtr0071106 Phum|PHUM541500-RA Hmel|HMEL012031-RA Dple|EHJ76801 Dmel|…
family_548	Bmor|BGIBMGA006544-RA Dpul|EFX86411 Amel|GB11463-RA Dple|EHJ76835 Nvit|NV17617-RA Agam|AGAP005229-RA Phum|PHUM309270-RA Tcas|TC015904-RA Nvit|NV16129-RA Hmel|HMEL016140-RA Cqui|CPIJ000143-RA Aaeg|AAEL006283-RA Cqui|CPIJ006507-RA Phum|PHUM054050-RA Amel|GB18473-RA Tcas|TC011478-RA Dple|EHJ69284 Dple|EHJ78830 Apis|ACYPI41803-RA Bmor|BGIBMGA004085-RA Agam|AGAP004829-RA Hmel|HMEL015599-RA Dpon|ENN781…
family_549	Dmel|FBtr0071683 Dple|EHJ77417 Agam|AGAP012373-RA Turt|tetur11g03390.1 Hmel|HMEL003943-RA Dmel|FBtr0085465 Aaeg|AAEL007469-RA MClo|MYZPE13164_0_v1.0_000070250.1 MG00|MYZPE13164_G006_v1.0_000029400.2 Apis|ACYPI009048-RA Cqui|CPIJ016504-RA Agam|AGAP010544-RA Bmor|BGIBMGA004646-RA Dple|EHJ78871 Rpro|RPRC008211-RA Tcas|TC011049-RA Dpul|EFX90203 Nvit|NV10243-RA Acep|ACEP14874-RA Amel|GB15882-RA Dpon|E…
family_550	Nvit|NV13419-RA Amel|GB16555-RA Sinv|SINV10276-RA Acep|ACEP26181-RA Dmel|FBtr0078049 Agam|AGAP009115-RA Rpro|RPRC007514-RA Phum|PHUM602870-RA Bmor|BGIBMGA005190-RA Dpon|ENN82842 Apis|ACYPI007605-RA MClo|MYZPE13164_0_v1.0_000060930.1 MG00|MYZPE13164_G006_v1.0_000037720.1 Apis|ACYPI003304-RA Acep|ACEP25603-RA Amel|GB14619-RA Nvit|NV15983-RA Dpon|ENN73669 Aaeg|AAEL010124-RA Cqui|CPIJ000778-RA Tcas|T…
family_551	Amel|GB16654-RA MG00|MYZPE13164_G006_v1.0_000082650.3 Agam|AGAP010391-RA Apis|ACYPI002665-RA MClo|MYZPE13164_0_v1.0_000153300.3 Phum|PHUM503310-RA Cqui|CPIJ016529-RA Nvit|NV14440-RA Rpro|RPRC005223-RA Nvit|NV14442-RA Tcas|TC007525-RA Hmel|HMEL006841-RA Dple|EHJ74198 Bmor|BGIBMGA001157-RA Tcas|TC007141-RA Phum|PHUM061500-RA MG00|MYZPE13164_G006_v1.0_000107340.1 Amel|GB12429-RA Cqui|CPIJ002188-RA B…
family_552	Nvit|NV15619-RA Acep|ACEP16530-RA Amel|GB16162-RA Dpon|ENN70458 Tcas|TC012627-RA Agam|AGAP000546-RA Adar|ADAR006911-RA Dmel|FBtr0079640 Cqui|CPIJ003820-RA Aaeg|AAEL013844-RA Turt|tetur22g01670.1 Dpul|EFX87261 Dpul|EFX63161 Dpul|EFX87262 Dpul|EFX78428 Dpul|EFX63098 Acep|ACEP20895-RA Dple|EHJ73682 Nvit|NV15620-RA Dpul|EFX71366 Dpul|EFX63100 Apis|ACYPI003355-RA MClo|MYZPE13164_0_v1.0_000005830.1 MG0…
family_553	Nvit|NV15734-RA Nvit|NV15735-RA Nvit|NV22867-RA Amel|GB14261-RA Aaeg|AAEL015136-RA Cqui|CPIJ002737-RA Aaeg|AAEL009556-RA Nvit|NV22866-RA Adar|ADAR010680-RA Agam|AGAP007197-RA Rpro|RPRC011677-RA Cqui|CPIJ018326-RA Agam|AGAP002804-RA Aaeg|AAEL009555-RA Cqui|CPIJ012180-RA Acep|ACEP14964-RA Agam|AGAP002851-RA Agam|AGAP002850-RA Agam|AGAP002849-RA Adar|ADAR004169-RA Cqui|CPIJ013182-RA Aaeg|AAEL009553-…
family_554	Nvit|NV16304-RA Dpon|ENN72405 Tcas|TC011085-RA Acep|ACEP11144-RA Sinv|SINV14861-RA Hmel|HMEL004759-RA Dmel|FBtr0071096 Dmel|FBtr0071094 Aaeg|AAEL005266-RA Phum|PHUM285440-RA Dpul|EFX85795 Dple|EHJ70930 Apis|ACYPI000383-RA MClo|MYZPE13164_0_v1.0_000187850.1 MG00|MYZPE13164_G006_v1.0_000129140.1 Agam|AGAP002346-RA Adar|ADAR007582-RA Bmor|BGIBMGA002405-RA Agam|AGAP000655-RA Adar|ADAR000868-RA Rpro|R…
family_555	Nvit|NV16493-RA Sinv|SINV13408-RA Amel|GB15964-RA Amel|GB14550-RA Amel|GB17646-RA Amel|GB19107-RA Amel|GB10753-RA Tcas|TC000336-RA Agam|AGAP006396-RA Cqui|CPIJ016878-RA Phum|PHUM596190-RA Dmel|FBtr0074867 Aaeg|AAEL010369-RA Aaeg|AAEL005957-RA Apis|ACYPI003253-RA MG00|MYZPE13164_G006_v1.0_000084590.1 MClo|MYZPE13164_0_v1.0_000038480.2 Acep|ACEP19553-RA Cqui|CPIJ012576-RA Agam|AGAP006395-RA Cqui|CP…
family_556	Nvit|NV16582-RA Amel|GB12125-RA Sinv|SINV24105-RA Acep|ACEP14422-RA Bmor|BGIBMGA010352-RA Dple|EHJ78690 Tcas|TC012531-RA Rpro|RPRC010965-RA Rpro|RPRC009021-RA Adar|ADAR004759-RA Tcas|TC012529-RA Tcas|TC012530-RA Cqui|CPIJ009804-RA Aaeg|AAEL011206-RB Cqui|CPIJ013669-RA Agam|AGAP000679-RA Apis|ACYPI009740-RA Cqui|CPIJ013671-RA MClo|MYZPE13164_0_v1.0_000006000.10 Phum|PHUM047660-RA Cqui|CPIJ013670-R…
family_557	Nvit|NV17296-RA Dpul|EFX85197 Agam|AGAP004890-RB Dple|EHJ67017 Hmel|HMEL009834-RA Bmor|BGIBMGA001386-RA Tcas|TC002990-RA Dpon|ENN73581 Dmel|FBtr0333857 Apis|ACYPI006288-RA MClo|MYZPE13164_0_v1.0_000132450.3 MG00|MYZPE13164_G006_v1.0_000014250.1 Cqui|CPIJ004528-RA Rpro|RPRC009061-RA Apis|ACYPI006561-RA Nvit|NV17895-RA Turt|tetur05g00910.1 Turt|tetur05g00900.1 Phum|PHUM581640-RA Amel|GB16896-RA Bmo…
family_558	Apis|ACYPI007490-RA Agam|AGAP009992-RA Apis|ACYPI007917-RA Nvit|NV14714-RA Acep|ACEP16349-RA Amel|GB17402-RA Dpon|ENN73714 Dpul|EFX75443 Phum|PHUM491840-RA Dpon|ENN82944 Sinv|SINV14849-RA Rpro|RPRC005954-RA Tcas|TC007731-RA Msca|MESCA001793-RA Tcas|TC013703-RA Rpro|RPRC010282-RA Cqui|CPIJ006425-RA MClo|MYZPE13164_0_v1.0_000053720.2 MG00|MYZPE13164_G006_v1.0_000071630.2 Apis|ACYPI002366-RA Dpon|EN…
family_559	Nvit|NV10841-RA Tcas|TC001737-RA Apis|ACYPI002862-RA MClo|MYZPE13164_0_v1.0_000182120.1 MG00|MYZPE13164_G006_v1.0_000093260.2 Adar|ADAR001665-RA Agam|AGAP002217-RA Aaeg|AAEL012077-RA Dpon|ENN74249 MClo|MYZPE13164_0_v1.0_000098100.1 MG00|MYZPE13164_G006_v1.0_000122890.5 Apis|ACYPI006178-RA Dpon|ENN70883 Sinv|SINV10623-RA Agam|AGAP004715-RA Tcas|TC010363-RA Aaeg|AAEL009547-RA Dple|EHJ74033 Phum|PHU…
family_560	MClo|MYZPE13164_0_v1.0_000129020.1 MG00|MYZPE13164_G006_v1.0_000175680.1 Apis|ACYPI005521-RA Aaeg|AAEL005910-RA Nvit|NV11227-RA Amel|GB10544-RA Acep|ACEP10214-RA Sinv|SINV11976-RA Dmel|FBtr0088274 Tcas|TC004722-RA Aaeg|AAEL012280-RA Dple|EHJ66928 Cqui|CPIJ004933-RA Agam|AGAP006246-RA Adar|ADAR009504-RA Phum|PHUM455420-RA Dpul|EFX72410 Turt|tetur28g01520.1 Sinv|SINV13952-RA Amel|GB19808-RA Phum|PH…
family_561	Nvit|NV11291-RA Amel|GB17069-RA Phum|PHUM226780-RA Sinv|SINV15170-RA Dpon|ENN77685 Dpul|EFX89461 Acep|ACEP13553-RA Dmel|FBtr0290319 MClo|MYZPE13164_0_v1.0_000193800.1 MG00|MYZPE13164_G006_v1.0_000194660.1 Dple|EHJ68719 Tcas|TC008818-RA Aaeg|AAEL014031-RA Bmor|BGIBMGA005124-RA Hmel|HMEL006967-RA Agam|AGAP009341-RA Turt|tetur12g00660.1 Bmor|BGIBMGA004980-RA Turt|tetur35g01200.1 Hmel|HMEL004726-RA C…
family_562	Nvit|NV11732-RA Amel|GB16982-RA Sinv|SINV20007-RA Aaeg|AAEL010027-RA Agam|AGAP005701-RA Rpro|RPRC010071-RA MClo|MYZPE13164_0_v1.0_000171840.1 MG00|MYZPE13164_G006_v1.0_000074540.1 Cqui|CPIJ005680-RA Dple|EHJ75978 Dmel|FBtr0072562 Tcas|TC002162-RA Hmel|HMEL017058-RA Apis|ACYPI000230-RA Dpul|EFX85554 Dpon|ENN77124 Dpul|EFX85358 Acep|ACEP18434-RA Dpul|EFX85365 Dpul|EFX85361 Dpul|EFX85366 Dpul|EFX853…
family_563	Nvit|NV11768-RA Amel|GB16257-RA Acep|ACEP12838-RA Sinv|SINV16347-RA Dpul|EFX71180 MG00|MYZPE13164_G006_v1.0_000012600.2 MClo|MYZPE13164_0_v1.0_000105260.2 Apis|ACYPI001589-RA Rpro|RPRC015250-RA Dple|EHJ67240 Cqui|CPIJ003164-RA Aaeg|AAEL001603-RA Bmor|BGIBMGA005477-RA Rpro|RPRC015251-RA Dmel|FBtr0330398 Tcas|TC006750-RA Aaeg|AAEL015560-RA Agam|AGAP000307-RA Turt|tetur08g07970.1 Turt|tetur08g07960.…
family_564	Bmor|BGIBMGA012526-RA Acep|ACEP11138-RA Phum|PHUM285460-RA Turt|tetur02g03620.1 Dple|EHJ68746 Dpul|EFX70448 Hmel|HMEL016782-RA Sinv|SINV14896-RA Agam|AGAP000313-RA Apis|ACYPI072601-RA Apis|ACYPI006227-RA Nvit|NV14944-RA Amel|GB16475-RA Cqui|CPIJ006409-RA Amel|GB13140-RA Adar|ADAR002698-RA Dmel|FBtr0075801 Phum|PHUM292860-RA MClo|MYZPE13164_0_v1.0_000121380.1 MG00|MYZPE13164_G006_v1.0_000074980.1 …
family_565	Nvit|NV12602-RA Amel|GB19988-RA Acep|ACEP25547-RA Dmel|FBtr0087042 Dpon|ENN71209 Hmel|HMEL003200-RA Bmor|BGIBMGA007458-RA Dple|EHJ72779 Rpro|RPRC011594-RA Agam|AGAP011119-RA Acep|ACEP25545-RA Cqui|CPIJ019370-RA Sinv|SINV23544-RA MClo|MYZPE13164_0_v1.0_000190910.1 MG00|MYZPE13164_G006_v1.0_000097220.1 Acep|ACEP25546-RA Adar|ADAR010171-RA Sinv|SINV23534-RA Phum|PHUM580030-RA Apis|ACYPI002175-RA Dme…
family_566	Nvit|NV12860-RA Acep|ACEP26898-RA Sinv|SINV21946-RA Tcas|TC009647-RA Amel|GB18362-RA Dpul|EFX76934 Aaeg|AAEL015099-RC Cqui|CPIJ009163-RA Dpon|ENN77380 Agam|AGAP005031-RA Dple|EHJ73473 Dmel|FBtr0302507 Bmor|BGIBMGA003997-RA Turt|tetur02g04560.1 Phum|PHUM626420-RA Hmel|HMEL005634-RA Rpro|RPRC002055-RA MClo|MYZPE13164_0_v1.0_000124510.1 MG00|MYZPE13164_G006_v1.0_000146640.1 Apis|ACYPI006590-RA Apis|…
family_567	Nvit|NV13230-RA Amel|GB15815-RA Acep|ACEP10615-RA Rpro|RPRC015412-RA MClo|MYZPE13164_0_v1.0_000064000.1 MG00|MYZPE13164_G006_v1.0_000158760.1 Apis|ACYPI004883-RA Dpon|ENN72476 Tcas|TC014860-RA Phum|PHUM322080-RA Agam|AGAP010346-RA Dple|EHJ79218 Dpul|EFX76345 Adar|ADAR003638-RA Aaeg|AAEL006018-RA Bmor|BGIBMGA014502-RA Cqui|CPIJ007590-RA Hmel|HMEL006142-RA Dmel|FBtr0074754 Aaeg|AAEL014907-RA Turt|t…
family_568	Nvit|NV16124-RA Acep|ACEP20904-RA Rpro|RPRC009934-RA Phum|PHUM336860-RA Agam|AGAP004904-RA MClo|MYZPE13164_0_v1.0_000050810.1 MG00|MYZPE13164_G006_v1.0_000187410.1 Bmor|BGIBMGA000701-RA Dpul|EFX63002 Apis|ACYPI001032-RA Cqui|CPIJ007044-RA Aaeg|AAEL013407-RA Dple|EHJ71937 Hmel|HMEL008463-RA Dmel|FBtr0075058 Dpon|ENN83503 Dpon|ENN83344 Dpon|ENN76752 Msca|MESCA000040-RA Tcas|TC011090-RA Sinv|SINV122…
family_569	Nvit|NV17954-RA Apis|ACYPI000412-RA Apis|ACYPI008138-RA MClo|MYZPE13164_0_v1.0_000175890.1 MG00|MYZPE13164_G006_v1.0_000066980.1 MG00|MYZPE13164_G006_v1.0_000052620.1 MClo|MYZPE13164_0_v1.0_000063390.1 MG00|MYZPE13164_G006_v1.0_000061610.1 Apis|ACYPI069688-RA MG00|MYZPE13164_G006_v1.0_000079790.1 MClo|MYZPE13164_0_v1.0_000093750.1 MG00|MYZPE13164_G006_v1.0_000034720.1 MG00|MYZPE13164_G006_v1.0_00…
family_570	Nvit|NV25585-RA MClo|MYZPE13164_0_v1.0_000084120.1 MG00|MYZPE13164_G006_v1.0_000131880.1 Apis|ACYPI47671-RA MClo|MYZPE13164_0_v1.0_000126390.1 MG00|MYZPE13164_G006_v1.0_000086730.1 MG00|MYZPE13164_G006_v1.0_000179980.1 MG00|MYZPE13164_G006_v1.0_000131270.1 MG00|MYZPE13164_G006_v1.0_000071410.1 Apis|ACYPI004752-RA Apis|ACYPI33782-RA Apis|ACYPI42843-RA MG00|MYZPE13164_G006_v1.0_000176570.1 Apis|ACY…
family_571	Turt|tetur15g00260.1 Turt|tetur15g00810.1 Turt|tetur15g00820.1 Turt|tetur15g01310.1 Turt|tetur15g01210.1 Turt|tetur15g01160.1 Turt|tetur15g00780.1 Turt|tetur15g00860.1 Turt|tetur15g01170.1 Turt|tetur15g01190.1 Turt|tetur15g01100.1 Turt|tetur15g01130.1 Turt|tetur15g01200.1 Turt|tetur15g01360.1 Turt|tetur15g01060.1 Turt|tetur15g01270.1 Turt|tetur15g01120.1 Turt|tetur15g01180.1 Turt|tetur15g01380.1 …
family_572	Amel|GB19648-RA Nvit|NV31125-RA Apis|ACYPI083906-RA Apis|ACYPI087603-RA Apis|ACYPI083380-RA Apis|ACYPI069308-RA Apis|ACYPI087414-RA Apis|ACYPI073852-RA Apis|ACYPI068750-RA Bmor|BGIBMGA014396-RA Apis|ACYPI081130-RA Apis|ACYPI089030-RA Apis|ACYPI084135-RA Apis|ACYPI073071-RA Apis|ACYPI24736-RA Apis|ACYPI066405-RA Apis|ACYPI088738-RA Apis|ACYPI086332-RA Apis|ACYPI061057-RA Apis|ACYPI088906-RA Dpul|E…
family_573	Amel|GB18394-RA Dpon|ENN70341 Sinv|SINV18122-RA Adar|ADAR000875-RA Tcas|TC006513-RA Phum|PHUM189890-RA Rpro|RPRC000321-RA Phum|PHUM012900-RA Rpro|RPRC008734-RA Bmor|BGIBMGA006881-RA Tcas|TC014321-RA Amel|GB12535-RA Agam|AGAP009798-RA Dpon|ENN81836 Tcas|TC014573-RA Dpon|ENN79562 Dpul|EFX84317 Nvit|NV18420-RA Nvit|NV12180-RA MG00|MYZPE13164_G006_v1.0_000000690.1 MClo|MYZPE13164_0_v1.0_000148740.1 D…
family_574	Agam|AGAP012749-RA Agam|AGAP012270-RA Agam|AGAP010635-RA Cqui|CPIJ013625-RA Agam|AGAP008558-RA Cqui|CPIJ015094-RA Cqui|CPIJ000593-RA Aaeg|AAEL006434-RA Agam|AGAP012269-RA Adar|ADAR008855-RA Adar|ADAR000462-RA Agam|AGAP003960-RA Agam|AGAP007043-RB Aaeg|AAEL015533-RA Aaeg|AAEL009210-RA Aaeg|AAEL007109-RA Agam|AGAP013252-RA Cqui|CPIJ013623-RA Aaeg|AAEL007107-RA Adar|ADAR003420-RA Aaeg|AAEL015527-RA …
family_575	Nvit|NV10711-RA Sinv|SINV15489-RA Amel|GB13350-RA Acep|ACEP12581-RA Dpon|ENN72747 Dpul|EFX71151 Aaeg|AAEL009810-RA Phum|PHUM450870-RA Agam|AGAP007119-RA Tcas|TC016126-RA Dple|EHJ64162 Dmel|FBtr0075025 Rpro|RPRC003074-RA MClo|MYZPE13164_0_v1.0_000190590.1 MG00|MYZPE13164_G006_v1.0_000170240.1 Apis|ACYPI003598-RA Turt|tetur09g06260.1 Dpul|EFX72259 Bmor|BGIBMGA011294-RA Agam|AGAP004519-RA Cqui|CPIJ0…
family_576	MClo|MYZPE13164_0_v1.0_000051770.1 MG00|MYZPE13164_G006_v1.0_000136660.1 Apis|ACYPI010060-RA Aaeg|AAEL012240-RA Agam|AGAP003183-RA Nvit|NV11325-RA Amel|GB17643-RA Acep|ACEP20159-RA Sinv|SINV20214-RA Phum|PHUM200070-RA Tcas|TC009902-RA Apis|ACYPI006367-RA MClo|MYZPE13164_0_v1.0_000119570.2 MG00|MYZPE13164_G006_v1.0_000128540.1 Agam|AGAP005174-RA Bmor|BGIBMGA004202-RA Aaeg|AAEL006311-RB Dple|EHJ718…
family_577	Amel|GB19091-RA Acep|ACEP24467-RA Sinv|SINV14470-RA Dpon|ENN71651 Amel|GB19318-RA Rpro|RPRC001849-RA Sinv|SINV14517-RA Dple|EHJ70333 Acep|ACEP14726-RA Phum|PHUM396730-RA Acep|ACEP24476-RA Amel|GB10715-RA Aaeg|AAEL006148-RA Phum|PHUM417610-RA Dpon|ENN72344 Nvit|NV14836-RA Rpro|RPRC001133-RA Nvit|NV14837-RA Amel|GB12114-RA Tcas|TC001014-RA Aaeg|AAEL005485-RA Phum|PHUM400380-RA Agam|AGAP001113-RA Dm…
family_578	Nvit|NV11229-RA Amel|GB13714-RA Sinv|SINV13082-RA Hmel|HMEL017963-RA Phum|PHUM063460-RA Dple|EHJ64108 MClo|MYZPE13164_0_v1.0_000161290.1 MG00|MYZPE13164_G006_v1.0_000075580.1 Apis|ACYPI006499-RA Acep|ACEP22115-RA Bmor|BGIBMGA005102-RA Rpro|RPRC012103-RA Dmel|FBtr0070448 Dpon|ENN81394 Aaeg|AAEL010568-RA Dpul|EFX89985 Agam|AGAP000575-RA Cqui|CPIJ018454-RA Tcas|TC015915-RA Acep|ACEP19228-RA Sinv|SIN…
family_579	Nvit|NV11429-RA Acep|ACEP10935-RA Sinv|SINV14277-RA Amel|GB17898-RA Tcas|TC013108-RA Dpon|ENN78761 Dpul|EFX88163 Aaeg|AAEL000334-RA Cqui|CPIJ004696-RA Turt|tetur05g02070.1 Phum|PHUM507400-RA Adar|ADAR010730-RA Agam|AGAP009232-RA Hmel|HMEL012404-RA Rpro|RPRC007736-RA Dmel|FBtr0080996 Msca|MESCA001500-RA Dple|EHJ77116 Dpul|EFX89391 Aaeg|AAEL006090-RB Aaeg|AAEL006095-RB Cqui|CPIJ004629-RA Adar|ADAR0…
family_580	Nvit|NV11756-RA Amel|GB10907-RA Acep|ACEP11714-RA Sinv|SINV10463-RA Nvit|NV16730-RA Amel|GB30358-RA Amel|GB16667-RA Agam|AGAP002194-RB MG00|MYZPE13164_G006_v1.0_000002270.1 Tcas|TC007485-RA Dpon|ENN80882 Phum|PHUM596370-RA Dmel|FBtr0112573 Dple|EHJ63756 Hmel|HMEL002162-RA Bmor|BGIBMGA008451-RA Dpul|EFX85097 Apis|ACYPI006721-RA Aaeg|AAEL013183-RA Hmel|HMEL011489-RA Turt|tetur04g02110.1 Turt|tetur0…
family_581	Amel|GB30492-RA Acep|ACEP23048-RA Rpro|RPRC012689-RA MClo|MYZPE13164_0_v1.0_000073360.1 Rpro|RPRC012692-RA Phum|PHUM513140-RA Tcas|TC001175-RA Agam|AGAP001952-RA Aaeg|AAEL000108-RA Cqui|CPIJ009640-RA Cqui|CPIJ000990-RA Dmel|FBtr0076639 Dmel|FBtr0076638 Tcas|TC004000-RA Rpro|RPRC008281-RA Rpro|RPRC012383-RA Phum|PHUM296570-RA Dple|EHJ65550 Bmor|BGIBMGA000592-RA Cqui|CPIJ003539-RA Agam|AGAP007904-R…
family_582	Nvit|NV17112-RA Aaeg|AAEL012455-RB Nvit|NV14581-RA Acep|ACEP21160-RA Sinv|SINV11682-RA Amel|GB17125-RA Nvit|NV17110-RA Dple|EHJ73729 Aaeg|AAEL012457-RA Tcas|TC009288-RA Dpon|ENN74606 Cqui|CPIJ003801-RA Cqui|CPIJ003802-RA MClo|MYZPE13164_0_v1.0_000003590.1 MG00|MYZPE13164_G006_v1.0_000043820.2 Dpul|EFX88216 Aaeg|AAEL011356-RA Dpul|EFX71508 Agam|AGAP000288-RA Bmor|BGIBMGA007098-RA Tcas|TC009286-RA …
family_583	Nvit|NV13669-RA Acep|ACEP24806-RA Amel|GB12090-RA Tcas|TC004872-RA Dple|EHJ71421 Aaeg|AAEL009964-RA Msca|MESCA012739-RA Dpon|ENN78617 Agam|AGAP006879-RA Dpon|ENN81187 Dmel|FBtr0303795 Rpro|RPRC008312-RA Hmel|HMEL014824-RA Apis|ACYPI006292-RA MClo|MYZPE13164_0_v1.0_000140640.1 MG00|MYZPE13164_G006_v1.0_000005490.1 Cqui|CPIJ010013-RA Tcas|TC009033-RA Phum|PHUM419700-RA Apis|ACYPI002971-RA Dpul|EFX7…
family_584	Nvit|NV14647-RA Amel|GB18352-RA Acep|ACEP16309-RA Tcas|TC000533-RA Apis|ACYPI010062-RA Agam|AGAP002308-RA MClo|MYZPE13164_0_v1.0_000155130.1 MG00|MYZPE13164_G006_v1.0_000119660.1 Hmel|HMEL016996-RA Dpul|EFX79696 Phum|PHUM127700-RA Dmel|FBtr0083713 Msca|MESCA004143-RA Tcas|TC000534-RA Cqui|CPIJ005082-RA Dpon|ENN71742 Aaeg|AAEL008418-RA Dpul|EFX65367 Nvit|NV15080-RA Adar|ADAR003197-RA Dpon|ENN71740…
family_585	Nvit|NV15453-RA Amel|GB15521-RA Agam|AGAP003789-RA Dmel|FBtr0330217 Tcas|TC014971-RA Rpro|RPRC011067-RA MClo|MYZPE13164_0_v1.0_000074350.1 MG00|MYZPE13164_G006_v1.0_000044520.2 Apis|ACYPI000362-RA Dpul|EFX84251 Dple|EHJ79160 Aaeg|AAEL004041-RA Phum|PHUM448890-RA Turt|tetur27g00760.1 Turt|tetur15g00900.1 Hmel|HMEL010501-RA Phum|PHUM390870-RA Acep|ACEP19212-RA Agam|AGAP012547-RA Phum|PHUM475220-RA …
family_586	Cqui|CPIJ000564-RA Cqui|CPIJ000561-RA Aaeg|AAEL012870-RA Aaeg|AAEL012863-RA Cqui|CPIJ000563-RA Adar|ADAR005447-RA Cqui|CPIJ000559-RA Dple|EHJ64530 Aaeg|AAEL012859-RA Cqui|CPIJ000562-RA Cqui|CPIJ000565-RA Aaeg|AAEL012864-RA Bmor|BGIBMGA011352-RA Aaeg|AAEL012866-RA Dple|EHJ69074 Cqui|CPIJ015296-RA Amel|GB17163-RA Nvit|NV31494-RA Aaeg|AAEL012860-RA Phum|PHUM576980-RA Agam|AGAP004529-RA Nvit|NV31493-…
family_587	Apis|ACYPI53307-RA MG00|MYZPE13164_G006_v1.0_000104430.1 MClo|MYZPE13164_0_v1.0_000104330.2 MG00|MYZPE13164_G006_v1.0_000029770.1 Apis|ACYPI060373-RA Apis|ACYPI33369-RA Apis|ACYPI50134-RA MClo|MYZPE13164_0_v1.0_000196590.1 MG00|MYZPE13164_G006_v1.0_000020230.1 MG00|MYZPE13164_G006_v1.0_000121250.1 Apis|ACYPI39486-RA Apis|ACYPI32809-RA Apis|ACYPI32810-RA MClo|MYZPE13164_0_v1.0_000122260.1 Apis|ACY…
family_588	Apis|ACYPI060210-RA Apis|ACYPI066126-RA Apis|ACYPI36206-RA Apis|ACYPI33666-RA Apis|ACYPI47077-RA Apis|ACYPI24823-RA Apis|ACYPI53856-RA MG00|MYZPE13164_G006_v1.0_000196090.1 Apis|ACYPI089364-RA Apis|ACYPI30991-RA Apis|ACYPI31244-RA Apis|ACYPI53580-RA Apis|ACYPI46416-RA Apis|ACYPI060222-RA Apis|ACYPI066657-RA Apis|ACYPI082743-RA Apis|ACYPI43160-RA Apis|ACYPI53291-RA Apis|ACYPI24107-RA Apis|ACYPI088…
family_589	Turt|tetur41g00590.1 Aaeg|AAEL005049-RA Acep|ACEP11741-RA Dple|EHJ63411 Rpro|RPRC007924-RA Dpon|ENN83230 Phum|PHUM617020-RA Apis|ACYPI006706-RA MClo|MYZPE13164_0_v1.0_000068800.1 MG00|MYZPE13164_G006_v1.0_000076790.2 MClo|MYZPE13164_0_v1.0_000011660.1 MG00|MYZPE13164_G006_v1.0_000069600.1 MClo|MYZPE13164_0_v1.0_000064970.1 MG00|MYZPE13164_G006_v1.0_000013150.1 Apis|ACYPI003403-RA Nvit|NV16475-RA …
family_590	Dple|EHJ75342 Hmel|HMEL009988-RA Dple|EHJ77788 Hmel|HMEL015850-RA Bmor|BGIBMGA002979-RA Hmel|HMEL009987-RA Hmel|HMEL004219-RA Bmor|BGIBMGA013364-RA Hmel|HMEL004220-RA Turt|tetur32g02327.1 Dple|EHJ74871 Hmel|HMEL014491-RA Hmel|HMEL004222-RA Hmel|HMEL011225-RA Hmel|HMEL004221-RA Dple|EHJ75316 Bmor|BGIBMGA006083-RA Dple|EHJ75315 Amel|GB16229-RA Turt|tetur32g01960.1 Hmel|HMEL013970-RA Dpon|ENN71824 T…
family_591	Nvit|NV11215-RA Amel|GB14244-RA Dpon|ENN75407 Turt|tetur04g05930.1 Aaeg|AAEL005997-RA Turt|tetur06g05820.1 Agam|AGAP013400-RA Agam|AGAP013189-RA Cqui|CPIJ018993-RA Cqui|CPIJ013698-RA Rpro|RPRC005040-RA Apis|ACYPI009011-RA MClo|MYZPE13164_0_v1.0_000058060.1 MG00|MYZPE13164_G006_v1.0_000078070.1 Amel|GB15299-RA Hmel|HMEL002124-RA Acep|ACEP20730-RA Nvit|NV13715-RA Dple|EHJ79039 Hmel|HMEL002112-RA Ap…
family_592	MG00|MYZPE13164_G006_v1.0_000036830.1 MClo|MYZPE13164_0_v1.0_000077480.1 Apis|ACYPI081224-RA MClo|MYZPE13164_0_v1.0_000135990.1 Apis|ACYPI20866-RA Apis|ACYPI54196-RA Tcas|TC016078-RA Apis|ACYPI087450-RA Apis|ACYPI46397-RA Apis|ACYPI084166-RA Apis|ACYPI084516-RA Tcas|TC002443-RA Apis|ACYPI52994-RA Apis|ACYPI066559-RA Apis|ACYPI44009-RA Apis|ACYPI088570-RA Apis|ACYPI069641-RA Apis|ACYPI38099-RA Api…
family_593	Agam|AGAP012390-RA Dmel|FBtr0301312 Dpul|EFX89001 Aaeg|AAEL000644-RA Bmor|BGIBMGA011645-RA Aaeg|AAEL009112-RA Apis|ACYPI000120-RA Dmel|FBtr0334086 Rpro|RPRC003518-RA MClo|MYZPE13164_0_v1.0_000037050.1 MG00|MYZPE13164_G006_v1.0_000163110.1 Agam|AGAP004046-RC Dple|EHJ69372 MClo|MYZPE13164_0_v1.0_000096700.1 MG00|MYZPE13164_G006_v1.0_000135060.1 Sinv|SINV21819-RA Phum|PHUM369630-RA Dple|EHJ68117 Api…
family_594	Agam|AGAP001756-RA Agam|AGAP006244-RA Phum|PHUM336790-RA Dpon|ENN75884 Nvit|NV10088-RA Hmel|HMEL016406-RA Amel|GB15647-RA Tcas|TC012490-RA Aaeg|AAEL001935-RA Adar|ADAR009502-RA Dmel|FBtr0333566 Cqui|CPIJ009917-RA Dple|EHJ76153 Amel|GB13024-RA MClo|MYZPE13164_0_v1.0_000120530.1 MG00|MYZPE13164_G006_v1.0_000171330.1 Apis|ACYPI001205-RA Acep|ACEP16429-RA Aaeg|AAEL003867-RA Cqui|CPIJ003602-RA Aaeg|AA…
family_595	Dpul|EFX89211 Apis|ACYPI001710-RA MClo|MYZPE13164_0_v1.0_000055460.1 MG00|MYZPE13164_G006_v1.0_000168950.1 Dmel|FBtr0302781 Aaeg|AAEL011022-RA Agam|AGAP000755-RA Amel|GB17555-RA Tcas|TC015221-RA Dple|EHJ76779 Dmel|FBtr0112527 Dmel|FBtr0072159 Phum|PHUM116550-RA Dmel|FBtr0301928 Dmel|FBtr0081490 Bmor|BGIBMGA014241-RA Dpon|ENN77926 Dpon|ENN78694 Turt|tetur44g00260.1 Turt|tetur32g00040.1 Agam|AGAP00…
family_596	Dpul|EFX74204 Adar|ADAR001555-RA Tcas|TC002991-RA Aaeg|AAEL006074-RA Cqui|CPIJ003661-RA Dpul|EFX88311 Phum|PHUM221370-RA Agam|AGAP003884-RB Tcas|TC011089-RA Dmel|FBtr0300515 Agam|AGAP000558-RB Bmor|BGIBMGA000564-RA Amel|GB18388-RA Turt|tetur12g02540.1 Acep|ACEP27169-RA Phum|PHUM530360-RA Apis|ACYPI005000-RA MClo|MYZPE13164_0_v1.0_000059370.1 MG00|MYZPE13164_G006_v1.0_000080480.1 Dmel|FBtr0085416 …
family_597	Nvit|NV13188-RA Amel|GB15971-RA Acep|ACEP17811-RA Sinv|SINV17204-RA Tcas|TC013381-RA Agam|AGAP003339-RA Aaeg|AAEL009705-RA Adar|ADAR010936-RA Dmel|FBtr0086316 Dmel|FBtr0074192 Dpon|ENN81666 Dple|EHJ64891 Rpro|RPRC002959-RA Cqui|CPIJ017628-RA Bmor|BGIBMGA005330-RA Phum|PHUM076690-RA MG00|MYZPE13164_G006_v1.0_000147230.1 MClo|MYZPE13164_0_v1.0_000072510.1 Apis|ACYPI007818-RA MG00|MYZPE13164_G006_v1…
family_598	Nvit|NV13505-RA Sinv|SINV11437-RA Bmor|BGIBMGA007490-RA Dple|EHJ64244 Tcas|TC006170-RA Cqui|CPIJ005597-RA Agam|AGAP009623-RA Adar|ADAR001859-RA Apis|ACYPI009769-RA MClo|MYZPE13164_0_v1.0_000148780.1 Aaeg|AAEL016984-RA MG00|MYZPE13164_G006_v1.0_000000720.1 Acep|ACEP17085-RA Dpon|ENN71096 Dmel|FBtr0100479 Dmel|FBtr0074112 Phum|PHUM128020-RA Amel|GB14798-RA Dpul|EFX81968 Dpon|ENN73016 Apis|ACYPI0023…
family_599	Nvit|NV14187-RA Nvit|NV16353-RA Amel|GB14047-RA Acep|ACEP11246-RA Acep|ACEP11242-RA Sinv|SINV12326-RA Acep|ACEP11245-RA Nvit|NV15180-RA Amel|GB18632-RA Dmel|FBtr0303287 Aaeg|AAEL005204-RA Cqui|CPIJ002071-RA Dpul|EFX69313 Agam|AGAP005839-RA Dpul|EFX74262 Dpul|EFX69311 Tcas|TC013171-RA Rpro|RPRC015407-RA Dpul|EFX69312 Apis|ACYPI002516-RA MClo|MYZPE13164_0_v1.0_000078540.1 MG00|MYZPE13164_G006_v1.0_…
family_600	Nvit|NV14209-RA Amel|GB13556-RA Sinv|SINV11517-RA Tcas|TC011535-RA Phum|PHUM044390-RA Dple|EHJ75419 Dmel|FBtr0331545 MG00|MYZPE13164_G006_v1.0_000200030.1 Hmel|HMEL006635-RA Cqui|CPIJ007892-RA Aaeg|AAEL009539-RA Apis|ACYPI004416-RA Agam|AGAP012126-RA MClo|MYZPE13164_0_v1.0_000058390.1 Dpul|EFX86257 Dpon|ENN73609 Turt|tetur05g08480.1 Bmor|BGIBMGA002353-RA Acep|ACEP12329-RA Apis|ACYPI002611-RA MClo…
family_601	Acep|ACEP18313-RA Sinv|SINV18010-RA Dmel|FBtr0305708 Nvit|NV17828-RA Amel|GB13599-RA Agam|AGAP006570-RA Cqui|CPIJ016640-RA Dpon|ENN77104 Aaeg|AAEL000372-RA Adar|ADAR001137-RA Tcas|TC010483-RA Bmor|BGIBMGA005537-RA Acep|ACEP23562-RA Msca|MESCA010827-RA Phum|PHUM538560-RA Dpul|EFX73712 Rpro|RPRC002662-RA Dpul|EFX65844 MClo|MYZPE13164_0_v1.0_000024520.1 MG00|MYZPE13164_G006_v1.0_000061790.1 Apis|ACY…
family_602	Nvit|NV15593-RA Amel|GB17602-RA Hmel|HMEL011359-RA Aaeg|AAEL000199-RA Tcas|TC007521-RA Dple|EHJ75259 Cqui|CPIJ000730-RA Agam|AGAP004708-RA Bmor|BGIBMGA008930-RA Dmel|FBtr0074178 Dpul|EFX66770 Rpro|RPRC013089-RA Apis|ACYPI009687-RA MClo|MYZPE13164_0_v1.0_000078680.1 MG00|MYZPE13164_G006_v1.0_000150280.1 Apis|ACYPI009034-RA Acep|ACEP20929-RA Phum|PHUM200260-RA Dpon|ENN82854 Dpon|ENN82904 Turt|tetur…
family_603	Apis|ACYPI073540-RA Apis|ACYPI28497-RA Apis|ACYPI064877-RA Apis|ACYPI070148-RA Apis|ACYPI086770-RA Apis|ACYPI071787-RA Apis|ACYPI49381-RA Tcas|TC012885-RA Nvit|NV22215-RA Nvit|NV25881-RA Apis|ACYPI34078-RA Apis|ACYPI081829-RA Apis|ACYPI081093-RA Apis|ACYPI089094-RA Apis|ACYPI063961-RA Apis|ACYPI081968-RA Apis|ACYPI088201-RA Apis|ACYPI086788-RA Tcas|TC004079-RA Apis|ACYPI065743-RA Apis|ACYPI080817…
family_604	Nvit|NV16257-RA Aaeg|AAEL006684-RA Rpro|RPRC004599-RA Agam|AGAP009949-RA MClo|MYZPE13164_0_v1.0_000085780.1 MG00|MYZPE13164_G006_v1.0_000070520.1 Apis|ACYPI003871-RA Cqui|CPIJ000400-RA Dmel|FBtr0079930 Adar|ADAR010760-RA Aaeg|AAEL006742-RA Aaeg|AAEL008933-RA Aaeg|AAEL012580-RA Aaeg|AAEL008614-RA Aaeg|AAEL006850-RA Turt|tetur09g01670.1 Aaeg|AAEL017411-RA Amel|GB15263-RA Aaeg|AAEL006837-RA Aaeg|AAE…
family_605	Nvit|NV16620-RA Dple|EHJ65725 Tcas|TC001108-RA Dpon|ENN82392 Rpro|RPRC013872-RA Dpon|ENN81333 Amel|GB30289-RA Aaeg|AAEL006794-RA Cqui|CPIJ010534-RA Agam|AGAP012289-RA Adar|ADAR001358-RA Dmel|FBtr0086904 Dpul|EFX69538 Dpul|EFX86072 Acep|ACEP26633-RA Apis|ACYPI007300-RA MG00|MYZPE13164_G006_v1.0_000182910.1 MClo|MYZPE13164_0_v1.0_000076210.1 Nvit|NV18057-RA Bmor|BGIBMGA011542-RA Tcas|TC001750-RA Am…
family_606	Nvit|NV18090-RA Hmel|HMEL000029-RA Dmel|FBtr0072339 Msca|MESCA002123-RA Agam|AGAP012515-RA Cqui|CPIJ004713-RA Dple|EHJ78361 Tcas|TC005628-RA MClo|MYZPE13164_0_v1.0_000063920.1 MG00|MYZPE13164_G006_v1.0_000161700.1 Apis|ACYPI000075-RA Bmor|BGIBMGA005648-RA Dpon|ENN74885 Rpro|RPRC005989-RA Acep|ACEP10463-RA Aaeg|AAEL011010-RA Sinv|SINV20702-RA MClo|MYZPE13164_0_v1.0_000146750.1 Aaeg|AAEL014681-RA M…
family_607	Nvit|NV18316-RA Acep|ACEP10941-RA Dpon|ENN71942 Cqui|CPIJ002048-RA Aaeg|AAEL005354-RA Dmel|FBtr0086920 Tcas|TC030050-RA Agam|AGAP003360-RA Amel|GB16286-RA MG00|MYZPE13164_G006_v1.0_000180990.1 Apis|ACYPI004033-RA Rpro|RPRC006913-RA Dpul|EFX70108 Phum|PHUM551150-RA Adar|ADAR002640-RA Dple|EHJ71444 MClo|MYZPE13164_0_v1.0_000164120.2 Hmel|HMEL002748-RA Bmor|BGIBMGA014185-RA Dple|EHJ78204 Bmor|BGIBMG…
family_608	MClo|MYZPE13164_0_v1.0_000020600.1 MG00|MYZPE13164_G006_v1.0_000054650.1 Apis|ACYPI009737-RA Acep|ACEP15330-RA Tcas|TC006580-RA Dpul|EFX66850 Dpon|ENN70558 Phum|PHUM375920-RA MClo|MYZPE13164_0_v1.0_000020560.1 MG00|MYZPE13164_G006_v1.0_000054610.1 Tcas|TC005541-RA Aaeg|AAEL004097-RA Sinv|SINV15880-RA Amel|GB19475-RA Apis|ACYPI003697-RA Hmel|HMEL013921-RA Bmor|BGIBMGA008965-RA Sinv|SINV15898-RA Ag…
family_609	Nvit|NV25010-RA Nvit|NV20256-RA Nvit|NV25135-RA Nvit|NV22094-RA Nvit|NV20324-RA Nvit|NV24701-RA Nvit|NV21905-RA Nvit|NV20490-RA Nvit|NV26084-RA Nvit|NV25370-RA Nvit|NV23915-RA Nvit|NV23416-RA Nvit|NV21048-RA Nvit|NV21009-RA Nvit|NV25530-RA Nvit|NV25902-RA Nvit|NV22530-RA Nvit|NV25847-RA Nvit|NV25603-RA Nvit|NV22168-RA Nvit|NV24597-RA Nvit|NV25204-RA Nvit|NV20333-RA Nvit|NV21906-RA Nvit|NV24502-RA…
family_610	MG00|MYZPE13164_G006_v1.0_000010210.1 MClo|MYZPE13164_0_v1.0_000146580.2 MG00|MYZPE13164_G006_v1.0_000084510.1 MG00|MYZPE13164_G006_v1.0_000049550.1 MClo|MYZPE13164_0_v1.0_000142700.1 MG00|MYZPE13164_G006_v1.0_000002960.1 Dpon|ENN81998 MG00|MYZPE13164_G006_v1.0_000181990.1 MClo|MYZPE13164_0_v1.0_000198710.1 MG00|MYZPE13164_G006_v1.0_000165150.1 Apis|ACYPI22820-RA Apis|ACYPI39679-RA MG00|MYZPE1316…
family_611	Dpul|EFX66334 Dpul|EFX72118 Dpul|EFX72640 Dpul|EFX90320 Dpul|EFX69914 Dpul|EFX69923 Dpul|EFX80926 Dpul|EFX62757 Dpul|EFX81917 Dpul|EFX63368 Dpul|EFX72727 Dpul|EFX90397 Dpul|EFX89947 Dpul|EFX63118 Dpul|EFX88814 Dpul|EFX72700 Dpul|EFX90453 Dpul|EFX89887 Dpul|EFX72736 Dpul|EFX81023 Dpul|EFX79570 Dpul|EFX61978 Adar|ADAR010173-RA Dpul|EFX63119 Dpul|EFX72158 Dpul|EFX90398 Dpul|EFX80622 Dpul|EFX90064 Dp…
family_612	Tcas|TC015393-RA Dpon|ENN74884 Bmor|BGIBMGA011099-RA Agam|AGAP000340-RA Aaeg|AAEL003597-RB Nvit|NV12117-RA Amel|GB18676-RA Sinv|SINV12532-RA Acep|ACEP19740-RA Rpro|RPRC015271-RA Dpon|ENN73247 Agam|AGAP012425-RA Aaeg|AAEL002295-RA Phum|PHUM569480-RA Dmel|FBtr0080006 Dple|EHJ71358 Bmor|BGIBMGA011100-RA Apis|ACYPI000825-RA Dple|EHJ66148 Cqui|CPIJ020113-RA Cqui|CPIJ012836-RA Aaeg|AAEL002307-RA Msca|M…
family_613	Dpul|EFX64591 Rpro|RPRC002969-RA Tcas|TC013859-RA Dpon|ENN76189 Nvit|NV12734-RA Apis|ACYPI009462-RA MG00|MYZPE13164_G006_v1.0_000062080.1 Agam|AGAP004744-RA Amel|GB13536-RA Acep|ACEP19434-RA MClo|MYZPE13164_0_v1.0_000200080.1 Aaeg|AAEL011746-RB Cqui|CPIJ006157-RA Hmel|HMEL003338-RA Sinv|SINV11458-RA Dple|EHJ72924 Dmel|FBtr0301787 Rpro|RPRC002942-RA Bmor|BGIBMGA007783-RA Nvit|NV12733-RA Amel|GB104…
family_614	Dpul|EFX64847 Dpul|EFX67333 Aaeg|AAEL008468-RA Cqui|CPIJ012753-RA Nvit|NV17942-RA Turt|tetur06g06721.1 Sinv|SINV10273-RA Phum|PHUM459670-RA Aaeg|AAEL008467-RA Tcas|TC009131-RA Cqui|CPIJ012752-RA Acep|ACEP26195-RA Agam|AGAP000162-RA Dmel|FBtr0077244 Rpro|RPRC005281-RA Phum|PHUM607830-RA Amel|GB12529-RA Apis|ACYPI007012-RA MClo|MYZPE13164_0_v1.0_000079790.1 MG00|MYZPE13164_G006_v1.0_000005320.1 Dpl…
family_615	Nvit|NV10743-RA Agam|AGAP009323-RA Adar|ADAR002167-RA Rpro|RPRC011460-RA Cqui|CPIJ007073-RA Sinv|SINV26081-RA Aaeg|AAEL009345-RA Cqui|CPIJ007074-RA Dple|EHJ66584 Hmel|HMEL011413-RA Acep|ACEP21450-RA Tcas|TC013727-RA Bmor|BGIBMGA006158-RA Msca|MESCA005225-RA Dpul|EFX77060 MClo|MYZPE13164_0_v1.0_000087490.1 MG00|MYZPE13164_G006_v1.0_000167770.1 Apis|ACYPI000080-RA Dpon|ENN77015 Dmel|FBtr0081164 Ame…
family_616	Agam|AGAP028088-RA Agam|AGAP008474-RA Dple|EHJ66397 Dpul|EFX84696 Dmel|FBtr0304717 Hmel|HMEL006979-RA Amel|GB16769-RA MClo|MYZPE13164_0_v1.0_000148130.2 MG00|MYZPE13164_G006_v1.0_000183050.1 Dpon|ENN76278 Cqui|CPIJ004589-RA Apis|ACYPI001848-RA Bmor|BGIBMGA006034-RA Cqui|CPIJ016934-RA Aaeg|AAEL002221-RA Apis|ACYPI007167-RA Phum|PHUM210150-RA Rpro|RPRC005885-RA Dple|EHJ64066 MG00|MYZPE13164_G006_v1…
family_617	Apis|ACYPI087853-RA Nvit|NV23453-RA Nvit|NV18860-RA Apis|ACYPI070944-RA Apis|ACYPI081728-RA Hmel|HMEL016468-RA Nvit|NV18894-RA Apis|ACYPI071946-RA Apis|ACYPI072344-RA Apis|ACYPI086539-RA Apis|ACYPI085246-RA Apis|ACYPI56860-RA Apis|ACYPI081197-RA Apis|ACYPI56808-RA Tcas|TC006955-RA Apis|ACYPI088004-RA Apis|ACYPI085706-RA Nvit|NV24036-RA Acep|ACEP15772-RA Apis|ACYPI064551-RA Apis|ACYPI089464-RA Api…
family_618	Nvit|NV11516-RA Amel|GB12620-RA Aaeg|AAEL014762-RA Dmel|FBtr0303033 Hmel|HMEL016969-RA Agam|AGAP003300-RA MClo|MYZPE13164_0_v1.0_000065650.1 MG00|MYZPE13164_G006_v1.0_000093910.1 Bmor|BGIBMGA002345-RA Apis|ACYPI009406-RA Sinv|SINV20586-RA Dpul|EFX89237 Dple|EHJ67004 Tcas|TC012751-RA Cqui|CPIJ001666-RA Acep|ACEP27635-RA Turt|tetur11g03540.1 Phum|PHUM433950-RA Turt|tetur01g08800.1 Amel|GB12946-RA A…
family_619	Nvit|NV11656-RA Rpro|RPRC010421-RA MClo|MYZPE13164_0_v1.0_000137950.1 MG00|MYZPE13164_G006_v1.0_000017460.1 Apis|ACYPI008833-RA Phum|PHUM287700-RA Acep|ACEP16256-RA Tcas|TC014811-RA Dpon|ENN71929 Apis|ACYPI005073-RA MClo|MYZPE13164_0_v1.0_000137960.1 MG00|MYZPE13164_G006_v1.0_000017450.1 Cqui|CPIJ016311-RA Aaeg|AAEL001740-RA Dple|EHJ75510 Adar|ADAR011133-RA Dmel|FBtr0078287 Agam|AGAP006015-RA Aga…
family_620	Amel|GB18218-RA Dmel|FBtr0072902 Sinv|SINV25950-RA MClo|MYZPE13164_0_v1.0_000008220.1 MG00|MYZPE13164_G006_v1.0_000016630.1 Dmel|FBtr0072883 Acep|ACEP27818-RA Tcas|TC005927-RA Agam|AGAP005958-RA Dpon|ENN71147 Aaeg|AAEL007096-RA Nvit|NV16653-RA Agam|AGAP005959-RA Nvit|NV16652-RA Nvit|NV16651-RA Acep|ACEP27813-RA Sinv|SINV25944-RA Nvit|NV16654-RA Apis|ACYPI064229-RA Tcas|TC006226-RA Amel|GB10842-RA…
family_621	Dpul|EFX86939 Dpul|EFX86937 Rpro|RPRC005042-RA Bmor|BGIBMGA006288-RA Dpul|EFX86773 Dpul|EFX80814 Hmel|HMEL017477-RA Cqui|CPIJ018541-RA Aaeg|AAEL002537-RA Dple|EHJ70729 Dpon|ENN75275 Amel|GB11353-RA Acep|ACEP26780-RA Sinv|SINV22326-RA Turt|tetur15g02760.1 Tcas|TC002669-RA MG00|MYZPE13164_G006_v1.0_000098760.1 MClo|MYZPE13164_0_v1.0_000021720.1 Apis|ACYPI008458-RA Nvit|NV13481-RA Sinv|SINV11379-RA …
family_622	Dpon|ENN74140 Tcas|TC010798-RA Rpro|RPRC009627-RA Adar|ADAR009307-RA Dmel|FBtr0089488 Hmel|HMEL012943-RA Dpul|EFX87224 Turt|tetur07g04610.1 Cqui|CPIJ017980-RA Agam|AGAP009538-RA Bmor|BGIBMGA005466-RA Aaeg|AAEL004469-RA Dple|EHJ66702 Apis|ACYPI087735-RA Dpul|EFX80034 MClo|MYZPE13164_0_v1.0_000049790.2 MG00|MYZPE13164_G006_v1.0_000138210.1 Agam|AGAP008251-RA Phum|PHUM117610-RA Acep|ACEP24198-RA Ame…
family_623	Nvit|NV12082-RA Hmel|HMEL006699-RA Bmor|BGIBMGA002644-RA Dpon|ENN76811 Amel|GB12951-RC Dpul|EFX74245 Rpro|RPRC011742-RA MClo|MYZPE13164_0_v1.0_000186730.1 MG00|MYZPE13164_G006_v1.0_000102320.1 Apis|ACYPI003154-RA Cqui|CPIJ008589-RA Aaeg|AAEL006885-RA Dmel|FBtr0088415 Tcas|TC004590-RA Agam|AGAP007643-RC Phum|PHUM507100-RA Turt|tetur09g01080.1 Dple|EHJ77988 Acep|ACEP13201-RA Acep|ACEP27236-RA Dpon|…
family_624	Nvit|NV12430-RA Acep|ACEP25434-RA Amel|GB14777-RA Amel|GB15057-RA Nvit|NV12431-RA Sinv|SINV18778-RA Acep|ACEP25422-RA Tcas|TC010663-RA Phum|PHUM285760-RA Hmel|HMEL012359-RA Dmel|FBtr0301127 Dple|EHJ75080 Agam|AGAP006887-RA Aaeg|AAEL009969-RA Msca|MESCA008513-RA Rpro|RPRC008745-RA Bmor|BGIBMGA002813-RA MClo|MYZPE13164_0_v1.0_000042760.1 MG00|MYZPE13164_G006_v1.0_000012160.1 Apis|ACYPI006526-RA Dpu…
family_625	Nvit|NV16166-RA Amel|GB14637-RA Tcas|TC009259-RA Dple|EHJ63809 Hmel|HMEL007944-RA Agam|AGAP004940-RA Bmor|BGIBMGA004096-RA Rpro|RPRC008168-RA Acep|ACEP12328-RA Sinv|SINV11515-RA Dmel|FBtr0088438 Apis|ACYPI009325-RA MClo|MYZPE13164_0_v1.0_000048110.1 MG00|MYZPE13164_G006_v1.0_000146020.1 Dpul|EFX74447 Dpon|ENN72019 Aaeg|AAEL009216-RB Rpro|RPRC013400-RA Msca|MESCA002189-RA Aaeg|AAEL015314-RA Rpro|R…
family_626	Nvit|NV17092-RA Sinv|SINV14084-RA Phum|PHUM582450-RA Aaeg|AAEL001269-RA Tcas|TC003062-RA Acep|ACEP18289-RA Dmel|FBtr0331848 MClo|MYZPE13164_0_v1.0_000180040.1 Dple|EHJ69495 Apis|ACYPI005476-RA MG00|MYZPE13164_G006_v1.0_000038560.3 Agam|AGAP006968-RA Dpon|ENN73135 Amel|GB11471-RA Cqui|CPIJ006528-RA Rpro|RPRC009637-RA Agam|AGAP006115-RA Adar|ADAR003067-RA Bmor|BGIBMGA002074-RA Hmel|HMEL015065-RA Dm…
family_627	Dpul|EFX75183 Turt|tetur07g03830.1 Tcas|TC004372-RA Phum|PHUM599230-RA Dpon|ENN82025 MClo|MYZPE13164_0_v1.0_000142270.1 MG00|MYZPE13164_G006_v1.0_000145920.1 Sinv|SINV23985-RA Agam|AGAP009404-RA Apis|ACYPI000750-RA Tcas|TC015784-RA Tcas|TC011129-RA Tcas|TC008060-RA Aaeg|AAEL011899-RA Tcas|TC011128-RA Aaeg|AAEL011900-RA Agam|AGAP028209-RA Acep|ACEP21162-RA Sinv|SINV11618-RA Amel|GB11932-RA Cqui|CP…
family_628	Nvit|NV17724-RA Amel|GB13175-RA Acep|ACEP23406-RA Sinv|SINV20921-RA Phum|PHUM003100-RA Tcas|TC014437-RA Apis|ACYPI000876-RA MClo|MYZPE13164_0_v1.0_000010900.3 MG00|MYZPE13164_G006_v1.0_000183550.3 Dpul|EFX86469 Dmel|FBtr0080956 Dpon|ENN75237 Turt|tetur19g00390.1 Rpro|RPRC008373-RA Aaeg|AAEL009764-RA Adar|ADAR009168-RA Agam|AGAP001037-RA Cqui|CPIJ015407-RA Aaeg|AAEL007892-RA Agam|AGAP000476-RA Ada…
family_629	Apis|ACYPI087124-RA Apis|ACYPI080899-RA Rpro|RPRC014605-RA Tcas|TC012971-RA Rpro|RPRC007616-RA Rpro|RPRC003265-RA Rpro|RPRC012453-RA Rpro|RPRC014533-RA Dpon|ENN74641 Nvit|NV19163-RA Bmor|BGIBMGA004472-RA Nvit|NV25249-RA Nvit|NV30497-RA Dpon|ENN83295 Nvit|NV25306-RA Nvit|NV31683-RA Hmel|HMEL004984-RA Nvit|NV23474-RA Hmel|HMEL009006-RA Dpon|ENN74384 Apis|ACYPI087855-RA Apis|ACYPI29527-RA Nvit|NV308…
family_630	MG00|MYZPE13164_G006_v1.0_000017070.1 MG00|MYZPE13164_G006_v1.0_000040190.1 Apis|ACYPI25706-RA MG00|MYZPE13164_G006_v1.0_000055530.1 Apis|ACYPI087893-RA Apis|ACYPI061392-RA MG00|MYZPE13164_G006_v1.0_000066530.1 MClo|MYZPE13164_0_v1.0_000002050.1 MClo|MYZPE13164_0_v1.0_000118170.1 MG00|MYZPE13164_G006_v1.0_000014530.1 MClo|MYZPE13164_0_v1.0_000123850.1 MG00|MYZPE13164_G006_v1.0_000024690.1 Apis|AC…
family_631	Cqui|CPIJ014178-RA Cqui|CPIJ014180-RA Aaeg|AAEL012651-RA Cqui|CPIJ014191-RA Cqui|CPIJ004731-RA Cqui|CPIJ014196-RA Cqui|CPIJ014190-RA Cqui|CPIJ014197-RA Aaeg|AAEL015253-RA Aaeg|AAEL012649-RA Agam|AGAP010363-RA Agam|AGAP010364-RA Aaeg|AAEL012648-RA Cqui|CPIJ014188-RA Aaeg|AAEL012641-RA Agam|AGAP010361-RA Agam|AGAP010362-RA Cqui|CPIJ014179-RA Aaeg|AAEL012645-RA Aaeg|AAEL012646-RB Cqui|CPIJ014194-RA …
family_632	Agam|AGAP005919-RA Cqui|CPIJ018139-RA Cqui|CPIJ019788-RA Cqui|CPIJ019452-RA Cqui|CPIJ014750-RA Cqui|CPIJ008186-RA Cqui|CPIJ006853-RA Cqui|CPIJ018813-RA Adar|ADAR006521-RA Cqui|CPIJ012241-RA Cqui|CPIJ004805-RA Cqui|CPIJ018789-RA Cqui|CPIJ008145-RA Aaeg|AAEL010683-RA Aaeg|AAEL006770-RA Aaeg|AAEL000023-RA Cqui|CPIJ002760-RA Cqui|CPIJ014015-RA Cqui|CPIJ016762-RA Aaeg|AAEL004550-RA Cqui|CPIJ018333-RA …
family_633	Rpro|RPRC014833-RA Hmel|HMEL025014-RA MClo|MYZPE13164_0_v1.0_000102090.1 MG00|MYZPE13164_G006_v1.0_000023950.2 MClo|MYZPE13164_0_v1.0_000021830.1 Sinv|SINV24865-RA Dpul|EFX73024 Apis|ACYPI069450-RA Cqui|CPIJ008628-RA Dpon|ENN73462 Agam|AGAP002374-RA Adar|ADAR005222-RA Hmel|HMEL025015-RA Turt|tetur30g00180.1 Turt|tetur02g08180.1 Dple|EHJ72132 Dmel|FBtr0310621 Apis|ACYPI002624-RA Dple|EHJ72131 Bmor…
family_634	Apis|ACYPI082600-RA Apis|ACYPI27176-RA MG00|MYZPE13164_G006_v1.0_000041110.1 MG00|MYZPE13164_G006_v1.0_000148180.1 Apis|ACYPI25712-RA MG00|MYZPE13164_G006_v1.0_000058170.1 Apis|ACYPI001949-RA Apis|ACYPI086374-RA Apis|ACYPI089530-RA Apis|ACYPI37282-RA Apis|ACYPI080068-RA Apis|ACYPI56750-RA Apis|ACYPI35583-RA Apis|ACYPI062181-RA Apis|ACYPI20980-RA Apis|ACYPI088171-RA Tcas|TC006867-RA MClo|MYZPE1316…
family_635	Nvit|NV10775-RA Amel|GB10096-RA Acep|ACEP22728-RA Sinv|SINV22099-RA Tcas|TC001086-RA Apis|ACYPI007769-RA MClo|MYZPE13164_0_v1.0_000015840.1 MG00|MYZPE13164_G006_v1.0_000132610.1 Rpro|RPRC008429-RA Cqui|CPIJ017102-RA Aaeg|AAEL003371-RA Phum|PHUM317850-RA Dpon|ENN81355 Agam|AGAP001944-RA Dmel|FBtr0330049 Dple|EHJ76912 Dpul|EFX66887 Cqui|CPIJ017907-RA Bmor|BGIBMGA012206-RA Turt|tetur04g05100.1 Turt|…
family_636	Sinv|SINV10425-RA Acep|ACEP25363-RA Phum|PHUM604220-RA Amel|GB19283-RA Turt|tetur03g06410.1 Dpon|ENN72845 Dmel|FBtr0308348 Agam|AGAP004298-RB Dmel|FBtr0309866 Bmor|BGIBMGA008563-RA Tcas|TC007534-RA MClo|MYZPE13164_0_v1.0_000174260.1 MG00|MYZPE13164_G006_v1.0_000010520.1 Apis|ACYPI003710-RA Cqui|CPIJ014603-RA Dpul|EFX75418 Hmel|HMEL006122-RA Aaeg|AAEL010470-RA Rpro|RPRC008393-RA Dmel|FBtr0078732 D…
family_637	Nvit|NV10934-RA Acep|ACEP15170-RA Bmor|BGIBMGA007359-RA Hmel|HMEL002988-RA Dple|EHJ68411 Aaeg|AAEL006789-RA Agam|AGAP003094-RA Msca|MESCA006385-RA Dmel|FBtr0074463 Cqui|CPIJ001398-RA Dpul|EFX80653 Adar|ADAR003333-RA Phum|PHUM076550-RA Tcas|TC004292-RA Rpro|RPRC004922-RA Dpon|ENN80947 Apis|ACYPI30466-RA Apis|ACYPI002736-RA MClo|MYZPE13164_0_v1.0_000122030.1 MG00|MYZPE13164_G006_v1.0_000132300.1 Tu…
family_638	Nvit|NV11004-RA Amel|GB14571-RA Acep|ACEP17941-RA Agam|AGAP007698-RA Phum|PHUM095410-RA Nvit|NV14355-RA Amel|GB19580-RA Bmor|BGIBMGA006590-RA Dpul|EFX68032 MG00|MYZPE13164_G006_v1.0_000096060.1 Dmel|FBtr0303161 Msca|MESCA010675-RA Sinv|SINV12509-RA Acep|ACEP21777-RA Turt|tetur20g02310.1 Apis|ACYPI005967-RA Aaeg|AAEL009304-RA Dple|EHJ71164 Rpro|RPRC008538-RA Aaeg|AAEL012657-RA Adar|ADAR001603-RA A…
family_639	Aaeg|AAEL001109-RA Hmel|HMEL008835-RA Phum|PHUM603470-RA Turt|tetur01g14710.1 Dpon|ENN73028 Agam|AGAP002500-RA Dmel|FBtr0073989 Apis|ACYPI007094-RA Nvit|NV12705-RA MG00|MYZPE13164_G006_v1.0_000118940.1 Bmor|BGIBMGA008525-RA Amel|GB18700-RA Tcas|TC008371-RA Acep|ACEP26568-RA Dpul|EFX67005 Rpro|RPRC007611-RA Dple|EHJ64843 MG00|MYZPE13164_G006_v1.0_000034580.1 Rpro|RPRC012889-RA Apis|ACYPI069540-RA …
family_640	Bmor|BGIBMGA004919-RA Turt|tetur04g01040.1 Cqui|CPIJ003655-RA Phum|PHUM420280-RA Dpul|EFX87971 Cqui|CPIJ003326-RA Agam|AGAP004654-RA Dmel|FBtr0085483 Tcas|TC008880-RA Acep|ACEP14962-RA Aaeg|AAEL004566-RA Sinv|SINV11796-RA Dple|EHJ67956 Nvit|NV15195-RA Hmel|HMEL005603-RA Tcas|TC003497-RA Turt|tetur02g10860.1 Adar|ADAR003214-RA Dmel|FBtr0073755 Agam|AGAP001396-RA Phum|PHUM521040-RA Apis|ACYPI002476…
family_641	Nvit|NV12174-RA Nvit|NV12175-RA Nvit|NV12176-RA Nvit|NV20737-RA Amel|GB11370-RA Acep|ACEP11751-RA Phum|PHUM343650-RA Tcas|TC006209-RA Sinv|SINV13232-RA Nvit|NV17760-RA Dmel|FBtr0071129 Dmel|FBtr0303377 Adar|ADAR008033-RA Agam|AGAP000385-RC Rpro|RPRC014353-RA Dple|EHJ70097 Cqui|CPIJ009482-RA Apis|ACYPI004040-RA Hmel|HMEL022579-RA Cqui|CPIJ009483-RA MG00|MYZPE13164_G006_v1.0_000159010.4 Cqui|CPIJ00…
family_642	Nvit|NV13036-RA Phum|PHUM461040-RA Tcas|TC010653-RA Aaeg|AAEL014044-RA Amel|GB30044-RA Adar|ADAR009355-RA Agam|AGAP004500-RA Cqui|CPIJ012991-RA Acep|ACEP27702-RA Amel|GB13189-RA Rpro|RPRC008342-RA Dmel|FBtr0082194 MClo|MYZPE13164_0_v1.0_000060020.1 MG00|MYZPE13164_G006_v1.0_000145850.1 Apis|ACYPI004851-RA Dpul|EFX88131 Dple|EHJ64101 Dpon|ENN75116 Dple|EHJ75128 Tcas|TC012301-RA Agam|AGAP003887-RB …
family_643	Nvit|NV13293-RA Amel|GB12000-RA Sinv|SINV10894-RA Acep|ACEP16075-RA Tcas|TC003245-RA MG00|MYZPE13164_G006_v1.0_000172950.1 Apis|ACYPI54553-RA Dpon|ENN73567 Phum|PHUM581680-RA Dple|EHJ65552 Bmor|BGIBMGA000593-RA MClo|MYZPE13164_0_v1.0_000041670.1 Dpul|EFX65738 Tcas|TC009361-RA Phum|PHUM204120-RA Apis|ACYPI005724-RA MClo|MYZPE13164_0_v1.0_000009670.1 MG00|MYZPE13164_G006_v1.0_000188920.1 Dpul|EFX88…
family_644	Amel|GB16479-RA Apis|ACYPI007708-RA Dpul|EFX89545 Nvit|NV18279-RA Dmel|FBtr0079413 Amel|GB17379-RA Aaeg|AAEL010742-RA Cqui|CPIJ005834-RA Agam|AGAP009737-RA Sinv|SINV23295-RA Acep|ACEP26482-RA Adar|ADAR001764-RA Dpul|EFX86606 MClo|MYZPE13164_0_v1.0_000044440.1 MG00|MYZPE13164_G006_v1.0_000154450.1 Tcas|TC030724-RA MClo|MYZPE13164_0_v1.0_000134810.1 MG00|MYZPE13164_G006_v1.0_000095760.2 Dpon|ENN772…
family_645	Nvit|NV14316-RA Amel|GB12816-RA Cqui|CPIJ011363-RA Acep|ACEP25665-RA Sinv|SINV24757-RA Phum|PHUM617500-RA Agam|AGAP000461-RB MClo|MYZPE13164_0_v1.0_000040410.3 MG00|MYZPE13164_G006_v1.0_000126300.1 Apis|ACYPI071144-RA Tcas|TC007844-RA Bmor|BGIBMGA000964-RA Aaeg|AAEL013308-RA Hmel|HMEL016662-RA Nvit|NV16457-RA Tcas|TC008116-RA Phum|PHUM009050-RA Agam|AGAP011034-RA Rpro|RPRC005422-RA MClo|MYZPE1316…
family_646	Turt|tetur08g00480.1 Turt|tetur11g05110.1 Turt|tetur11g05100.1 Turt|tetur14g02020.1 Turt|tetur08g00470.1 Turt|tetur08g00460.1 Turt|tetur03g04410.1 Turt|tetur30g02070.1 Turt|tetur09g02410.1 Turt|tetur04g06740.1 Turt|tetur09g02400.1 Turt|tetur11g05550.1 Turt|tetur03g00780.1 Turt|tetur11g05410.1 Turt|tetur02g10410.1 Turt|tetur03g02800.1 Turt|tetur08g02850.1 Turt|tetur17g00890.1 Turt|tetur03g02890.1 …
family_647	Nvit|NV17712-RA Agam|AGAP010159-RA Cqui|CPIJ005616-RA Rpro|RPRC012648-RA Msca|MESCA012129-RA Apis|ACYPI002199-RA MClo|MYZPE13164_0_v1.0_000076850.1 Amel|GB19868-RA MG00|MYZPE13164_G006_v1.0_000170360.1 Dple|EHJ64263 Dmel|FBtr0331196 Aaeg|AAEL012629-RA Aaeg|AAEL007323-RA Phum|PHUM301390-RA Bmor|BGIBMGA010154-RA Turt|tetur10g01940.1 Tcas|TC008662-RA Dpul|EFX81802 Hmel|HMEL013535-RA Turt|tetur03g098…
family_648	Amel|GB13560-RA Aaeg|AAEL006454-RA Hmel|HMEL010229-RA Nvit|NV24988-RA Agam|AGAP003530-RA Dple|EHJ65653 Hmel|HMEL010232-RA Nvit|NV18229-RA Cqui|CPIJ013976-RA Nvit|NV18230-RA Aaeg|AAEL000073-RA Cqui|CPIJ009568-RA Cqui|CPIJ006551-RA Cqui|CPIJ016948-RA Bmor|BGIBMGA008352-RA Dple|EHJ65655 Amel|GB15813-RA Aaeg|AAEL000051-RA Hmel|HMEL010231-RA Agam|AGAP009629-RA Bmor|BGIBMGA008351-RA Cqui|CPIJ016951-RA …
family_649	Dpul|EFX65177 Acep|ACEP15310-RA Sinv|SINV15897-RA Dpul|EFX85447 Dpul|EFX88936 Dpon|ENN70960 Hmel|HMEL002901-RA Rpro|RPRC001429-RA Dple|EHJ70462 Acep|ACEP24464-RA Rpro|RPRC003362-RA Hmel|HMEL009702-RA Bmor|BGIBMGA009432-RA Dpon|ENN78424 Rpro|RPRC008887-RA Dpul|EFX73373 Hmel|HMEL004481-RA Bmor|BGIBMGA000787-RA Dple|EHJ63203 Nvit|NV11293-RA Acep|ACEP27324-RA Sinv|SINV15629-RA Acep|ACEP12359-RA Sinv|…
family_650	Aaeg|AAEL002739-RA Aaeg|AAEL002751-RA Cqui|CPIJ011231-RA Cqui|CPIJ015219-RA Aaeg|AAEL012020-RA Aaeg|AAEL009182-RA Adar|ADAR005461-RA Cqui|CPIJ015195-RA Cqui|CPIJ011229-RA Cqui|CPIJ011222-RA Aaeg|AAEL015129-RA Cqui|CPIJ015203-RA Cqui|CPIJ011224-RA Cqui|CPIJ015194-RA Aaeg|AAEL013592-RA Aaeg|AAEL014880-RA Cqui|CPIJ015196-RA Aaeg|AAEL013597-RA Aaeg|AAEL013594-RA Cqui|CPIJ015201-RA Cqui|CPIJ018148-RA …
family_651	Dmel|FBtr0078413 Msca|MESCA000818-RA Nvit|NV17827-RA Adar|ADAR006207-RA MG00|MYZPE13164_G006_v1.0_000166560.1 Aaeg|AAEL015010-RA Aaeg|AAEL000321-RA Apis|ACYPI069332-RA Cqui|CPIJ016639-RA MClo|MYZPE13164_0_v1.0_000069760.1 Agam|AGAP006569-RA Amel|GB10851-RA Dple|EHJ64522 Bmor|BGIBMGA000721-RA Dpul|EFX69069 Dpon|ENN73647 Aaeg|AAEL007283-RA Nvit|NV17262-RA Agam|AGAP001473-RA Dmel|FBtr0084606 Amel|GB…
family_652	Nvit|NV10728-RA Amel|GB11017-RA Dmel|FBtr0333148 Adar|ADAR000724-RA Tcas|TC006857-RA Cqui|CPIJ010679-RA Aaeg|AAEL004327-RA Agam|AGAP010420-RA MClo|MYZPE13164_0_v1.0_000095150.1 MG00|MYZPE13164_G006_v1.0_000029130.1 Apis|ACYPI000259-RA Hmel|HMEL012639-RA Rpro|RPRC005280-RA Bmor|BGIBMGA009851-RA Dpul|EFX70461 Msca|MESCA004315-RA Acep|ACEP22671-RA Sinv|SINV16099-RA Phum|PHUM537490-RA Dpon|ENN71029 D…
family_653	Cqui|CPIJ015952-RA Aaeg|AAEL007725-RA Aaeg|AAEL014589-RA Aaeg|AAEL011076-RA Nvit|NV15282-RA Amel|GB10832-RA Acep|ACEP12461-RA Sinv|SINV24984-RA Tcas|TC014005-RA Rpro|RPRC012597-RA Dpul|EFX69671 Phum|PHUM249000-RA Agam|AGAP010191-RA Dmel|FBtr0301907 Adar|ADAR006149-RA Msca|MESCA000982-RA Dple|EHJ77301 Dpon|ENN76188 Turt|tetur02g09440.1 Tcas|TC008343-RA Cqui|CPIJ002187-RA Nvit|NV15718-RA Dmel|FBtr0…
family_654	Turt|tetur30g01950.1 Turt|tetur30g02080.1 Sinv|SINV13822-RA Tcas|TC007872-RA Acep|ACEP10295-RA Turt|tetur37g00910.1 Hmel|HMEL007344-RA Dple|EHJ71591 Aaeg|AAEL010902-RA Bmor|BGIBMGA001130-RA Rpro|RPRC005472-RA MClo|MYZPE13164_0_v1.0_000018600.2 MG00|MYZPE13164_G006_v1.0_000074680.1 Apis|ACYPI009966-RA Aaeg|AAEL014902-RA Turt|tetur12g00270.1 Dpon|ENN76166 Aaeg|AAEL010511-RA Nvit|NV14269-RA Amel|GB1…
family_655	Nvit|NV12036-RA Amel|GB12558-RA Acep|ACEP21071-RA Sinv|SINV19300-RA Dple|EHJ68108 Bmor|BGIBMGA009425-RA Hmel|HMEL012881-RA Tcas|TC008260-RA Dpon|ENN82284 Dpon|ENN81214 Phum|PHUM061260-RA Rpro|RPRC007254-RA Cqui|CPIJ017329-RA Aaeg|AAEL004918-RA MClo|MYZPE13164_0_v1.0_000029520.1 Apis|ACYPI007272-RA Agam|AGAP010054-RA Adar|ADAR002736-RA Dpul|EFX90185 Turt|tetur23g01840.1 Dmel|FBtr0304151 Rpro|RPRC0…
family_656	Nvit|NV12206-RA Amel|GB15735-RA Acep|ACEP15900-RA Sinv|SINV18167-RA Sinv|SINV14532-RA Sinv|SINV17205-RA Dple|EHJ63750 Aaeg|AAEL012826-RA Cqui|CPIJ002381-RA Adar|ADAR005617-RA Agam|AGAP001421-RA Dmel|FBtr0081867 Tcas|TC004405-RA Bmor|BGIBMGA005448-RA Rpro|RPRC007277-RA MG00|MYZPE13164_G006_v1.0_000045860.1 MClo|MYZPE13164_0_v1.0_000160200.1 Apis|ACYPI006150-RA Hmel|HMEL013999-RA Tcas|TC011844-RA M…
family_657	Dpul|EFX82550 Dpul|EFX82536 Dpul|EFX82538 Dpul|EFX82548 Dpul|EFX81532 Dpul|EFX82559 Dpul|EFX74038 Dpul|EFX61681 Dpul|EFX83304 Dpul|EFX82544 Dpul|EFX82541 Dpul|EFX82534 Dpul|EFX87831 Dpul|EFX87525 Dpul|EFX82547 Dpul|EFX82542 Dpul|EFX82531 Dpul|EFX82545 Dpul|EFX77686 Dpul|EFX71272 Dpul|EFX82535 Dpul|EFX87832 Dpul|EFX82570 Dpul|EFX82552 Dpul|EFX82553 Dpul|EFX77666 Dpul|EFX82533 Dpul|EFX82558 Dpul|EF…
family_658	Nvit|NV13119-RA Agam|AGAP009960-RA Aaeg|AAEL000580-RA Cqui|CPIJ007849-RA Sinv|SINV23837-RA Acep|ACEP21363-RA Rpro|RPRC009594-RA Amel|GB20131-RA Bmor|BGIBMGA006152-RA Dple|EHJ73177 Adar|ADAR008909-RA Tcas|TC013038-RA Bmor|BGIBMGA006153-RA Hmel|HMEL011421-RA Dpon|ENN76208 Dple|EHJ73178 Phum|PHUM410840-RA MClo|MYZPE13164_0_v1.0_000161040.1 MG00|MYZPE13164_G006_v1.0_000159650.1 Dpon|ENN77387 Agam|AGA…
family_659	Nvit|NV13332-RA Sinv|SINV13041-RA Acep|ACEP22003-RA Amel|GB13916-RA Aaeg|AAEL009863-RA Agam|AGAP007055-RA Agam|AGAP007054-RA Cqui|CPIJ004954-RA Tcas|TC015325-RA Aaeg|AAEL009856-RA Nvit|NV16266-RA Dpon|ENN80641 Aaeg|AAEL009855-RA Adar|ADAR011283-RA Sinv|SINV13065-RA Dmel|FBtr0075081 Amel|GB15354-RA Adar|ADAR011281-RA Hmel|HMEL009312-RA Cqui|CPIJ004955-RA Dple|EHJ79234 Aaeg|AAEL009860-RA Msca|MESCA…
family_660	Nvit|NV14862-RA Acep|ACEP26314-RA Amel|GB14578-RA Dpul|EFX72638 Phum|PHUM576430-RA Bmor|BGIBMGA000943-RA Phum|PHUM115900-RA Rpro|RPRC008697-RA MG00|MYZPE13164_G006_v1.0_000021070.2 MClo|MYZPE13164_0_v1.0_000066580.1 Tcas|TC015967-RA Hmel|HMEL004676-RA Dmel|FBtr0306578 MClo|MYZPE13164_0_v1.0_000066550.1 MG00|MYZPE13164_G006_v1.0_000021040.1 Apis|ACYPI005630-RA Dmel|FBtr0088363 Bmor|BGIBMGA010205-R…
family_661	Dpul|EFX64878 Dpul|EFX65681 Nvit|NV10069-RA Amel|GB17661-RA Phum|PHUM415050-RA Sinv|SINV23091-RA Acep|ACEP11652-RA Aaeg|AAEL004290-RA Apis|ACYPI006306-RA Cqui|CPIJ016652-RA MClo|MYZPE13164_0_v1.0_000104730.7 Dmel|FBtr0112777 MClo|MYZPE13164_0_v1.0_000096190.1 MG00|MYZPE13164_G006_v1.0_000128860.1 MG00|MYZPE13164_G006_v1.0_000005950.1 Apis|ACYPI22783-RA Apis|ACYPI003919-RA Apis|ACYPI064701-RA Turt…
family_662	Nvit|NV16370-RA Sinv|SINV22127-RA Amel|GB17291-RA Adar|ADAR010700-RA Aaeg|AAEL001091-RA Agam|AGAP004159-RB Rpro|RPRC011604-RA Tcas|TC005232-RA Cqui|CPIJ009607-RA Apis|ACYPI006059-RA MClo|MYZPE13164_0_v1.0_000107210.1 MG00|MYZPE13164_G006_v1.0_000065180.2 Phum|PHUM268250-RA Dmel|FBtr0301708 Dpul|EFX79712 Aaeg|AAEL001073-RA Cqui|CPIJ009608-RA Acep|ACEP11951-RA Bmor|BGIBMGA006246-RA Nvit|NV10467-RA …
family_663	Nvit|NV25294-RA Apis|ACYPI39402-RA Nvit|NV24722-RA Tcas|TC008591-RA Nvit|NV23432-RA Tcas|TC010981-RA Apis|ACYPI072361-RA Apis|ACYPI070761-RA Nvit|NV20352-RA Nvit|NV25139-RA Nvit|NV24511-RA Nvit|NV24250-RA Tcas|TC001909-RA Nvit|NV20539-RA Nvit|NV21869-RA Nvit|NV22551-RA Nvit|NV25956-RA Nvit|NV25148-RA Nvit|NV24888-RA Nvit|NV21930-RA Nvit|NV24850-RA Apis|ACYPI061132-RA Apis|ACYPI46295-RA Apis|ACYPI…
family_664	Nvit|NV17104-RA Amel|GB19101-RA Sinv|SINV18192-RA Tcas|TC012780-RA MClo|MYZPE13164_0_v1.0_000197780.1 Dmel|FBtr0330304 Rpro|RPRC012069-RA MG00|MYZPE13164_G006_v1.0_000112010.1 Apis|ACYPI001490-RA Phum|PHUM336900-RA Aaeg|AAEL018215-RA Agam|AGAP004507-RB Acep|ACEP22075-RA Cqui|CPIJ014746-RA Dple|EHJ72163 Dpul|EFX74855 Turt|tetur01g08450.1 Hmel|HMEL005706-RA Dpul|EFX86015 Apis|ACYPI008946-RA Tcas|TC…
family_665	MG00|MYZPE13164_G006_v1.0_000172550.1 MClo|MYZPE13164_0_v1.0_000191440.1 MG00|MYZPE13164_G006_v1.0_000020620.1 MG00|MYZPE13164_G006_v1.0_000156530.1 MG00|MYZPE13164_G006_v1.0_000125110.1 MG00|MYZPE13164_G006_v1.0_000179710.1 MClo|MYZPE13164_0_v1.0_000197160.1 MClo|MYZPE13164_0_v1.0_000168930.1 MG00|MYZPE13164_G006_v1.0_000033110.1 Apis|ACYPI086541-RA Apis|ACYPI065433-RA Apis|ACYPI54587-RA MClo|MY…
family_666	Nvit|NV20241-RA MG00|MYZPE13164_G006_v1.0_000176190.1 Nvit|NV25194-RA Apis|ACYPI46832-RA Apis|ACYPI25125-RA MClo|MYZPE13164_0_v1.0_000000570.1 Apis|ACYPI37891-RA Apis|ACYPI22536-RA Apis|ACYPI56496-RA Apis|ACYPI52459-RA MG00|MYZPE13164_G006_v1.0_000030390.1 Apis|ACYPI20478-RA Nvit|NV31631-RA Apis|ACYPI50872-RA Apis|ACYPI24670-RA Apis|ACYPI089519-RA Apis|ACYPI53211-RA MG00|MYZPE13164_G006_v1.0_0000…
family_667	Hmel|HMEL014352-RA Phum|PHUM502060-RA Agam|AGAP003729-RA Adar|ADAR008527-RA Cqui|CPIJ001392-RA Aaeg|AAEL010955-RA Dmel|FBtr0081816 Dple|EHJ74799 Rpro|RPRC006517-RA Tcas|TC015709-RA Dpul|EFX87793 MClo|MYZPE13164_0_v1.0_000191700.1 MG00|MYZPE13164_G006_v1.0_000136450.1 Apis|ACYPI070460-RA Apis|ACYPI064091-RA Sinv|SINV14359-RA Apis|ACYPI067749-RA Apis|ACYPI071379-RA Acep|ACEP25859-RA Phum|PHUM502070…
family_668	Dmel|FBtr0081323 Nvit|NV11396-RA Acep|ACEP17869-RA Sinv|SINV17094-RA Aaeg|AAEL001199-RA Amel|GB10570-RA Agam|AGAP009702-RA Tcas|TC014754-RA Cqui|CPIJ005917-RA Adar|ADAR004036-RA Dmel|FBtr0079723 Dpon|ENN77298 Dple|EHJ65880 Bmor|BGIBMGA011907-RA Msca|MESCA010591-RA Dpul|EFX68558 MClo|MYZPE13164_0_v1.0_000174010.1 MG00|MYZPE13164_G006_v1.0_000029870.1 Turt|tetur24g02370.1 Apis|ACYPI006444-RA Hmel|H…
family_669	Acep|ACEP19032-RA Acep|ACEP19023-RA Amel|GB18601-RA Acep|ACEP19021-RA Amel|GB18258-RA Amel|GB30387-RA Amel|GB30458_2-RA Acep|ACEP19028-RA Sinv|SINV19291-RA Acep|ACEP21098-RA Acep|ACEP21081-RA Sinv|SINV19265-RA Acep|ACEP21085-RA Sinv|SINV19262-RA Sinv|SINV19297-RA Sinv|SINV19278-RA Sinv|SINV19276-RA Amel|GB15899-RA Acep|ACEP19033-RA Acep|ACEP21083-RA Sinv|SINV19295-RA Sinv|SINV19270-RA Acep|ACEP21…
family_670	MClo|MYZPE13164_0_v1.0_000013960.1 MG00|MYZPE13164_G006_v1.0_000145340.1 MG00|MYZPE13164_G006_v1.0_000042560.1 Dmel|FBtr0070686 Dple|EHJ68575 Turt|tetur23g02420.1 Dpul|EFX80184 Sinv|SINV17612-RA Amel|GB18125-RA Acep|ACEP28032-RA Rpro|RPRC013020-RA Nvit|NV10012-RA Turt|tetur06g03190.1 Bmor|BGIBMGA007924-RA Aaeg|AAEL004480-RA Tcas|TC001036-RA Dple|EHJ65465 Agam|AGAP002114-RA Rpro|RPRC001339-RA Dmel…
family_671	Nvit|NV11043-RA Sinv|SINV25707-RA Acep|ACEP15601-RA Dpon|ENN78234 Phum|PHUM461360-RA Agam|AGAP009013-RA Aaeg|AAEL013150-RA Cqui|CPIJ018712-RA MClo|MYZPE13164_0_v1.0_000028630.1 MG00|MYZPE13164_G006_v1.0_000090100.1 Apis|ACYPI002427-RA Dmel|FBtr0080024 Dpul|EFX75655 Adar|ADAR006495-RA Rpro|RPRC007219-RA Msca|MESCA008581-RA Acep|ACEP17561-RA Nvit|NV11506-RA Dple|EHJ64414 Amel|GB18314-RA Bmor|BGIBMG…
family_672	Aaeg|AAEL009614-RA Amel|GB14982-RA Hmel|HMEL005143-RA Bmor|BGIBMGA002878-RA Dple|EHJ65971 Sinv|SINV11283-RA Acep|ACEP20112-RA Turt|tetur29g00590.1 Rpro|RPRC007249-RA Dpon|ENN74174 Tcas|TC001774-RA Dmel|FBtr0301683 Nvit|NV13902-RA Adar|ADAR004749-RA Cqui|CPIJ009247-RA Agam|AGAP006127-RA MClo|MYZPE13164_0_v1.0_000061290.1 MG00|MYZPE13164_G006_v1.0_000019000.1 Apis|ACYPI003358-RA Dmel|FBtr0075332 Ph…
family_673	Agam|AGAP010251-RA Rpro|RPRC007660-RA Amel|GB14108-RA Sinv|SINV16691-RA Acep|ACEP21588-RA Amel|GB12733-RA Dpon|ENN79199 Bmor|BGIBMGA010725-RA Tcas|TC016033-RA Nvit|NV17152-RA Sinv|SINV24117-RA Acep|ACEP16973-RA Phum|PHUM156970-RA Agam|AGAP004798-RA Aaeg|AAEL006040-RA Apis|ACYPI008056-RA MClo|MYZPE13164_0_v1.0_000080880.1 MG00|MYZPE13164_G006_v1.0_000044730.1 Tcas|TC013867-RA Dpon|ENN71955 Dmel|FB…
family_674	Nvit|NV11275-RA Amel|GB11823-RA Acep|ACEP21313-RA Sinv|SINV11009-RA Aaeg|AAEL013732-RA Agam|AGAP002674-RA Adar|ADAR000372-RA Dmel|FBtr0070139 Turt|tetur10g00440.1 Dple|EHJ70322 Dpon|ENN72817 Rpro|RPRC003346-RA Dpul|EFX85012 Dpul|EFX85010 Cqui|CPIJ014461-RA Tcas|TC030719-RA Apis|ACYPI007134-RA Hmel|HMEL002763-RA Dpul|EFX85011 Aaeg|AAEL006100-RA Phum|PHUM238630-RA Nvit|NV10656-RA Dpul|EFX72725 Dpon…
family_675	Nvit|NV11773-RA Dpul|EFX87798 Amel|GB15082-RA Tcas|TC012346-RA Hmel|HMEL012563-RA Amel|GB16867-RA Dpul|EFX72160 Nvit|NV17864-RA Dpul|EFX72115 Dpon|ENN72512 Dpul|EFX85047 Dple|EHJ71213 Bmor|BGIBMGA013132-RA Hmel|HMEL015536-RA MClo|MYZPE13164_0_v1.0_000103130.1 Agam|AGAP011927-RA Turt|tetur03g00470.1 Turt|tetur03g00490.1 Dpul|EFX86761 Dpul|EFX81442 MClo|MYZPE13164_0_v1.0_000004350.1 MG00|MYZPE13164…
family_676	Nvit|NV11924-RA Amel|GB17763-RA Acep|ACEP18972-RA Sinv|SINV17782-RA Phum|PHUM505970-RA Apis|ACYPI008301-RA MClo|MYZPE13164_0_v1.0_000094860.1 MG00|MYZPE13164_G006_v1.0_000063930.1 Rpro|RPRC004351-RA Tcas|TC004710-RA Dmel|FBtr0082005 MClo|MYZPE13164_0_v1.0_000112300.1 Dpul|EFX90009 Dpon|ENN74268 Bmor|BGIBMGA003472-RA Dple|EHJ77636 Turt|tetur01g08330.1 Aaeg|AAEL010343-RA Agam|AGAP009748-RA Cqui|CPI…
family_677	Nvit|NV12155-RA Acep|ACEP11721-RA Sinv|SINV13613-RA Tcas|TC012518-RA Phum|PHUM556800-RA Aaeg|AAEL003026-RA Adar|ADAR007119-RA Cqui|CPIJ017413-RA MClo|MYZPE13164_0_v1.0_000028450.1 MG00|MYZPE13164_G006_v1.0_000073480.1 Apis|ACYPI007153-RA Bmor|BGIBMGA006584-RA Dple|EHJ74153 Dpul|EFX88444 Rpro|RPRC001333-RA Dpon|ENN75832 Amel|GB17279-RA Amel|GB13524-RA Aaeg|AAEL010676-RA Tcas|TC004691-RA Nvit|NV156…
family_678	Adar|ADAR006918-RA Nvit|NV13304-RA Amel|GB14382-RA Acep|ACEP14930-RA Sinv|SINV11818-RA Tcas|TC011252-RA Dmel|FBtr0075999 Agam|AGAP007545-RB Phum|PHUM259620-RA MClo|MYZPE13164_0_v1.0_000043760.1 MG00|MYZPE13164_G006_v1.0_000178290.1 Apis|ACYPI063378-RA Dpon|ENN75263 Rpro|RPRC014433-RA Cqui|CPIJ011417-RA Dpul|EFX83285 Dple|EHJ77609 Bmor|BGIBMGA002547-RA Aaeg|AAEL005321-RA Turt|tetur28g00330.1 Dple|…
family_679	Nvit|NV13466-RA Amel|GB18152-RA Dpon|ENN78616 Tcas|TC011193-RA Rpro|RPRC013364-RA Dmel|FBtr0332578 Phum|PHUM114810-RA Acep|ACEP25908-RA MClo|MYZPE13164_0_v1.0_000188980.1 MG00|MYZPE13164_G006_v1.0_000153790.1 Apis|ACYPI005103-RA Hmel|HMEL015542-RA Agam|AGAP002969-RA Sinv|SINV14402-RA Cqui|CPIJ015476-RA Dpul|EFX87671 Aaeg|AAEL006577-RA Bmor|BGIBMGA013133-RA Adar|ADAR001788-RA Msca|MESCA002911-RA D…
family_680	Msca|MESCA004287-RA Nvit|NV16655-RA Acep|ACEP21733-RA Cqui|CPIJ014267-RA Aaeg|AAEL005622-RA Phum|PHUM600940-RA Adar|ADAR010900-RA Dmel|FBtr0114525 Agam|AGAP001203-RA Dpon|ENN80280 MClo|MYZPE13164_0_v1.0_000010950.1 MG00|MYZPE13164_G006_v1.0_000183620.2 Apis|ACYPI45536-RA Bmor|BGIBMGA001052-RA Hmel|HMEL017701-RA Amel|GB17032-RA Dpul|EFX69619 Dpul|EFX75505 Dpul|EFX62658 Dpul|EFX81030 Tcas|TC009893-…
family_681	Amel|GB16302-RA Dpul|EFX65057 MG00|MYZPE13164_G006_v1.0_000050650.1 Apis|ACYPI008530-RA Phum|PHUM308490-RA Dmel|FBtr0074795 Tcas|TC015333-RA Tcas|TC012277-RA Dpon|ENN73288 Dpul|EFX83241 Acep|ACEP16927-RA Phum|PHUM156700-RA Apis|ACYPI006058-RA MClo|MYZPE13164_0_v1.0_000043260.1 MClo|MYZPE13164_0_v1.0_000043200.1 MG00|MYZPE13164_G006_v1.0_000003610.1 Cqui|CPIJ013253-RA Turt|tetur35g01360.1 Sinv|SIN…
family_682	Nvit|NV13940-RA Sinv|SINV23975-RA Tcas|TC011159-RA Acep|ACEP23269-RA Apis|ACYPI005282-RA Aaeg|AAEL004338-RA Cqui|CPIJ016430-RA MClo|MYZPE13164_0_v1.0_000059590.1 MG00|MYZPE13164_G006_v1.0_000115150.1 Agam|AGAP010421-RA Amel|GB17238-RA Turt|tetur01g02450.1 Dpon|ENN71743 Rpro|RPRC015074-RA Bmor|BGIBMGA002750-RA Dmel|FBtr0085366 Dpul|EFX71388 Dple|EHJ74184 Phum|PHUM029050-RA Nvit|NV14597-RA Acep|ACE…
family_683	Nvit|NV13976-RA Amel|GB15919-RA Sinv|SINV26199-RA Acep|ACEP10665-RA Dmel|FBtr0073016 Phum|PHUM326020-RA Cqui|CPIJ011531-RA Aaeg|AAEL005524-RA Adar|ADAR010892-RA Agam|AGAP000792-RA Dpul|EFX67843 Tcas|TC001438-RA Dpon|ENN74193 Turt|tetur10g01690.1 Bmor|BGIBMGA009808-RA Dmel|FBtr0083379 MClo|MYZPE13164_0_v1.0_000135610.2 MG00|MYZPE13164_G006_v1.0_000141060.2 Rpro|RPRC009709-RA Apis|ACYPI004267-RA Ms…
family_684	Nvit|NV14419-RA Amel|GB19710-RA Aaeg|AAEL011492-RA Agam|AGAP007288-RA Cqui|CPIJ002107-RA Dmel|FBtr0070886 Adar|ADAR009145-RA MClo|MYZPE13164_0_v1.0_000065560.1 MG00|MYZPE13164_G006_v1.0_000200070.1 Hmel|HMEL016600-RA Dpon|ENN82072 Apis|ACYPI001438-RA Dple|EHJ74575 Phum|PHUM085730-RA Rpro|RPRC006749-RA Acep|ACEP21502-RA Tcas|TC007569-RA Dple|EHJ72011 Aaeg|AAEL010487-RA Aaeg|AAEL014819-RA Cqui|CPIJ…
family_685	Nvit|NV14729-RA Amel|GB14985-RA Acep|ACEP11271-RA Tcas|TC007562-RA Dmel|FBtr0078039 Dpon|ENN82945 Dpon|ENN73716 Agam|AGAP007869-RA Adar|ADAR011369-RA Cqui|CPIJ020112-RA Cqui|CPIJ004255-RA Aaeg|AAEL013206-RA Dpul|EFX75451 Phum|PHUM609800-RA Turt|tetur01g13040.1 Dple|EHJ63577 Apis|ACYPI002997-RA MClo|MYZPE13164_0_v1.0_000045130.1 MG00|MYZPE13164_G006_v1.0_000120240.1 MClo|MYZPE13164_0_v1.0_00001143…
family_686	Dpul|EFX64868 Cqui|CPIJ003293-RA Agam|AGAP003182-RA Aaeg|AAEL013825-RA Nvit|NV17547-RA Amel|GB13548-RA Acep|ACEP20659-RA Agam|AGAP009600-RA Adar|ADAR001894-RA Aaeg|AAEL009067-RA Cqui|CPIJ005981-RA Dmel|FBtr0080760 Bmor|BGIBMGA003539-RA Dple|EHJ65082 Phum|PHUM218140-RA Dpul|EFX79897 MClo|MYZPE13164_0_v1.0_000044100.1 MG00|MYZPE13164_G006_v1.0_000195360.1 Turt|tetur07g04210.1 Apis|ACYPI000402-RA Rp…
family_687	Bmor|BGIBMGA003841-RA Nvit|NV16333-RA Acep|ACEP23104-RA Sinv|SINV19392-RA Amel|GB19745-RA Tcas|TC002069-RA Rpro|RPRC010050-RA Dple|EHJ78668 Bmor|BGIBMGA011424-RA Cqui|CPIJ015785-RA Dpul|EFX86336 Aaeg|AAEL015639-RA Aaeg|AAEL015458-RA Dmel|FBtr0074559 Agam|AGAP000376-RA Tcas|TC030767-RA Agam|AGAP011169-RA Dmel|FBtr0087130 Aaeg|AAEL012949-RA Apis|ACYPI001174-RA MG00|MYZPE13164_G006_v1.0_000132620.2 …
family_688	Nvit|NV16563-RA Amel|GB13337-RA Dpon|ENN72671 Phum|PHUM020190-RA Tcas|TC012736-RA Dpul|EFX75760 Cqui|CPIJ011856-RA Aaeg|AAEL012941-RA Aaeg|AAEL002516-RA Dmel|FBtr0078950 Hmel|HMEL006174-RA Msca|MESCA012072-RA Agam|AGAP001041-RB Acep|ACEP16135-RA Adar|ADAR010027-RA Rpro|RPRC005581-RA Apis|ACYPI000711-RA MClo|MYZPE13164_0_v1.0_000166640.1 MG00|MYZPE13164_G006_v1.0_000085200.1 Apis|ACYPI010165-RA Dm…
family_689	Nvit|NV17396-RA Amel|GB18470-RA Sinv|SINV12093-RA Tcas|TC003984-RA Rpro|RPRC000145-RA Acep|ACEP20999-RA Dmel|FBtr0089705 Dpon|ENN78322 Dpon|ENN83261 Dpon|ENN78321 Aaeg|AAEL004307-RA Agam|AGAP008821-RB Cqui|CPIJ009201-RA Dpul|EFX78776 Bmor|BGIBMGA004945-RA Hmel|HMEL013029-RA Dple|EHJ74883 MClo|MYZPE13164_0_v1.0_000060390.1 Apis|ACYPI006423-RA MG00|MYZPE13164_G006_v1.0_000007660.8 Phum|PHUM475680-R…
family_690	Rpro|RPRC014930-RA Dpon|ENN77675 Dpul|EFX85255 Rpro|RPRC008437-RA Bmor|BGIBMGA013547-RA Acep|ACEP25931-RA Acep|ACEP24490-RA Rpro|RPRC001258-RA Dmel|FBtr0082542 Apis|ACYPI065105-RA Sinv|SINV24813-RA Sinv|SINV14333-RA Sinv|SINV17582-RA Dpon|ENN74620 Msca|MESCA001022-RA Msca|MESCA003351-RA Dpon|ENN74121 Dple|EHJ74465 Amel|GB18740-RA Sinv|SINV24896-RA Aaeg|AAEL014590-RA Phum|PHUM170650-RA Rpro|RPRC00…
family_691	Hmel|HMEL006781-RA Agam|AGAP009469-RA Aaeg|AAEL008627-RA Agam|AGAP009472-RA Dple|EHJ76949 Cqui|CPIJ019127-RA Adar|ADAR001191-RA Hmel|HMEL002920-RA Sinv|SINV16766-RA Sinv|SINV15677-RA Acep|ACEP27716-RA Dpon|ENN82195 Acep|ACEP27718-RA Dple|EHJ70586 Acep|ACEP27144-RA Sinv|SINV14228-RA Bmor|BGIBMGA002712-RA Msca|MESCA007524-RA Msca|MESCA007586-RA Cqui|CPIJ005340-RA Aaeg|AAEL012170-RA Rpro|RPRC002190-…
family_692	Tcas|TC030429-RA Tcas|TC030430-RA Tcas|TC030403-RA Tcas|TC030428-RA Tcas|TC030406-RA Tcas|TC030409-RA Tcas|TC007581-RA Tcas|TC030436-RA Tcas|TC004874-RA Tcas|TC030439-RA Tcas|TC030438-RA Tcas|TC030434-RA Tcas|TC007582-RA Tcas|TC030437-RA Tcas|TC030411-RA Tcas|TC030404-RA Tcas|TC004875-RA Tcas|TC030412-RA Tcas|TC030435-RA Tcas|TC030413-RA Tcas|TC030441-RA Tcas|TC011431-RA Tcas|TC011628-RA Tcas|TC0…
family_693	MClo|MYZPE13164_0_v1.0_000156480.1 MG00|MYZPE13164_G006_v1.0_000182190.1 MG00|MYZPE13164_G006_v1.0_000141930.1 MClo|MYZPE13164_0_v1.0_000188380.1 MG00|MYZPE13164_G006_v1.0_000116560.1 Apis|ACYPI54026-RA Apis|ACYPI081744-RA Apis|ACYPI061890-RA MClo|MYZPE13164_0_v1.0_000006780.1 Apis|ACYPI061822-RA MClo|MYZPE13164_0_v1.0_000020420.1 Apis|ACYPI49469-RA Apis|ACYPI086837-RA MG00|MYZPE13164_G006_v1.0_0…
family_694	Rpro|RPRC005791-RA Dple|EHJ66113 Aaeg|AAEL003539-RA Apis|ACYPI004577-RA Nvit|NV11054-RD Apis|ACYPI004972-RA Turt|tetur05g03990.1 Dpon|ENN77354 Amel|GB14693-RA Bmor|BGIBMGA007583-RA Dpul|EFX80637 Tcas|TC003706-RA Sinv|SINV16256-RA Cqui|CPIJ010919-RA Agam|AGAP007739-RA Acep|ACEP19320-RA Hmel|HMEL015146-RA Apis|ACYPI009292-RA MClo|MYZPE13164_0_v1.0_000092080.1 MG00|MYZPE13164_G006_v1.0_000040090.1 P…
family_695	Adar|ADAR009660-RA Msca|MESCA003602-RA Msca|MESCA003823-RA Bmor|BGIBMGA003982-RA Acep|ACEP10341-RA Rpro|RPRC015112-RA Cqui|CPIJ015935-RA Aaeg|AAEL012988-RA Adar|ADAR005038-RA Sinv|SINV13801-RA Dpon|ENN72726 Dple|EHJ72682 Dpul|EFX65760 Bmor|BGIBMGA010092-RA Adar|ADAR007556-RA Dple|EHJ68929 Apis|ACYPI007107-RA Dple|EHJ68742 Turt|tetur12g03080.1 Dpon|ENN79464 Sinv|SINV22246-RA Dpul|EFX90365 Aaeg|AAE…
family_696	Aaeg|AAEL004777-RA Turt|tetur11g03260.1 Amel|GB18043-RA MClo|MYZPE13164_0_v1.0_000122950.1 MG00|MYZPE13164_G006_v1.0_000131910.1 Apis|ACYPI000221-RA Turt|tetur01g15880.1 Rpro|RPRC007243-RA Nvit|NV15649-RA Phum|PHUM061060-RA Dpon|ENN70183 Tcas|TC009575-RA Agam|AGAP008347-RA Acep|ACEP19256-RA Cqui|CPIJ011619-RA Dmel|FBtr0080610 Dpul|EFX85901 Dple|EHJ76329 Adar|ADAR010592-RA Rpro|RPRC001663-RA Bmor|…
family_697	Dpul|EFX64534 Dpul|EFX63599 Dpul|EFX63600 Turt|tetur23g00710.1 Agam|AGAP011172-RA Cqui|CPIJ003148-RA Aaeg|AAEL004059-RB MClo|MYZPE13164_0_v1.0_000089320.1 Cqui|CPIJ006619-RA MG00|MYZPE13164_G006_v1.0_000065480.1 Dpon|ENN79170 Sinv|SINV26480-RA MG00|MYZPE13164_G006_v1.0_000065490.1 Nvit|NV13252-RA Phum|PHUM257250-RA Dmel|FBtr0086710 Tcas|TC012563-RA Acep|ACEP12633-RA Rpro|RPRC012572-RA Msca|MESCA0…
family_698	Dpul|EFX64578 Cqui|CPIJ007327-RA Dmel|FBtr0080837 Nvit|NV16188-RA Dple|EHJ66984 Msca|MESCA003102-RA Dpul|EFX87790 Aaeg|AAEL002501-RA Adar|ADAR005835-RA Dpon|ENN72350 Apis|ACYPI008926-RA MClo|MYZPE13164_0_v1.0_000188470.1 MG00|MYZPE13164_G006_v1.0_000015970.1 Sinv|SINV10739-RA Tcas|TC004980-RA Aaeg|AAEL010065-RA Tcas|TC004723-RA Amel|GB18501-RA Dpon|ENN76828 Rpro|RPRC010401-RA Agam|AGAP000044-RA B…
family_699	Aaeg|AAEL015506-RA Aaeg|AAEL000628-RA Aaeg|AAEL017260-RA Cqui|CPIJ004987-RA Cqui|CPIJ018931-RA Aaeg|AAEL006465-RA Aaeg|AAEL000614-RA Cqui|CPIJ004988-RA Cqui|CPIJ007798-RA Cqui|CPIJ002698-RA Aaeg|AAEL000613-RA Cqui|CPIJ006541-RA Aaeg|AAEL003045-RA Cqui|CPIJ008312-RA Cqui|CPIJ006084-RA Agam|AGAP000226-RA Cqui|CPIJ018472-RA Cqui|CPIJ005105-RA Cqui|CPIJ015749-RA Cqui|CPIJ002699-RA Cqui|CPIJ013887-RA …
family_700	Phum|PHUM616110-RA Rpro|RPRC008974-RA Aaeg|AAEL008014-RA Dple|EHJ63421 MClo|MYZPE13164_0_v1.0_000023550.4 MG00|MYZPE13164_G006_v1.0_000131440.5 Apis|ACYPI003548-RA Hmel|HMEL009641-RA Bmor|BGIBMGA005762-RA Dpul|EFX80599 Agam|AGAP000277-RA Phum|PHUM616100-RA Dmel|FBtr0301736 Dpon|ENN80980 Adar|ADAR004599-RA Dpon|ENN78316 Dpon|ENN82082 Aaeg|AAEL015481-RA Aaeg|AAEL005540-RA Dpon|ENN78317 Dple|EHJ6783…
family_701	Bmor|BGIBMGA001966-RA Turt|tetur08g02050.1 Turt|tetur27g02140.1 Sinv|SINV10949-RA Dmel|FBtr0300481 Bmor|BGIBMGA001965-RA Apis|ACYPI008933-RA Tcas|TC015979-RA Tcas|TC005625-RA Dpon|ENN71299 Aaeg|AAEL009664-RA Tcas|TC005623-RA Aaeg|AAEL012162-RA MClo|MYZPE13164_0_v1.0_000106630.12 MClo|MYZPE13164_0_v1.0_000106630.10 MG00|MYZPE13164_G006_v1.0_000162950.11 MG00|MYZPE13164_G006_v1.0_000162950.10 MClo|…
family_702	Bmor|BGIBMGA010354-RA Adar|ADAR001639-RA MClo|MYZPE13164_0_v1.0_000000640.2 Apis|ACYPI068599-RA MG00|MYZPE13164_G006_v1.0_000189870.3 Turt|tetur06g05950.1 Dple|EHJ71750 Rpro|RPRC002888-RA Tcas|TC008291-RA Sinv|SINV16870-RA Acep|ACEP11354-RA Nvit|NV15276-RA Tcas|TC008292-RA Amel|GB11807-RA Hmel|HMEL008751-RA Dple|EHJ72742 Aaeg|AAEL003586-RA Aaeg|AAEL014457-RA Acep|ACEP11349-RA Amel|GB12490-RA Bmor…
family_703	Nvit|NV11331-RA Amel|GB17455-RA Sinv|SINV12249-RA Tcas|TC001919-RA Acep|ACEP11916-RA Dpon|ENN74804 Rpro|RPRC009433-RA Dmel|FBtr0079080 MClo|MYZPE13164_0_v1.0_000065810.1 MG00|MYZPE13164_G006_v1.0_000136930.1 Dple|EHJ74289 Apis|ACYPI001868-RA Aaeg|AAEL001490-RA Cqui|CPIJ009370-RA Agam|AGAP008311-RA Hmel|HMEL012684-RA Turt|tetur10g05010.1 Dple|EHJ78666 Rpro|RPRC014740-RA Sinv|SINV20191-RA Amel|GB19…
family_704	Nvit|NV12328-RA Acep|ACEP25555-RA Amel|GB15243-RA Dpon|ENN71164 Bmor|BGIBMGA008899-RA Phum|PHUM190040-RA Rpro|RPRC014878-RA Tcas|TC030695-RA Sinv|SINV23493-RA Dple|EHJ68454 Hmel|HMEL002999-RA Adar|ADAR008767-RA Agam|AGAP008122-RA Apis|ACYPI008033-RA MClo|MYZPE13164_0_v1.0_000098660.1 MG00|MYZPE13164_G006_v1.0_000099110.1 Aaeg|AAEL013061-RA Cqui|CPIJ005288-RA Dmel|FBtr0080934 Dpul|EFX75729 Turt|te…
family_705	Nvit|NV12466-RA Nvit|NV17419-RA Acep|ACEP25791-RA Phum|PHUM414580-RA Apis|ACYPI003674-RA MClo|MYZPE13164_0_v1.0_000091030.1 MG00|MYZPE13164_G006_v1.0_000150190.1 Apis|ACYPI008655-RA MClo|MYZPE13164_0_v1.0_000182650.1 MG00|MYZPE13164_G006_v1.0_000152110.1 Rpro|RPRC001970-RA Amel|GB14577-RA Acep|ACEP19763-RA Rpro|RPRC008517-RA Sinv|SINV15598-RA Apis|ACYPI004047-RA Agam|AGAP010700-RA Apis|ACYPI00131…
family_706	Nvit|NV12993-RA Phum|PHUM593000-RA Amel|GB10111-RA Turt|tetur08g05210.1 Turt|tetur08g05220.1 Nvit|NV14104-RA Hmel|HMEL002658-RA Agam|AGAP004942-RA Dmel|FBtr0333222 Rpro|RPRC003275-RA Dple|EHJ73587 Dpul|EFX86525 Apis|ACYPI004423-RA Msca|MESCA005788-RA MClo|MYZPE13164_0_v1.0_000122550.1 MG00|MYZPE13164_G006_v1.0_000154010.1 Bmor|BGIBMGA012503-RA Sinv|SINV17135-RA MClo|MYZPE13164_0_v1.0_000169330.1 …
family_707	Nvit|NV13107-RA Amel|GB11498-RA Sinv|SINV19423-RA Acep|ACEP10487-RA Phum|PHUM268760-RA Rpro|RPRC012011-RA Aaeg|AAEL012832-RB Adar|ADAR011395-RA Dmel|FBtr0072908 Agam|AGAP005520-RA Cqui|CPIJ007418-RA Tcas|TC015521-RA Apis|ACYPI000214-RA Cqui|CPIJ018407-RA MClo|MYZPE13164_0_v1.0_000050140.1 MG00|MYZPE13164_G006_v1.0_000118200.1 MClo|MYZPE13164_0_v1.0_000035680.1 MG00|MYZPE13164_G006_v1.0_000144690.…
family_708	Nvit|NV14450-RA Sinv|SINV24185-RA Acep|ACEP13629-RA Amel|GB12147-RA Tcas|TC006688-RA Dpul|EFX74474 Dpon|ENN77811 MG00|MYZPE13164_G006_v1.0_000097800.1 MClo|MYZPE13164_0_v1.0_000143690.2 Apis|ACYPI007193-RA Agam|AGAP010028-RA Aaeg|AAEL007683-RA Rpro|RPRC009960-RA Cqui|CPIJ006288-RA Bmor|BGIBMGA007081-RA Dmel|FBtr0081246 Hmel|HMEL005574-RA Phum|PHUM362520-RA Dple|EHJ68426 Turt|tetur41g00370.1 Adar|…
family_709	Nvit|NV15387-RA Adar|ADAR008893-RA Cqui|CPIJ009705-RA Aaeg|AAEL009160-RA Agam|AGAP008719-RA Cqui|CPIJ001768-RA Msca|MESCA004546-RA Dple|EHJ65429 Hmel|HMEL017731-RA Bmor|BGIBMGA000918-RA Cqui|CPIJ020216-RA Amel|GB18508-RA Acep|ACEP18754-RA Rpro|RPRC011803-RA Dpon|ENN70495 Cqui|CPIJ008819-RA MClo|MYZPE13164_0_v1.0_000051990.1 MG00|MYZPE13164_G006_v1.0_000160300.1 Dmel|FBtr0070123 MClo|MYZPE13164_0_…
family_710	Nvit|NV17016-RA Amel|GB14895-RA Tcas|TC012306-RA Phum|PHUM027990-RA Dpon|ENN72756 Dpul|EFX71480 Aaeg|AAEL017421-RA Cqui|CPIJ003353-RA Acep|ACEP27379-RA Dmel|FBtr0084230 Agam|AGAP002063-RA Adar|ADAR010607-RA Hmel|HMEL013126-RA Dple|EHJ74314 Apis|ACYPI000500-RA Rpro|RPRC011043-RA Sinv|SINV13539-RA Bmor|BGIBMGA010739-RA Turt|tetur16g01940.1 Agam|AGAP002171-RA Dpon|ENN72260 Cqui|CPIJ014566-RA Tcas|TC…
family_711	MClo|MYZPE13164_0_v1.0_000145270.1 MG00|MYZPE13164_G006_v1.0_000187720.1 MClo|MYZPE13164_0_v1.0_000081130.1 MG00|MYZPE13164_G006_v1.0_000026860.1 Apis|ACYPI003482-RA MG00|MYZPE13164_G006_v1.0_000005990.1 MClo|MYZPE13164_0_v1.0_000101390.1 Nvit|NV20247-RA Tcas|TC004259-RA Dpul|EFX65496 Aaeg|AAEL012805-RA Cqui|CPIJ014584-RA Dpul|EFX67086 MClo|MYZPE13164_0_v1.0_000153360.1 MClo|MYZPE13164_0_v1.0_000…
family_712	Dmel|FBtr0086564 Dmel|FBtr0086565 Dmel|FBtr0072354 Dmel|FBtr0072353 Dmel|FBtr0091799 Dmel|FBtr0091723 Dmel|FBtr0091637 Dmel|FBtr0091802 Dmel|FBtr0091633 Dmel|FBtr0085341 Dmel|FBtr0091800 Dmel|FBtr0091776 Dmel|FBtr0091785 Dmel|FBtr0091758 Dmel|FBtr0072243 Dmel|FBtr0091759 Dmel|FBtr0091667 Dmel|FBtr0091609 Dmel|FBtr0072376 Dmel|FBtr0091931 Dmel|FBtr0087301 Dmel|FBtr0303425 Dmel|FBtr0091784 Dmel|FBt…
family_713	Aaeg|AAEL000248-RA Nvit|NV11718-RA Acep|ACEP16235-RA Sinv|SINV19409-RA Amel|GB15374-RA Tcas|TC012373-RA Phum|PHUM097940-RA Dpon|ENN81908 Rpro|RPRC006334-RA MClo|MYZPE13164_0_v1.0_000013800.1 Apis|ACYPI004627-RA Bmor|BGIBMGA002894-RA Dpul|EFX74441 Turt|tetur01g08920.1 Acep|ACEP20482-RA Turt|tetur01g08310.1 Dple|EHJ75071 Turt|tetur03g06540.1 Dmel|FBtr0086773 Tcas|TC010866-RA Apis|ACYPI005221-RA Aga…
family_714	Dpul|EFX64474 Amel|GB16602-RA Rpro|RPRC012434-RA Aaeg|AAEL004977-RA Tcas|TC006982-RA Nvit|NV12502-RA Dpon|ENN78393 Sinv|SINV13674-RA Acep|ACEP10223-RA Cqui|CPIJ009281-RA Nvit|NV14252-RA Phum|PHUM569820-RA Agam|AGAP008803-RB Adar|ADAR001626-RA Dmel|FBtr0329964 Hmel|HMEL004231-RA Bmor|BGIBMGA013343-RA Turt|tetur19g02980.1 Dple|EHJ70668 Rpro|RPRC011552-RA Amel|GB19737-RA Nvit|NV13042-RA Dpon|ENN7105…
family_715	Dpul|EFX64528 Phum|PHUM210760-RA Rpro|RPRC004203-RA Amel|GB17007-RA Acep|ACEP12859-RA Tcas|TC009436-RA Cqui|CPIJ014972-RA Dmel|FBtr0114533 Aaeg|AAEL013805-RA Aaeg|AAEL008089-RA Agam|AGAP001051-RA MG00|MYZPE13164_G006_v1.0_000005340.1 Adar|ADAR001953-RA Apis|ACYPI009009-RA Sinv|SINV17378-RA Dple|EHJ75934 Bmor|BGIBMGA003536-RA Dpon|ENN70245 Dpul|EFX83716 Nvit|NV14141-RA Turt|tetur18g02870.1 Tcas|TC…
family_716	Dpul|EFX64714 Dpul|EFX69452 Dpul|EFX70737 Dpul|EFX71166 Dpul|EFX70702 Dpul|EFX70696 Dpul|EFX69484 Dpul|EFX66160 Dpul|EFX63113 Dpul|EFX71577 Dpul|EFX70703 Dpul|EFX70698 Dpul|EFX70735 Dpul|EFX78139 Dpul|EFX62780 Dpul|EFX74809 Dpul|EFX78349 Dpul|EFX66157 Dpul|EFX70692 Dpul|EFX71576 Dpul|EFX70710 Dpul|EFX61806 Dpul|EFX70693 Dpul|EFX69482 Dpul|EFX74807 Dpul|EFX78114 Dpul|EFX78111 Dpul|EFX74806 Dpul|EF…
family_717	Dpul|EFX64794 Dpul|EFX74007 Dpul|EFX66073 Dpul|EFX61106 Dpul|EFX78823 Dpul|EFX66653 Dpul|EFX63252 Dpul|EFX68112 Dpul|EFX66901 Dpul|EFX70217 Dpul|EFX72876 Dpul|EFX63033 Dpul|EFX66137 Dpul|EFX63815 Dpul|EFX74027 Dpul|EFX66513 Dpul|EFX70125 Dpul|EFX66517 Dpul|EFX62170 Dpul|EFX78039 Dpul|EFX80148 Dpul|EFX65108 Dpul|EFX67233 Dpul|EFX62880 Dpul|EFX62358 Dpul|EFX65931 Dpul|EFX63746 Dpul|EFX60806 Dpul|EF…
family_718	Nvit|NV10956-RA Acep|ACEP11558-RA Phum|PHUM334250-RA Tcas|TC011377-RA Hmel|HMEL011929-RA Cqui|CPIJ007184-RA Dpul|EFX86781 Amel|GB11684-RA Agam|AGAP000991-RA Adar|ADAR008672-RA Dmel|FBtr0083086 Rpro|RPRC003047-RA Apis|ACYPI001682-RA Msca|MESCA007464-RA Sinv|SINV19946-RA Dpon|ENN78945 Turt|tetur01g00100.1 Bmor|BGIBMGA005414-RA Turt|tetur10g04120.1 Adar|ADAR008369-RA Phum|PHUM173390-RA Bmor|BGIBMGA0…
family_719	Aaeg|AAEL000536-RA Agam|AGAP011194-RA Phum|PHUM507490-RA Agam|AGAP002325-RA Phum|PHUM073030-RA Dple|EHJ69774 Dmel|FBtr0084337 Phum|PHUM440260-RA Agam|AGAP002628-RA Tcas|TC006432-RA Dmel|FBtr0301161 Agam|AGAP011195-RA MClo|MYZPE13164_0_v1.0_000085930.1 MG00|MYZPE13164_G006_v1.0_000083070.1 Apis|ACYPI000801-RA Nvit|NV13696-RA Dpon|ENN79006 Aaeg|AAEL011405-RA Tcas|TC003806-RA Phum|PHUM250180-RA Dpon…
family_720	Nvit|NV11218-RA Amel|GB12295-RA Acep|ACEP12699-RA Sinv|SINV15410-RA Rpro|RPRC010076-RA Aaeg|AAEL005579-RA Cqui|CPIJ005732-RA Agam|AGAP010624-RA Phum|PHUM579650-RA MClo|MYZPE13164_0_v1.0_000056230.1 MG00|MYZPE13164_G006_v1.0_000154540.1 Apis|ACYPI004502-RA Dpon|ENN76551 Tcas|TC005867-RA Dpul|EFX73620 Dmel|FBtr0087976 Turt|tetur06g06310.1 Dple|EHJ72042 Hmel|HMEL002589-RA Adar|ADAR004251-RA Bmor|BGI…
family_721	Nvit|NV11284-RA Amel|GB15461-RA Sinv|SINV23532-RA Sinv|SINV23598-RA Tcas|TC010098-RA Aaeg|AAEL001143-RA Cqui|CPIJ009987-RA Phum|PHUM515190-RA Apis|ACYPI006365-RA MClo|MYZPE13164_0_v1.0_000032510.2 MG00|MYZPE13164_G006_v1.0_000077490.1 Agam|AGAP005178-RA Cqui|CPIJ008859-RA Dple|EHJ79179 Dmel|FBtr0083136 Cqui|CPIJ008857-RA Cqui|CPIJ008858-RA Dpon|ENN74651 Aaeg|AAEL013004-RA Nvit|NV22402-RA Cqui|CPI…
family_722	Nvit|NV11493-RA Amel|GB10139-RA Agam|AGAP002355-RB Aaeg|AAEL013458-RB Adar|ADAR003271-RA Tcas|TC002601-RA Dmel|FBtr0073494 Apis|ACYPI001461-RA Phum|PHUM130940-RA Dpon|ENN81846 Dmel|FBtr0078115 Dpul|EFX88765 MG00|MYZPE13164_G006_v1.0_000135930.1 Apis|ACYPI006239-RA Apis|ACYPI001157-RA Acep|ACEP20422-RA Adar|ADAR007338-RA Agam|AGAP008988-RA Phum|PHUM009660-RA Cqui|CPIJ010973-RA Aaeg|AAEL001887-RB C…
family_723	Nvit|NV11539-RA Nvit|NV13858-RA Acep|ACEP20161-RA Amel|GB10520-RA Sinv|SINV20213-RA Agam|AGAP001116-RA Cqui|CPIJ007272-RA Aaeg|AAEL000213-RA Dmel|FBtr0309812 Dpul|EFX77055 Msca|MESCA005745-RA Hmel|HMEL005679-RA Tcas|TC001179-RA Aaeg|AAEL000164-RA Msca|MESCA003302-RA Cqui|CPIJ007273-RA Agam|AGAP001098-RA Dpon|ENN73857 Dple|EHJ75191 Bmor|BGIBMGA007190-RA Aaeg|AAEL008512-RA Aaeg|AAEL012674-RA Cqui|C…
family_724	Cqui|CPIJ015405-RA Aaeg|AAEL017265-RA Aaeg|AAEL014390-RA Cqui|CPIJ006813-RA Agam|AGAP002911-RA Cqui|CPIJ019507-RA Cqui|CPIJ006812-RA Aaeg|AAEL011610-RA Agam|AGAP002912-RA Aaeg|AAEL014385-RA Cqui|CPIJ000438-RA Cqui|CPIJ000449-RA Cqui|CPIJ015401-RA Cqui|CPIJ007998-RA Cqui|CPIJ015402-RA Cqui|CPIJ007999-RA Cqui|CPIJ000436-RA Aaeg|AAEL008681-RA Agam|AGAP010708-RA Cqui|CPIJ006809-RA Cqui|CPIJ006811-RA …
family_725	Agam|AGAP003193-RA Turt|tetur04g09220.1 Dpul|EFX89449 Cqui|CPIJ013206-RA Apis|ACYPI006703-RA MG00|MYZPE13164_G006_v1.0_000148910.4 MClo|MYZPE13164_0_v1.0_000152920.4 Aaeg|AAEL011782-RA Adar|ADAR008129-RA Acep|ACEP18964-RA Bmor|BGIBMGA000394-RA Rpro|RPRC011019-RA Dple|EHJ72004 Aaeg|AAEL011135-RA Phum|PHUM387380-RA Nvit|NV13083-RA Sinv|SINV17843-RA Tcas|TC002915-RA Dpon|ENN70868 Dmel|FBtr0075861 Hm…
family_726	Turt|tetur36g00970.1 Acep|ACEP16770-RA Msca|MESCA001381-RA Nvit|NV13225-RA Amel|GB13456-RA Phum|PHUM307240-RA Nvit|NV17443-RA Apis|ACYPI005368-RA Agam|AGAP010324-RA Cqui|CPIJ009226-RA Aaeg|AAEL005009-RA MClo|MYZPE13164_0_v1.0_000105990.1 Dple|EHJ74497 MG00|MYZPE13164_G006_v1.0_000102370.1 Amel|GB30225-RA Amel|GB17545-RA Sinv|SINV17436-RA Rpro|RPRC015149-RA Phum|PHUM399450-RA Rpro|RPRC006150-RA Dm…
family_727	Nvit|NV12055-RA Amel|GB10590-RA Sinv|SINV13954-RA Tcas|TC006047-RA Aaeg|AAEL004141-RA Dmel|FBtr0310064 Agam|AGAP001957-RB Cqui|CPIJ009454-RA Acep|ACEP20084-RA Dpul|EFX79634 Hmel|HMEL014355-RA Rpro|RPRC005895-RA Apis|ACYPI003934-RA Dple|EHJ74802 MClo|MYZPE13164_0_v1.0_000034860.3 MG00|MYZPE13164_G006_v1.0_000146880.3 Adar|ADAR006994-RA Turt|tetur01g10610.1 Turt|tetur16g02560.1 Phum|PHUM510710-RA D…
family_728	Rpro|RPRC009715-RA Dpul|EFX79543 Turt|tetur04g09090.1 Acep|ACEP15844-RA Phum|PHUM009780-RA Aaeg|AAEL005308-RA Rpro|RPRC010464-RA Cqui|CPIJ004390-RA Sinv|SINV21846-RA Agam|AGAP004773-RA Agam|AGAP004786-RA Aaeg|AAEL014865-RA Tcas|TC002884-RA Amel|GB16443-RA Nvit|NV16843-RA MG00|MYZPE13164_G006_v1.0_000110140.1 MClo|MYZPE13164_0_v1.0_000092960.1 Adar|ADAR009481-RA Apis|ACYPI002620-RA MClo|MYZPE13164…
family_729	Nvit|NV12162-RA Acep|ACEP13146-RA Amel|GB15035-RA Dpon|ENN74095 MG00|MYZPE13164_G006_v1.0_000037420.1 Rpro|RPRC008224-RA MClo|MYZPE13164_0_v1.0_000029820.1 Hmel|HMEL011388-RA Apis|ACYPI009316-RA Dpul|EFX71800 Phum|PHUM051940-RA Dple|EHJ64549 Dmel|FBtr0308297 Bmor|BGIBMGA005985-RA Sinv|SINV17683-RA Tcas|TC004144-RA Dpul|EFX81191 Amel|GB30101-RA Phum|PHUM052780-RA Hmel|HMEL016242-RA Turt|tetur38g00…
family_730	Nvit|NV12457-RA Sinv|SINV20709-RA Acep|ACEP10535-RA Aaeg|AAEL001334-RA Bmor|BGIBMGA005544-RA Agam|AGAP013277-RA Amel|GB11272-RA Phum|PHUM046130-RA Adar|ADAR005903-RA Tcas|TC001418-RA Cqui|CPIJ012819-RA Rpro|RPRC003558-RA Dmel|FBtr0077631 MClo|MYZPE13164_0_v1.0_000060300.2 MG00|MYZPE13164_G006_v1.0_000145550.1 Apis|ACYPI000514-RA Dpul|EFX89530 Dpon|ENN71963 Turt|tetur16g01490.1 Dple|EHJ72648 Hmel|…
family_731	Tcas|TC014486-RA Tcas|TC013323-RA Rpro|RPRC000118-RA Tcas|TC013322-RA Phum|PHUM486880-RA Dpon|ENN77432 Sinv|SINV22323-RA Tcas|TC010069-RA Dmel|FBtr0075955 Aaeg|AAEL008011-RA Sinv|SINV21283-RA Amel|GB13938-RA Dmel|FBtr0078656 Acep|ACEP27239-RA Hmel|HMEL008689-RA Aaeg|AAEL008013-RA Agam|AGAP001409-RB Dple|EHJ74653 Amel|GB11135-RA Acep|ACEP22606-RA Adar|ADAR001654-RA Cqui|CPIJ007617-RA Nvit|NV17964-…
family_732	Nvit|NV12848-RA Acep|ACEP20844-RA Amel|GB11559-RA Hmel|HMEL007889-RA Tcas|TC009205-RA Dple|EHJ75000 Dpon|ENN78279 Bmor|BGIBMGA008387-RA Cqui|CPIJ011955-RA Aaeg|AAEL004757-RA Agam|AGAP009923-RA Adar|ADAR004909-RA Dmel|FBtr0085476 Rpro|RPRC003080-RA Phum|PHUM335190-RA Dpul|EFX68345 Dpul|EFX79332 Turt|tetur10g03380.1 Apis|ACYPI007070-RA MClo|MYZPE13164_0_v1.0_000165250.1 MG00|MYZPE13164_G006_v1.0_00…
family_733	Nvit|NV12853-RA Amel|GB14853-RA Sinv|SINV11291-RA Agam|AGAP002047-RA Aaeg|AAEL003109-RA Tcas|TC009975-RA Dmel|FBtr0084656 Bmor|BGIBMGA000767-RA Cqui|CPIJ008647-RA Hmel|HMEL010112-RA Dpon|ENN78293 Phum|PHUM452510-RA Dpul|EFX89460 Apis|ACYPI002537-RA Apis|ACYPI068591-RA MClo|MYZPE13164_0_v1.0_000109850.1 MG00|MYZPE13164_G006_v1.0_000054200.1 Dple|EHJ63362 Acep|ACEP20126-RA Adar|ADAR005709-RA Bmor|B…
family_734	Nvit|NV12858-RA Sinv|SINV17493-RA Acep|ACEP16759-RA Amel|GB14059-RA Phum|PHUM006700-RA MClo|MYZPE13164_0_v1.0_000196660.1 MG00|MYZPE13164_G006_v1.0_000121190.1 Dpul|EFX90170 Turt|tetur01g04390.1 Rpro|RPRC013195-RA Dpon|ENN71414 Apis|ACYPI004351-RA Aaeg|AAEL005567-RB Cqui|CPIJ015259-RA Msca|MESCA002097-RA Dple|EHJ77087 Adar|ADAR006551-RA Dmel|FBtr0072219 Agam|AGAP001928-RA Aaeg|AAEL012289-RA Aaeg|…
family_735	Nvit|NV13134-RA Amel|GB14371-RA Sinv|SINV17732-RA Acep|ACEP13128-RA Tcas|TC010470-RA Rpro|RPRC011518-RA Dpon|ENN79574 Aaeg|AAEL001381-RA MG00|MYZPE13164_G006_v1.0_000119010.1 Dple|EHJ70646 Bmor|BGIBMGA004692-RA Phum|PHUM150220-RA Dmel|FBtr0076870 Agam|AGAP005884-RB MClo|MYZPE13164_0_v1.0_000045090.1 Apis|ACYPI001465-RA Dpul|EFX71238 Cqui|CPIJ002232-RA Turt|tetur07g02050.1 Turt|tetur07g02060.1 Aae…
family_736	Nvit|NV13706-RA Amel|GB13109-RA Tcas|TC005186-RA Dpul|EFX86436 Dmel|FBtr0332166 Acep|ACEP13103-RA Turt|tetur05g06720.1 Dpon|ENN74329 Apis|ACYPI003699-RA Agam|AGAP004335-RA MG00|MYZPE13164_G006_v1.0_000144290.1 MClo|MYZPE13164_0_v1.0_000119780.1 Cqui|CPIJ001684-RA Phum|PHUM051710-RA Aaeg|AAEL009583-RA Phum|PHUM051600-RA Cqui|CPIJ001681-RA Adar|ADAR005116-RA Dpon|ENN74328 Hmel|HMEL013923-RA Dple|EH…
family_737	Nvit|NV13744-RA Acep|ACEP12494-RA Amel|GB10803-RA Tcas|TC013791-RA Sinv|SINV22015-RA Dmel|FBtr0077684 Rpro|RPRC015401-RA Dple|EHJ66630 Phum|PHUM137490-RA Dpon|ENN74546 Bmor|BGIBMGA012304-RA Adar|ADAR007355-RA Cqui|CPIJ008450-RA Agam|AGAP007020-RA Dpul|EFX65355 Aaeg|AAEL009051-RA Rpro|RPRC015388-RA Dmel|FBtr0088259 Dmel|FBtr0088261 Hmel|HMEL016629-RA Dmel|FBtr0088315 Agam|AGAP011824-RA Tcas|TC0049…
family_738	Nvit|NV14204-RA Amel|GB10039-RA Agam|AGAP003212-RA Cqui|CPIJ009498-RA Aaeg|AAEL014379-RA Dpon|ENN81795 Msca|MESCA006628-RA Phum|PHUM079940-RA Dmel|FBtr0300775 Apis|ACYPI001632-RA MClo|MYZPE13164_0_v1.0_000039980.3 MG00|MYZPE13164_G006_v1.0_000004950.1 Hmel|HMEL013219-RA Sinv|SINV17524-RA Dple|EHJ70220 Turt|tetur11g03820.1 Tcas|TC016223-RA Dpul|EFX87472 Rpro|RPRC015294-RA Dpon|ENN73809 Amel|GB1293…
family_739	Apis|ACYPI44419-RA Aaeg|AAEL009942-RA MClo|MYZPE13164_0_v1.0_000096670.1 Acep|ACEP22507-RA Msca|MESCA004794-RA Turt|tetur23g00020.1 MClo|MYZPE13164_0_v1.0_000107590.1 Bmor|BGIBMGA003750-RA Sinv|SINV20650-RA Sinv|SINV23168-RA Rpro|RPRC005451-RA Rpro|RPRC013926-RA Rpro|RPRC005815-RA Acep|ACEP27576-RA Acep|ACEP18910-RA Apis|ACYPI071368-RA Turt|tetur40g00390.1 Aaeg|AAEL004998-RA Acep|ACEP18999-RA Sin…
family_740	Nvit|NV15178-RA Amel|GB12804-RA Sinv|SINV18158-RA Acep|ACEP10819-RA Tcas|TC013407-RA Dpon|ENN76248 Phum|PHUM151040-RA Agam|AGAP008535-RA Dmel|FBtr0332201 MClo|MYZPE13164_0_v1.0_000027740.2 MG00|MYZPE13164_G006_v1.0_000088530.1 Apis|ACYPI004504-RA Dpul|EFX79894 Aaeg|AAEL004720-RA Turt|tetur36g00230.1 Dple|EHJ72665 Rpro|RPRC000357-RA Bmor|BGIBMGA005973-RA Msca|MESCA000202-RA Cqui|CPIJ001921-RA Cqui…
family_741	Nvit|NV15289-RA Amel|GB17343-RA Sinv|SINV21392-RA Acep|ACEP23585-RA Tcas|TC004758-RA Dmel|FBtr0333164 Agam|AGAP010388-RA Dpon|ENN76888 Phum|PHUM455050-RA Dpul|EFX79142 MG00|MYZPE13164_G006_v1.0_000154790.1 MClo|MYZPE13164_0_v1.0_000062800.1 Bmor|BGIBMGA003727-RA Apis|ACYPI008556-RA Dple|EHJ77645 Turt|tetur01g05710.1 Aaeg|AAEL003533-RA Hmel|HMEL013339-RA Tcas|TC004910-RA Dpul|EFX74608 Phum|PHUM488…
family_742	Dpon|ENN77284 Tcas|TC013059-RA Turt|tetur02g09320.1 Dpul|EFX85326 Phum|PHUM249370-RA Dpul|EFX80342 Apis|ACYPI002876-RA Dpul|EFX80589 MClo|MYZPE13164_0_v1.0_000001150.1 Dpul|EFX80566 MG00|MYZPE13164_G006_v1.0_000102890.2 Dpul|EFX80568 Dpul|EFX80354 Rpro|RPRC005793-RA Aaeg|AAEL010139-RA Bmor|BGIBMGA005981-RA Dpul|EFX80569 Dpul|EFX80358 Dpul|EFX80443 Dpul|EFX80356 Dmel|FBtr0080640 Dpul|EFX77693 MClo…
family_743	Nvit|NV15603-RA Amel|GB13704-RA Sinv|SINV18767-RA Tcas|TC007200-RA Aaeg|AAEL007651-RA Agam|AGAP000708-RB Cqui|CPIJ009384-RA Dple|EHJ77215 Phum|PHUM079930-RA MClo|MYZPE13164_0_v1.0_000029850.1 MG00|MYZPE13164_G006_v1.0_000037400.1 Dpul|EFX89743 Apis|ACYPI008685-RA Turt|tetur15g00240.1 Hmel|HMEL007705-RA Acep|ACEP21052-RA Rpro|RPRC008651-RA Dmel|FBtr0114594 Adar|ADAR000475-RA Dple|EHJ74241 Tcas|TC0…
family_744	Amel|GB17406-RA Nvit|NV17796-RA Sinv|SINV25306-RA Acep|ACEP17342-RA Amel|GB20109-RA Hmel|HMEL001037-RA Dple|EHJ75302 Bmor|BGIBMGA011283-RA Tcas|TC011557-RA Apis|ACYPI007054-RA MClo|MYZPE13164_0_v1.0_000139450.1 MG00|MYZPE13164_G006_v1.0_000179750.1 Rpro|RPRC012179-RA Phum|PHUM105940-RA Dpul|EFX89231 Dmel|FBtr0085342 Aaeg|AAEL012247-RA Turt|tetur37g00600.1 Agam|AGAP002142-RA Agam|AGAP005207-RA Dpu…
family_745	MG00|MYZPE13164_G006_v1.0_000146500.1 Nvit|NV25781-RA MClo|MYZPE13164_0_v1.0_000101990.1 Apis|ACYPI24874-RA Apis|ACYPI34816-RA MG00|MYZPE13164_G006_v1.0_000083710.1 MG00|MYZPE13164_G006_v1.0_000087690.1 MG00|MYZPE13164_G006_v1.0_000070210.1 Nvit|NV31534-RA Sinv|SINV12402-RA Nvit|NV24989-RA Nvit|NV30464-RA Nvit|NV24990-RA Apis|ACYPI37889-RA Apis|ACYPI071029-RA Apis|ACYPI086981-RA Apis|ACYPI083486-…
family_746	Agam|AGAP003162-RA Adar|ADAR003656-RA Aaeg|AAEL004690-RA Cqui|CPIJ003311-RA Cqui|CPIJ003310-RA Aaeg|AAEL004694-RA Agam|AGAP003164-RA Bmor|BGIBMGA011482-RA Tcas|TC011255-RA Hmel|HMEL009746-RA Dmel|FBtr0303025 Phum|PHUM227580-RA Dple|EHJ66555 Dpon|ENN75515 Rpro|RPRC015010-RA Amel|GB11783-RA Nvit|NV10550-RA Apis|ACYPI001870-RA MClo|MYZPE13164_0_v1.0_000200420.2 MG00|MYZPE13164_G006_v1.0_000151820.1 …
family_747	MG00|MYZPE13164_G006_v1.0_000076690.1 Apis|ACYPI32050-RA MClo|MYZPE13164_0_v1.0_000140060.1 MG00|MYZPE13164_G006_v1.0_000076650.1 MClo|MYZPE13164_0_v1.0_000047740.1 Apis|ACYPI007729-RA MClo|MYZPE13164_0_v1.0_000068900.1 Apis|ACYPI084016-RA MG00|MYZPE13164_G006_v1.0_000197010.1 MClo|MYZPE13164_0_v1.0_000115760.1 MG00|MYZPE13164_G006_v1.0_000126500.1 Apis|ACYPI23618-RA MClo|MYZPE13164_0_v1.0_000068…
family_748	Dpon|ENN74815 Tcas|TC008702-RA Tcas|TC010124-RA MClo|MYZPE13164_0_v1.0_000096160.1 MG00|MYZPE13164_G006_v1.0_000128830.1 Apis|ACYPI085643-RA Apis|ACYPI34629-RA Apis|ACYPI53593-RA MG00|MYZPE13164_G006_v1.0_000097100.1 Apis|ACYPI064272-RA MG00|MYZPE13164_G006_v1.0_000140000.1 MClo|MYZPE13164_0_v1.0_000070970.1 MG00|MYZPE13164_G006_v1.0_000097120.1 MClo|MYZPE13164_0_v1.0_000084610.1 Apis|ACYPI25465-…
family_749	Apis|ACYPI087685-RA Apis|ACYPI073104-RA Apis|ACYPI087022-RA Apis|ACYPI061087-RA Apis|ACYPI066542-RA Apis|ACYPI52665-RA Apis|ACYPI31840-RA Apis|ACYPI060985-RA Apis|ACYPI39838-RA MClo|MYZPE13164_0_v1.0_000121330.1 Apis|ACYPI065673-RA MClo|MYZPE13164_0_v1.0_000182180.1 MG00|MYZPE13164_G006_v1.0_000170840.1 Apis|ACYPI43445-RA Apis|ACYPI072341-RA Apis|ACYPI41798-RA Apis|ACYPI081527-RA Apis|ACYPI36363-…
family_750	Adar|ADAR002782-RA Hmel|HMEL014064-RA Dple|EHJ63861 Dple|EHJ78874 Hmel|HMEL005299-RA Dpul|EFX87330 MClo|MYZPE13164_0_v1.0_000028980.1 MG00|MYZPE13164_G006_v1.0_000143660.3 Apis|ACYPI004992-RA Dmel|FBtr0075617 Turt|tetur01g14630.1 Nvit|NV15536-RA Tcas|TC006055-RA Rpro|RPRC009226-RA Phum|PHUM575260-RA Dmel|FBtr0089626 Dpon|ENN77115 Sinv|SINV16775-RA Bmor|BGIBMGA006832-RA Acep|ACEP14454-RA Amel|GB19…
family_751	Rpro|RPRC002783-RA Agam|AGAP002335-RA Nvit|NV12658-RA Apis|ACYPI002888-RA Cqui|CPIJ013665-RA Amel|GB12080-RA MClo|MYZPE13164_0_v1.0_000057630.2 MG00|MYZPE13164_G006_v1.0_000001290.2 MClo|MYZPE13164_0_v1.0_000128140.1 MG00|MYZPE13164_G006_v1.0_000058750.1 Apis|ACYPI008980-RA Dpon|ENN71538 Dple|EHJ75940 Dmel|FBtr0084591 Dmel|FBtr0112564 Aaeg|AAEL006710-RA Tcas|TC009608-RA Dpul|EFX85880 Dple|EHJ6709…
family_752	Dmel|FBtr0301164 Dmel|FBtr0306020 Turt|tetur09g01730.1 Turt|tetur540g00020.1 Msca|MESCA010536-RA Adar|ADAR005513-RA Acep|ACEP14376-RA Aaeg|AAEL005805-RA Msca|MESCA006070-RA Rpro|RPRC011682-RA Bmor|BGIBMGA001641-RA Dpon|ENN75296 Dpon|ENN75294 Apis|ACYPI006366-RA Apis|ACYPI34486-RA Dpon|ENN72619 Aaeg|AAEL017244-RA Dpon|ENN75298 Adar|ADAR010025-RA Msca|MESCA004018-RA Turt|tetur09g01720.1 Aaeg|AAEL01…
family_753	Nvit|NV11061-RA Amel|GB15708-RA Sinv|SINV13440-RA Acep|ACEP13493-RA Phum|PHUM606400-RA Tcas|TC007498-RA Dpon|ENN70790 Rpro|RPRC013383-RA Bmor|BGIBMGA001062-RA Dpul|EFX90407 MClo|MYZPE13164_0_v1.0_000152400.1 MG00|MYZPE13164_G006_v1.0_000024190.1 Apis|ACYPI005612-RA Hmel|HMEL017716-RA Dple|EHJ67929 Nvit|NV11062-RA Aaeg|AAEL002503-RA Cqui|CPIJ018686-RA Dmel|FBtr0073789 Agam|AGAP000780-RA Turt|tetur…
family_754	MG00|MYZPE13164_G006_v1.0_000002560.1 MClo|MYZPE13164_0_v1.0_000193020.1 Apis|ACYPI001483-RA Nvit|NV12267-RA Rpro|RPRC006448-RA Dmel|FBtr0331181 Dple|EHJ70574 Amel|GB14446-RA Acep|ACEP11010-RA Tcas|TC012483-RA Agam|AGAP000502-RA MClo|MYZPE13164_0_v1.0_000192720.1 MG00|MYZPE13164_G006_v1.0_000127330.2 Apis|ACYPI002573-RA Aaeg|AAEL014202-RA Aaeg|AAEL012717-RA Cqui|CPIJ009925-RA Phum|PHUM045070-RA D…
family_755	Nvit|NV11358-RA Sinv|SINV15015-RA Acep|ACEP10969-RA Amel|GB15762-RA Aaeg|AAEL007390-RA Agam|AGAP012261-RA Cqui|CPIJ007970-RA Dmel|FBtr0072556 Tcas|TC009598-RA Phum|PHUM433210-RA MClo|MYZPE13164_0_v1.0_000050280.1 MG00|MYZPE13164_G006_v1.0_000118340.1 Apis|ACYPI002851-RA Bmor|BGIBMGA001383-RA Dpul|EFX83336 Hmel|HMEL004114-RA Aaeg|AAEL007018-RA Rpro|RPRC009207-RA Dpon|ENN80050 Agam|AGAP008664-RA Cq…
family_756	Nvit|NV11654-RA Amel|GB11034-RA Acep|ACEP16258-RA Tcas|TC014809-RA Adar|ADAR004449-RA Dpon|ENN71932 Phum|PHUM606480-RA Dple|EHJ71519 Cqui|CPIJ007341-RA Aaeg|AAEL006717-RA Agam|AGAP006364-RB Dmel|FBtr0072755 MClo|MYZPE13164_0_v1.0_000122620.1 MG00|MYZPE13164_G006_v1.0_000154080.1 Apis|ACYPI005457-RA Bmor|BGIBMGA012743-RA Dpul|EFX85894 Turt|tetur32g01330.1 Rpro|RPRC010422-RA Amel|GB14017-RA Aaeg|AA…
family_757	Nvit|NV12102-RA Acep|ACEP13018-RA Sinv|SINV16115-RA Amel|GB11466-RA Phum|PHUM530530-RA Tcas|TC003873-RA Adar|ADAR010270-RA Cqui|CPIJ000031-RA Agam|AGAP005749-RA Aaeg|AAEL017085-RA Rpro|RPRC007741-RA Dmel|FBtr0076623 Dmel|FBtr0076652 Dmel|FBtr0076622 Dpul|EFX80638 Dmel|FBtr0076654 Apis|ACYPI008340-RA MClo|MYZPE13164_0_v1.0_000104950.1 MG00|MYZPE13164_G006_v1.0_000064970.1 Bmor|BGIBMGA011819-RA Dpl…
family_758	Nvit|NV12441-RA Amel|GB12504-RA Phum|PHUM490980-RA Acep|ACEP20726-RA Dpul|EFX77371 Dmel|FBtr0073562 Dpon|ENN75283 Dple|EHJ73706 Bmor|BGIBMGA007942-RA MClo|MYZPE13164_0_v1.0_000005600.1 MG00|MYZPE13164_G006_v1.0_000063200.1 Apis|ACYPI000089-RA Turt|tetur14g00600.1 Aaeg|AAEL017447-RC Cqui|CPIJ014996-RA Agam|AGAP011438-RA Dmel|FBtr0086278 Sinv|SINV18023-RA Hmel|HMEL015439-RA Tcas|TC000224-RA Rpro|RP…
family_759	Nvit|NV12540-RA Amel|GB10575-RA Sinv|SINV16481-RA Acep|ACEP24228-RA Tcas|TC007447-RA Rpro|RPRC009276-RA Aaeg|AAEL005639-RA Cqui|CPIJ012733-RA Bmor|BGIBMGA001011-RA Dpon|ENN74838 Phum|PHUM377490-RA MClo|MYZPE13164_0_v1.0_000100710.1 MG00|MYZPE13164_G006_v1.0_000134670.1 Dpul|EFX78129 Agam|AGAP012463-RA Adar|ADAR001167-RA Turt|tetur43g00470.1 Dple|EHJ74977 Turt|tetur13g02120.1 Hmel|HMEL025044-RA Dm…
family_760	Nvit|NV13031-RA Amel|GB20025-RA Acep|ACEP23533-RA Aaeg|AAEL007309-RA Dmel|FBtr0073726 Dpul|EFX83346 Dple|EHJ69733 Tcas|TC001566-RA Phum|PHUM038260-RA Agam|AGAP001492-RA MClo|MYZPE13164_0_v1.0_000175480.1 MG00|MYZPE13164_G006_v1.0_000015080.1 Apis|ACYPI000822-RA Bmor|BGIBMGA002681-RA Turt|tetur37g00990.1 Dpon|ENN78602 Sinv|SINV21681-RA Apis|ACYPI001039-RA Dpul|EFX62919 MClo|MYZPE13164_0_v1.0_00008…
family_761	Nvit|NV13418-RA Amel|GB10517-RA Acep|ACEP26184-RA Sinv|SINV26363-RA Dpul|EFX90188 Aaeg|AAEL006280-RA Tcas|TC008471-RA Dmel|FBtr0080859 Msca|MESCA002254-RA Phum|PHUM350920-RA Agam|AGAP005256-RA Dple|EHJ73944 Tcas|TC008470-RA Tcas|TC008469-RA Acep|ACEP18903-RA Dpon|ENN77032 Bmor|BGIBMGA010391-RA Rpro|RPRC004476-RA Hmel|HMEL004381-RA Cqui|CPIJ010255-RA Rpro|RPRC011659-RA Bmor|BGIBMGA010392-RA Adar|A…
family_762	Cqui|CPIJ015664-RA Nvit|NV15298-RA Nvit|NV15058-RA Sinv|SINV13797-RA Amel|GB16774-RA Dmel|FBtr0087633 Msca|MESCA005927-RA Tcas|TC003532-RA Rpro|RPRC010624-RA Phum|PHUM536780-RA MClo|MYZPE13164_0_v1.0_000065450.1 MG00|MYZPE13164_G006_v1.0_000198110.1 Apis|ACYPI002511-RA Hmel|HMEL009802-RA Dpul|EFX70861 Dmel|FBtr0080342 Aaeg|AAEL004515-RA Amel|GB12595-RA Acep|ACEP12809-RA Bmor|BGIBMGA009034-RA Agam…
family_763	Nvit|NV13690-RA Acep|ACEP15842-RA Amel|GB14436-RA Tcas|TC008958-RA Bmor|BGIBMGA013777-RA Dpon|ENN81395 Dple|EHJ65797 Hmel|HMEL003125-RA Phum|PHUM202290-RA Agam|AGAP004819-RC Dmel|FBtr0087525 Aaeg|AAEL009604-RD MClo|MYZPE13164_0_v1.0_000113880.1 MG00|MYZPE13164_G006_v1.0_000158160.1 Apis|ACYPI008960-RA Dpul|EFX70606 Dpul|EFX70607 Dmel|FBtr0084919 Cqui|CPIJ009236-RA Turt|tetur10g03710.1 Adar|ADAR00…
family_764	Nvit|NV14190-RA Sinv|SINV13882-RA Acep|ACEP17609-RA Amel|GB13204-RA Tcas|TC001392-RA Bmor|BGIBMGA006985-RA Dple|EHJ72363 Aaeg|AAEL012209-RA Hmel|HMEL007827-RA Dpon|ENN77772 Cqui|CPIJ009418-RA Dpon|ENN77773 Rpro|RPRC015028-RA Dpul|EFX70340 MClo|MYZPE13164_0_v1.0_000041630.1 MG00|MYZPE13164_G006_v1.0_000121280.1 Apis|ACYPI006307-RA MClo|MYZPE13164_0_v1.0_000044700.1 MG00|MYZPE13164_G006_v1.0_000097…
family_765	Nvit|NV14499-RA Amel|GB11557-RA Sinv|SINV15133-RA Acep|ACEP23306-RA Phum|PHUM366250-RA Dpul|EFX77610 Dmel|FBtr0074988 Tcas|TC015193-RA Dpon|ENN75049 Apis|ACYPI008724-RA Aaeg|AAEL010341-RA Agam|AGAP009746-RA Adar|ADAR001591-RA MClo|MYZPE13164_0_v1.0_000127200.3 MG00|MYZPE13164_G006_v1.0_000085880.3 Rpro|RPRC000302-RA Turt|tetur07g06310.1 Msca|MESCA001523-RA Dple|EHJ67156 Bmor|BGIBMGA001801-RA Tcas…
family_766	Dple|EHJ65928 Dmel|FBtr0077816 Aaeg|AAEL012064-RA Nvit|NV17031-RA Phum|PHUM074050-RA Amel|GB19735-RA Dpul|EFX84782 Amel|GB19075-RA Acep|ACEP15995-RA Cqui|CPIJ005968-RA Msca|MESCA001259-RA Agam|AGAP002857-RA Sinv|SINV10924-RA Tcas|TC008202-RA Tcas|TC016351-RA Sinv|SINV20084-RA Bmor|BGIBMGA008405-RA Cqui|CPIJ004652-RA Dmel|FBtr0082888 Dpon|ENN83012 Dpon|ENN72835 Agam|AGAP028157-RA Agam|AGAP028108-R…
family_767	Nvit|NV17222-RA Amel|GB14514-RA Acep|ACEP21374-RA Sinv|SINV23260-RA Tcas|TC002461-RA Cqui|CPIJ019405-RA Aaeg|AAEL001706-RA Dpon|ENN80942 Agam|AGAP008234-RA Rpro|RPRC014510-RA Dpul|EFX71857 Dmel|FBtr0072241 Bmor|BGIBMGA004933-RA Aaeg|AAEL008114-RA Aaeg|AAEL010233-RA Aaeg|AAEL001023-RA Aaeg|AAEL002266-RA Aaeg|AAEL004037-RA Aaeg|AAEL018019-RA Phum|PHUM539570-RA Aaeg|AAEL001125-RA Aaeg|AAEL001714-RA …
family_768	Apis|ACYPI063115-RA Apis|ACYPI062943-RA Apis|ACYPI088199-RA Apis|ACYPI085237-RA Apis|ACYPI073286-RA Apis|ACYPI085580-RA Apis|ACYPI081052-RA Apis|ACYPI088354-RA Apis|ACYPI087422-RA Apis|ACYPI088996-RA Apis|ACYPI084107-RA Apis|ACYPI071434-RA Apis|ACYPI086450-RA Apis|ACYPI082723-RA Apis|ACYPI087499-RA Apis|ACYPI081283-RA Apis|ACYPI088253-RA Apis|ACYPI065296-RA Apis|ACYPI080996-RA Apis|ACYPI083151-RA…
family_769	Apis|ACYPI080154-RA MG00|MYZPE13164_G006_v1.0_000011110.1 MG00|MYZPE13164_G006_v1.0_000113640.1 MClo|MYZPE13164_0_v1.0_000134520.1 MClo|MYZPE13164_0_v1.0_000027960.1 MG00|MYZPE13164_G006_v1.0_000017880.1 MG00|MYZPE13164_G006_v1.0_000076490.1 Rpro|RPRC001713-RA Apis|ACYPI085552-RA Apis|ACYPI085058-RA Apis|ACYPI069981-RA Apis|ACYPI20451-RA Apis|ACYPI083232-RA MG00|MYZPE13164_G006_v1.0_000185660.1 A…
family_770	Dpul|EFX67351 Dpul|EFX73398 Aaeg|AAEL010112-RA Cqui|CPIJ010738-RA Agam|AGAP007363-RA Dpon|ENN82969 Dpon|ENN82379 Dpon|ENN70776 Dple|EHJ77407 Bmor|BGIBMGA013840-RA Rpro|RPRC006575-RA Turt|tetur28g00130.1 Hmel|HMEL014260-RA Adar|ADAR007187-RA Dple|EHJ70808 Dmel|FBtr0076270 Agam|AGAP005422-RA Cqui|CPIJ011913-RA Aaeg|AAEL006731-RA MClo|MYZPE13164_0_v1.0_000157700.1 MG00|MYZPE13164_G006_v1.0_000081820…
family_771	Nvit|NV14708-RA Agam|AGAP001419-RA Aaeg|AAEL002879-RA Amel|GB19429-RA Nvit|NV14471-RA Amel|GB12699-RA Sinv|SINV16706-RA Dpul|EFX89557 Bmor|BGIBMGA010862-RA Hmel|HMEL009859-RA Dpon|ENN72368 MClo|MYZPE13164_0_v1.0_000161460.2 Apis|ACYPI006737-RA MG00|MYZPE13164_G006_v1.0_000092620.1 Dmel|FBtr0113256 Tcas|TC001297-RA Dple|EHJ70861 Phum|PHUM044930-RA Aaeg|AAEL015050-RA Aaeg|AAEL009575-RA Dpon|ENN7246…
family_772	Hmel|HMEL011198-RA Dple|EHJ65773 Sinv|SINV20633-RA Dpul|EFX72450 Phum|PHUM524980-RA Acep|ACEP19116-RA Amel|GB16668-RA Rpro|RPRC014188-RA Tcas|TC009583-RA Dpon|ENN77757 Phum|PHUM372740-RA Nvit|NV13540-RA Aaeg|AAEL011709-RA Dpul|EFX86572 Acep|ACEP13738-RA Agam|AGAP006768-RA Dmel|FBtr0087853 Dpon|ENN77748 Tcas|TC006495-RA Agam|AGAP006762-RA Dmel|FBtr0308589 Aaeg|AAEL011712-RA Amel|GB16676-RA Cqui|CP…
family_773	Nvit|NV10892-RA Nvit|NV13379-RA Acep|ACEP14131-RA Tcas|TC014082-RA Adar|ADAR003383-RA Dpul|EFX65347 Rpro|RPRC012087-RA Aaeg|AAEL002176-RA Agam|AGAP011729-RA Apis|ACYPI006571-RA Amel|GB12988-RA Agam|AGAP001183-RA MClo|MYZPE13164_0_v1.0_000085290.3 MG00|MYZPE13164_G006_v1.0_000123730.1 Nvit|NV18179-RA MClo|MYZPE13164_0_v1.0_000003060.1 MG00|MYZPE13164_G006_v1.0_000102620.1 Agam|AGAP009922-RA Aaeg|A…
family_774	Msca|MESCA002932-RA Nvit|NV12269-RA Turt|tetur14g01350.1 Adar|ADAR004711-RA Dpon|ENN80375 Adar|ADAR002449-RA MClo|MYZPE13164_0_v1.0_000011510.1 MClo|MYZPE13164_0_v1.0_000178290.1 Apis|ACYPI088427-RA Rpro|RPRC008405-RA Msca|MESCA003116-RA Cqui|CPIJ019705-RA Msca|MESCA007540-RA Cqui|CPIJ014336-RA Tcas|TC006763-RA Cqui|CPIJ019765-RA Dpon|ENN80701 Agam|AGAP008210-RA Amel|GB30149-RA Rpro|RPRC004913-RA…
family_775	Turt|tetur02g03010.1 Turt|tetur02g02790.1 Dpul|EFX69947 Dpul|EFX76733 Aaeg|AAEL003325-RA Turt|tetur53g00100.1 Phum|PHUM472470-RA Dpon|ENN80121 Tcas|TC005088-RA Phum|PHUM580700-RA Dmel|FBtr0303907 Hmel|HMEL010238-RA Apis|ACYPI009020-RA MClo|MYZPE13164_0_v1.0_000020490.1 MG00|MYZPE13164_G006_v1.0_000105800.1 Dple|EHJ67870 Dpon|ENN71121 Bmor|BGIBMGA008348-RA Turt|tetur05g01210.1 Aaeg|AAEL009531-RA D…
family_776	Nvit|NV11255-RA Amel|GB17280-RA Sinv|SINV17320-RA Bmor|BGIBMGA005453-RA Agam|AGAP005973-RA Dple|EHJ68053 Aaeg|AAEL007084-RA Cqui|CPIJ008978-RA Adar|ADAR008800-RA Dmel|FBtr0072813 Apis|ACYPI003062-RA Dpul|EFX85948 Phum|PHUM263560-RA Tcas|TC006792-RA MClo|MYZPE13164_0_v1.0_000113620.1 MG00|MYZPE13164_G006_v1.0_000038990.1 Rpro|RPRC004671-RA Turt|tetur07g06770.1 Acep|ACEP12904-RA Hmel|HMEL012677-RA …
family_777	Nvit|NV11311-RA Acep|ACEP26913-RA Phum|PHUM599870-RA Bmor|BGIBMGA010964-RA Hmel|HMEL017839-RA Dple|EHJ68965 Tcas|TC000823-RA Cqui|CPIJ010393-RA Aaeg|AAEL012329-RA MClo|MYZPE13164_0_v1.0_000194240.1 MG00|MYZPE13164_G006_v1.0_000194230.1 Dmel|FBtr0087580 Apis|ACYPI001294-RA Dpon|ENN71719 Agam|AGAP011821-RA Adar|ADAR002763-RA Rpro|RPRC006270-RA Turt|tetur16g01810.1 Apis|ACYPI001838-RA Cqui|CPIJ01052…
family_778	Tcas|TC016051-RA Nvit|NV10642-RB Nvit|NV12490-RA Amel|GB18857-RB Acep|ACEP22709-RA Rpro|RPRC005412-RA Aaeg|AAEL006473-RA Agam|AGAP010496-RA Sinv|SINV22970-RA Cqui|CPIJ008786-RA Dple|EHJ78995 Apis|ACYPI006929-RA MClo|MYZPE13164_0_v1.0_000191670.1 MG00|MYZPE13164_G006_v1.0_000136420.1 Turt|tetur06g01780.1 Bmor|BGIBMGA013096-RA Rpro|RPRC002774-RA Dpon|ENN72312 Tcas|TC015810-RA Dpul|EFX71923 Dmel|FBt…
family_779	Nvit|NV11376-RA Sinv|SINV12317-RA Amel|GB11087-RA Tcas|TC000612-RA MClo|MYZPE13164_0_v1.0_000049770.1 Apis|ACYPI006119-RA Sinv|SINV17377-RA Agam|AGAP003440-RA Cqui|CPIJ001372-RA Aaeg|AAEL010592-RA Dpon|ENN72646 Bmor|BGIBMGA006264-RA Dmel|FBtr0084293 Rpro|RPRC000002-RA MClo|MYZPE13164_0_v1.0_000096260.1 MG00|MYZPE13164_G006_v1.0_000138250.1 MClo|MYZPE13164_0_v1.0_000116960.1 MG00|MYZPE13164_G006_v…
family_780	Nvit|NV11555-RA Sinv|SINV18468-RA Amel|GB15010-RA Acep|ACEP10149-RA Dpon|ENN80192 Agam|AGAP006997-RA Tcas|TC010044-RA Dmel|FBtr0077168 Aaeg|AAEL008509-RA Dpul|EFX77730 Cqui|CPIJ009960-RA Bmor|BGIBMGA004877-RA Adar|ADAR004039-RA Aaeg|AAEL001218-RA Dmel|FBtr0079721 Agam|AGAP009701-RA Cqui|CPIJ005916-RA Tcas|TC013061-RA Sinv|SINV17087-RA Adar|ADAR004850-RA Dpul|EFX88718 MClo|MYZPE13164_0_v1.0_000036…
family_781	Nvit|NV11707-RA Amel|GB17342-RA Acep|ACEP17257-RA Tcas|TC013522-RA Phum|PHUM584690-RA Dpon|ENN76367 Apis|ACYPI006778-RA MG00|MYZPE13164_G006_v1.0_000102960.1 MClo|MYZPE13164_0_v1.0_000001090.1 Aaeg|AAEL005837-RA Cqui|CPIJ007180-RA Agam|AGAP000429-RA Rpro|RPRC002024-RA Bmor|BGIBMGA003029-RA Hmel|HMEL012382-RA Dpul|EFX79022 Sinv|SINV10627-RA Dple|EHJ66955 Aaeg|AAEL014730-RA Aaeg|AAEL003592-RA Phum|…
family_782	Nvit|NV12198-RA Amel|GB15428-RA Acep|ACEP11233-RA Sinv|SINV24269-RA Hmel|HMEL008353-RA Dple|EHJ64247 Apis|ACYPI001847-RA MClo|MYZPE13164_0_v1.0_000000690.1 MG00|MYZPE13164_G006_v1.0_000180850.1 Phum|PHUM189880-RA Tcas|TC006370-RA Bmor|BGIBMGA007448-RA Turt|tetur11g00350.1 Tcas|TC011990-RA Aaeg|AAEL013132-RA Agam|AGAP012010-RA Phum|PHUM258260-RA Dpon|ENN73319 Dpul|EFX79911 Sinv|SINV22787-RA MG00|M…
family_783	Dpul|EFX82087 Dpul|EFX79254 Apis|ACYPI000690-RA Apis|ACYPI072687-RA Turt|tetur10g01600.1 Phum|PHUM456670-RA Nvit|NV15053-RA Agam|AGAP009344-RA Nvit|NV15052-RA Amel|GB30325-RB Acep|ACEP24177-RA Aaeg|AAEL001141-RA Tcas|TC009794-RA Bmor|BGIBMGA008314-RA Dpon|ENN72782 Dmel|FBtr0084837 Agam|AGAP002490-RA MClo|MYZPE13164_0_v1.0_000075720.1 MG00|MYZPE13164_G006_v1.0_000133840.1 MG00|MYZPE13164_G006_v1.0…
family_784	Dple|EHJ78177 Dple|EHJ73501 Bmor|BGIBMGA000268-RA Dple|EHJ69403 Bmor|BGIBMGA000281-RA Bmor|BGIBMGA000278-RA Bmor|BGIBMGA000272-RA Bmor|BGIBMGA000267-RA Dple|EHJ73497 Bmor|BGIBMGA000277-RA Dple|EHJ70911 Bmor|BGIBMGA000269-RA Dple|EHJ64175 Bmor|BGIBMGA000275-RA Dple|EHJ78178 Bmor|BGIBMGA000276-RA Dple|EHJ73494 Bmor|BGIBMGA000280-RA Dple|EHJ74182 Dple|EHJ73496 Bmor|BGIBMGA000429-RA Dple|EHJ73500 Bmo…
family_785	Nvit|NV15758-RA Amel|GB13086-RA Acep|ACEP14551-RA Adar|ADAR000816-RA Tcas|TC001766-RA Amel|GB12384-RA Nvit|NV17196-RA Sinv|SINV13063-RA Aaeg|AAEL010590-RA Cqui|CPIJ001655-RA Agam|AGAP004376-RA Acep|ACEP14630-RA Bmor|BGIBMGA009232-RA Tcas|TC010337-RA Amel|GB17920-RA Hmel|HMEL008454-RA Bmor|BGIBMGA012238-RA Acep|ACEP10849-RA Dpon|ENN70182 Dpon|ENN83304 Dmel|FBtr0077063 Rpro|RPRC006017-RA Phum|PHUM3…
family_786	Nvit|NV18300-RA Amel|GB14432-RA Sinv|SINV12860-RA Acep|ACEP27683-RA Rpro|RPRC006027-RA Phum|PHUM574600-RA Aaeg|AAEL006972-RA Dple|EHJ67221 Hmel|HMEL006286-RA Agam|AGAP008427-RA Adar|ADAR002533-RA Tcas|TC002638-RA Cqui|CPIJ015880-RA Bmor|BGIBMGA012059-RA MClo|MYZPE13164_0_v1.0_000100880.2 MG00|MYZPE13164_G006_v1.0_000134840.2 MClo|MYZPE13164_0_v1.0_000201080.1 MG00|MYZPE13164_G006_v1.0_000164710.1…
family_787	Nvit|NV18652-RA Amel|GB17862-RA Acep|ACEP23601-RA Sinv|SINV11573-RA Aaeg|AAEL008181-RA Cqui|CPIJ008380-RA Agam|AGAP001888-RA Adar|ADAR005525-RA Tcas|TC008521-RA Dpon|ENN74379 Phum|PHUM392450-RA MClo|MYZPE13164_0_v1.0_000137970.1 MG00|MYZPE13164_G006_v1.0_000017440.1 Apis|ACYPI086725-RA Apis|ACYPI009591-RA Dpul|EFX69666 Dmel|FBtr0073620 Dple|EHJ67895 Bmor|BGIBMGA008394-RA MClo|MYZPE13164_0_v1.0_00…
family_788	Apis|ACYPI44268-RA Apis|ACYPI086097-RA Cqui|CPIJ000788-RA Apis|ACYPI37922-RA MClo|MYZPE13164_0_v1.0_000116500.1 Apis|ACYPI38196-RA MG00|MYZPE13164_G006_v1.0_000132910.1 Apis|ACYPI43314-RA Apis|ACYPI41012-RA MClo|MYZPE13164_0_v1.0_000088480.1 MClo|MYZPE13164_0_v1.0_000088470.1 Apis|ACYPI071061-RA MG00|MYZPE13164_G006_v1.0_000126240.1 Apis|ACYPI50498-RA MClo|MYZPE13164_0_v1.0_000057390.1 MClo|MYZPE…
family_789	Nvit|NV26150-RA Nvit|NV23907-RA Nvit|NV24027-RA Nvit|NV25919-RA Nvit|NV22568-RA Nvit|NV24338-RA Nvit|NV21437-RA Nvit|NV25256-RA Nvit|NV24734-RA Nvit|NV21694-RA Nvit|NV22968-RA Nvit|NV31323-RA Nvit|NV22904-RA Nvit|NV23452-RA Nvit|NV21796-RA Nvit|NV23443-RA Nvit|NV26224-RA Tcas|TC008335-RA Nvit|NV24674-RA Nvit|NV20278-RA Nvit|NV25101-RA Nvit|NV21873-RA Nvit|NV20977-RA Nvit|NV24721-RA Nvit|NV30931-R…
family_790	Dpon|ENN77489 Dple|EHJ78932 Acep|ACEP17763-RA Tcas|TC008814-RA Hmel|HMEL007470-RA Bmor|BGIBMGA003795-RA Cqui|CPIJ009950-RA Sinv|SINV11044-RA Bmor|BGIBMGA004767-RA Cqui|CPIJ004619-RA Turt|tetur01g04150.1 Turt|tetur05g05930.1 Turt|tetur10g05640.1 Msca|MESCA005951-RA Bmor|BGIBMGA004750-RA Dpon|ENN74699 Hmel|HMEL022582-RA Rpro|RPRC001126-RA Acep|ACEP26907-RA Hmel|HMEL015351-RA Cqui|CPIJ012799-RA Turt…
family_791	Tcas|TC016103-RA MClo|MYZPE13164_0_v1.0_000070840.1 MG00|MYZPE13164_G006_v1.0_000019240.1 MClo|MYZPE13164_0_v1.0_000105090.1 Apis|ACYPI063861-RA Apis|ACYPI085915-RA Apis|ACYPI083683-RA MClo|MYZPE13164_0_v1.0_000099230.1 MG00|MYZPE13164_G006_v1.0_000008060.1 MClo|MYZPE13164_0_v1.0_000055080.1 MClo|MYZPE13164_0_v1.0_000018070.1 Apis|ACYPI084066-RA MClo|MYZPE13164_0_v1.0_000150080.1 Apis|ACYPI068953…
family_792	Bmor|BGIBMGA004400-RA Bmor|BGIBMGA004385-RA Bmor|BGIBMGA004474-RA Bmor|BGIBMGA014097-RA Bmor|BGIBMGA004473-RA Bmor|BGIBMGA004471-RA Bmor|BGIBMGA004475-RA Bmor|BGIBMGA014098-RA Bmor|BGIBMGA004386-RA Bmor|BGIBMGA004387-RA Bmor|BGIBMGA004463-RA Bmor|BGIBMGA004395-RA Bmor|BGIBMGA004465-RA Bmor|BGIBMGA004464-RA Bmor|BGIBMGA004468-RA Bmor|BGIBMGA004476-RA Bmor|BGIBMGA014171-RA Bmor|BGIBMGA004467-RA Bmo…
family_793	Tcas|TC030164-RA Tcas|TC030162-RA Tcas|TC030130-RA Tcas|TC030158-RA Tcas|TC030161-RA Tcas|TC030155-RA Tcas|TC030159-RA Tcas|TC030165-RA Tcas|TC030154-RA Tcas|TC030131-RA Tcas|TC030136-RA Tcas|TC030152-RA Tcas|TC030132-RA Tcas|TC030157-RA Tcas|TC030160-RA Tcas|TC030151-RA Tcas|TC030167-RA Tcas|TC030156-RA Tcas|TC030135-RA Tcas|TC030169-RA Tcas|TC030148-RA Tcas|TC030129-RA Tcas|TC030246-RA Tcas|TC0…
family_794	Nvit|NV13449-RA Phum|PHUM463810-RA Cqui|CPIJ004687-RA Dpul|EFX82052 Rpro|RPRC006548-RA Dple|EHJ64059 Dpon|ENN71936 Hmel|HMEL004717-RA Turt|tetur07g04070.1 Apis|ACYPI073700-RA MClo|MYZPE13164_0_v1.0_000140290.1 Dple|EHJ69066 Bmor|BGIBMGA004611-RA Agam|AGAP007847-RB Cqui|CPIJ014802-RA Phum|PHUM574200-RA Agam|AGAP008241-RB Tcas|TC013573-RA MG00|MYZPE13164_G006_v1.0_000083920.1 Aaeg|AAEL001504-RA Dpo…
family_795	Tcas|TC012914-RA Nvit|NV17057-RA Nvit|NV23381-RA Nvit|NV17441-RA Nvit|NV18460-RA Nvit|NV18913-RA Nvit|NV24871-RA Nvit|NV19130-RA Nvit|NV18887-RA Nvit|NV25300-RA Nvit|NV22665-RA Nvit|NV20456-RA Nvit|NV19020-RA Nvit|NV24504-RA Nvit|NV18585-RA Nvit|NV24634-RA Nvit|NV25241-RA Nvit|NV24540-RA Nvit|NV20597-RA Nvit|NV22884-RA Nvit|NV19172-RA Nvit|NV21412-RA Nvit|NV25504-RA Nvit|NV31640-RA Nvit|NV26013-R…
family_796	Apis|ACYPI070541-RA Nvit|NV23973-RA Apis|ACYPI003156-RA Apis|ACYPI36753-RA Apis|ACYPI070169-RA Apis|ACYPI069797-RA Apis|ACYPI28161-RA Apis|ACYPI32298-RA Apis|ACYPI55825-RA Apis|ACYPI067461-RA Apis|ACYPI064813-RA Apis|ACYPI30300-RA Apis|ACYPI24500-RA Apis|ACYPI52964-RA Apis|ACYPI38542-RA Nvit|NV30411-RA Apis|ACYPI063123-RA Apis|ACYPI45498-RA Apis|ACYPI085433-RA Apis|ACYPI31125-RA Apis|ACYPI36019-R…
family_797	Dpul|EFX64435 Dpul|EFX86006 Dpul|EFX77828 Dpul|EFX61963 Dpul|EFX63654 Dpul|EFX78110 Dpul|EFX61796 Dpul|EFX62409 Dpul|EFX65237 Dpul|EFX62195 Dpul|EFX62337 Dpul|EFX74624 Dpul|EFX76034 Dpul|EFX84327 Dpul|EFX78097 Dpul|EFX62416 Dpul|EFX72684 Dpul|EFX66687 Dpul|EFX89922 Dpul|EFX64437 Dpul|EFX60644 Dpul|EFX60630 Dpul|EFX61498 Dpul|EFX78109 Dpul|EFX76035 Dpul|EFX61116 Dpul|EFX89923 Dpul|EFX64879 Dpul|EF…
family_798	Dpon|ENN82632 MClo|MYZPE13164_0_v1.0_000093960.1 Msca|MESCA008276-RA MClo|MYZPE13164_0_v1.0_000148410.1 Apis|ACYPI001237-RA Rpro|RPRC000192-RA Apis|ACYPI26731-RA Bmor|BGIBMGA010287-RA Bmor|BGIBMGA010295-RA MClo|MYZPE13164_0_v1.0_000160550.1 Hmel|HMEL022622-RA Bmor|BGIBMGA013862-RA Apis|ACYPI072815-RA MClo|MYZPE13164_0_v1.0_000005040.1 MG00|MYZPE13164_G006_v1.0_000088040.1 Apis|ACYPI061568-RA MClo…
family_799	Dpul|EFX64669 Dple|EHJ77732 Hmel|HMEL006312-RA Phum|PHUM521130-RA Amel|GB12193-RA Turt|tetur08g05370.1 Rpro|RPRC010899-RA Agam|AGAP007395-RA Sinv|SINV24190-RA Nvit|NV11980-RA Acep|ACEP13630-RA Apis|ACYPI004574-RA Dmel|FBtr0072487 MClo|MYZPE13164_0_v1.0_000059200.1 MG00|MYZPE13164_G006_v1.0_000198370.1 Dpul|EFX89559 Dple|EHJ67473 Hmel|HMEL015781-RA Cqui|CPIJ004012-RA Rpro|RPRC013344-RA Aaeg|AAEL01…
family_800	Adar|ADAR001110-RA Cqui|CPIJ020078-RA Aaeg|AAEL008274-RA Cqui|CPIJ013197-RA Rpro|RPRC014881-RA Cqui|CPIJ013195-RA Phum|PHUM604460-RA Dple|EHJ72119 Agam|AGAP011183-RA Aaeg|AAEL008259-RA Tcas|TC006439-RA Cqui|CPIJ013191-RA Apis|ACYPI009143-RA Apis|ACYPI069460-RA MG00|MYZPE13164_G006_v1.0_000098940.2 MClo|MYZPE13164_0_v1.0_000151520.2 MClo|MYZPE13164_0_v1.0_000164050.1 MG00|MYZPE13164_G006_v1.0_0000…
family_801	Dpul|EFX64719 Dpul|EFX89485 Dpul|EFX62983 Phum|PHUM067610-RA Acep|ACEP20764-RA Sinv|SINV10519-RA Nvit|NV15222-RA Dpon|ENN70841 Amel|GB15178-RA Bmor|BGIBMGA004784-RA Dple|EHJ68440 Hmel|HMEL004954-RA Apis|ACYPI009989-RA MClo|MYZPE13164_0_v1.0_000178220.1 MG00|MYZPE13164_G006_v1.0_000086020.3 Tcas|TC009961-RA Cqui|CPIJ000183-RA Aaeg|AAEL009302-RA Agam|AGAP007701-RA Adar|ADAR000992-RA Dmel|FBtr008770…
family_802	Phum|PHUM014910-RA Tcas|TC005590-RA Agam|AGAP012026-RB Turt|tetur01g13000.1 Dpul|EFX84879 Rpro|RPRC006429-RA Dpon|ENN76937 Dpul|EFX88256 Sinv|SINV23003-RA Aaeg|AAEL006110-RA Aaeg|AAEL006868-RA Bmor|BGIBMGA005333-RA Acep|ACEP16474-RA Adar|ADAR005331-RA Tcas|TC011652-RA Nvit|NV10181-RA Turt|tetur35g00320.1 Dple|EHJ68617 MG00|MYZPE13164_G006_v1.0_000198170.1 Apis|ACYPI072156-RA MClo|MYZPE13164_0_v1.…
family_803	Amel|GB30145-RA Amel|GB18464-RA Nvit|NV19086-RA Amel|GB30287-RA Amel|GB30384-RA Amel|GB30160-RA Amel|GB11179-RA Amel|GB30144-RA Amel|GB11904-RA Amel|GB18391-RA Amel|GB30286-RA Nvit|NV19087-RA Amel|GB19447-RA Amel|GB13963-RA Amel|GB11248-RA Amel|GB30283-RA Amel|GB30274-RA Amel|GB30279-RA Amel|GB30275-RA Amel|GB30280-RA Acep|ACEP23701-RA Amel|GB30277-RA Amel|GB30276-RA Acep|ACEP23703-RA Amel|GB3028…
family_804	Nvit|NV10811-RA Acep|ACEP23121-RA Amel|GB12364-RA Sinv|SINV22210-RA Tcas|TC012729-RA Tcas|TC012730-RA Rpro|RPRC002807-RA Phum|PHUM458190-RA Aaeg|AAEL000854-RA Cqui|CPIJ019138-RA Agam|AGAP011634-RA Adar|ADAR010074-RA Dmel|FBtr0084186 MClo|MYZPE13164_0_v1.0_000071630.1 MG00|MYZPE13164_G006_v1.0_000161470.1 Dpul|EFX68028 Apis|ACYPI002279-RA Bmor|BGIBMGA000062-RA Dpul|EFX68030 Dpul|EFX68029 Bmor|BGIB…
family_805	Dple|EHJ64119 Nvit|NV14312-RA Amel|GB10021-RA Acep|ACEP25865-RA Sinv|SINV14373-RA Aaeg|AAEL009398-RA Tcas|TC007177-RA Rpro|RPRC007446-RA Cqui|CPIJ015036-RA Adar|ADAR005097-RA Dpon|ENN78788 Dpul|EFX74052 Hmel|HMEL018068-RA Phum|PHUM507070-RA Bmor|BGIBMGA010004-RA Agam|AGAP011727-RA Dmel|FBtr0075886 Nvit|NV16913-RA Tcas|TC030634-RA Sinv|SINV25935-RA Acep|ACEP27771-RA Amel|GB14433-RA Dpul|EFX82617 T…
family_806	Dmel|FBtr0085865 Adar|ADAR003568-RA Aaeg|AAEL003938-RA Hmel|HMEL014224-RA Bmor|BGIBMGA009595-RA Agam|AGAP002776-RA Dpul|EFX85597 Cqui|CPIJ018254-RA MG00|MYZPE13164_G006_v1.0_000176940.1 MG00|MYZPE13164_G006_v1.0_000176930.1 MClo|MYZPE13164_0_v1.0_000061510.1 Dpon|ENN77307 Nvit|NV18240-RA MClo|MYZPE13164_0_v1.0_000120870.3 MG00|MYZPE13164_G006_v1.0_000178680.2 Amel|GB19588-RA Phum|PHUM396750-RA MC…
family_807	Nvit|NV11525-RA Dple|EHJ70763 Hmel|HMEL003005-RA Sinv|SINV22812-RA Bmor|BGIBMGA006907-RA Amel|GB14517-RA Tcas|TC011647-RA Acep|ACEP15386-RA Agam|AGAP006660-RA Cqui|CPIJ000337-RA Aaeg|AAEL000746-RA MClo|MYZPE13164_0_v1.0_000102760.1 MG00|MYZPE13164_G006_v1.0_000143820.1 Adar|ADAR005046-RA Apis|ACYPI001272-RA Dpul|EFX89914 Dmel|FBtr0076667 Dpon|ENN78868 Phum|PHUM450200-RA Rpro|RPRC015232-RA Turt|te…
family_808	Agam|AGAP011972-RA Turt|tetur02g07070.1 Rpro|RPRC012150-RA Dple|EHJ74989 Nvit|NV12376-RA Sinv|SINV23402-RA Amel|GB14679-RA Tcas|TC001195-RA Rpro|RPRC002123-RA Dpon|ENN79305 Acep|ACEP19954-RA MClo|MYZPE13164_0_v1.0_000071370.1 MG00|MYZPE13164_G006_v1.0_000001050.1 Apis|ACYPI008135-RA MClo|MYZPE13164_0_v1.0_000071380.2 MG00|MYZPE13164_G006_v1.0_000001080.2 Apis|ACYPI006263-RA Dpon|ENN80919 Aaeg|AAE…
family_809	Nvit|NV12237-RA Amel|GB11349-RA Sinv|SINV20036-RA Acep|ACEP14344-RA Phum|PHUM352030-RA Tcas|TC006253-RA MClo|MYZPE13164_0_v1.0_000010690.2 MG00|MYZPE13164_G006_v1.0_000183310.2 Apis|ACYPI069585-RA Dpon|ENN70508 Aaeg|AAEL004812-RA Agam|AGAP010519-RD Dmel|FBtr0330003 Dpul|EFX68599 Turt|tetur08g04270.1 Hmel|HMEL008360-RA Rpro|RPRC009057-RA Cqui|CPIJ004723-RA Msca|MESCA001867-RA Agam|AGAP007592-RA Cq…
family_810	Nvit|NV13362-RA Amel|GB13007-RA Tcas|TC012368-RA Rpro|RPRC002111-RA Phum|PHUM581890-RA Dpon|ENN76991 Dple|EHJ71463 Bmor|BGIBMGA004308-RA Dmel|FBtr0070969 Agam|AGAP000413-RA Cqui|CPIJ014201-RA Aaeg|AAEL009258-RA Apis|ACYPI004017-RA MClo|MYZPE13164_0_v1.0_000089470.1 MG00|MYZPE13164_G006_v1.0_000154640.1 Dpul|EFX88604 Msca|MESCA004074-RA Nvit|NV14638-RA Amel|GB19362-RA Tcas|TC013928-RA Bmor|BGIBMGA…
family_811	Nvit|NV20125-RA Amel|GB15413-RA Sinv|SINV16525-RA Amel|GB11849-RA Acep|ACEP25787-RA Tcas|TC008615-RA Agam|AGAP005721-RA Sinv|SINV19612-RA Agam|AGAP009118-RA Rpro|RPRC000944-RA Dple|EHJ76569 Dpon|ENN82357 Dpon|ENN72858 Dpul|EFX67203 Aaeg|AAEL005977-RA Hmel|HMEL009575-RA Cqui|CPIJ002167-RA Amel|GB17299-RA Dmel|FBtr0300716 Aaeg|AAEL010120-RA Dple|EHJ66873 Dmel|FBtr0329970 Adar|ADAR008231-RA Phum|PHU…
family_812	Nvit|NV15439-RA Amel|GB17143-RA Acep|ACEP15834-RA Sinv|SINV21791-RA Agam|AGAP013412-RA Dpul|EFX82820 Phum|PHUM458200-RA Dpon|ENN78154 Apis|ACYPI008482-RA MClo|MYZPE13164_0_v1.0_000035180.1 MG00|MYZPE13164_G006_v1.0_000161080.1 Bmor|BGIBMGA005107-RA Dple|EHJ70106 Adar|ADAR001121-RA Cqui|CPIJ003679-RA Aaeg|AAEL006080-RA Tcas|TC007816-RA Tcas|TC007805-RA Turt|tetur02g05590.1 Rpro|RPRC006488-RA Dmel|…
family_813	Nvit|NV16876-RA Acep|ACEP27655-RA Amel|GB14811-RA Sinv|SINV22421-RA Hmel|HMEL007285-RA Dple|EHJ66695 Bmor|BGIBMGA002044-RA Tcas|TC002836-RA Dpon|ENN78358 MClo|MYZPE13164_0_v1.0_000085960.1 MG00|MYZPE13164_G006_v1.0_000131320.1 Amel|GB13457-RA Cqui|CPIJ000899-RA Apis|ACYPI006690-RA Cqui|CPIJ000900-RA Rpro|RPRC008026-RA Aaeg|AAEL014624-RA Aaeg|AAEL018242-RA Dmel|FBtr0088963 Agam|AGAP010254-RA Nvit|…
family_814	Nvit|NV17980-RA Sinv|SINV18912-RA Acep|ACEP22618-RA Amel|GB12371-RA Agam|AGAP000165-RA MClo|MYZPE13164_0_v1.0_000086910.1 MG00|MYZPE13164_G006_v1.0_000075250.1 Apis|ACYPI004835-RA Dpon|ENN70829 Adar|ADAR006499-RA Aaeg|AAEL010157-RA Agam|AGAP009946-RA Aaeg|AAEL006829-RA Phum|PHUM361810-RA Cqui|CPIJ012756-RA Cqui|CPIJ012754-RA Dmel|FBtr0073962 Adar|ADAR010646-RA Agam|AGAP000163-RA Dmel|FBtr0073963 …
family_815	Agam|AGAP001176-RA Aaeg|AAEL000369-RA Cqui|CPIJ016643-RA Sinv|SINV12841-RA Aaeg|AAEL000375-RA Aaeg|AAEL000363-RA Cqui|CPIJ012287-RA Aaeg|AAEL005090-RA Agam|AGAP006252-RA Aaeg|AAEL000333-RA Aaeg|AAEL000317-RA Agam|AGAP006253-RA Amel|GB30312-RA Cqui|CPIJ004575-RA Cqui|CPIJ016642-RA Aaeg|AAEL000356-RA Agam|AGAP006813-RA Aaeg|AAEL000361-RA Aaeg|AAEL012194-RA Aaeg|AAEL000374-RA Cqui|CPIJ016736-RA Cqui…
family_816	Agam|AGAP004023-RA Cqui|CPIJ002380-RA Aaeg|AAEL010516-RA Dmel|FBtr0083115 Hmel|HMEL007647-RA Tcas|TC014208-RA Dpon|ENN76867 Acep|ACEP20233-RA Amel|GB17199-RA Sinv|SINV17961-RA Bmor|BGIBMGA004926-RA Dple|EHJ67950 Dpul|EFX82987 Rpro|RPRC015393-RA MG00|MYZPE13164_G006_v1.0_000062470.1 MClo|MYZPE13164_0_v1.0_000006210.1 Apis|ACYPI001437-RA Tcas|TC013405-RA Amel|GB16585-RA Bmor|BGIBMGA006175-RA Dpon|E…
family_817	Apis|ACYPI061873-RA Apis|ACYPI082987-RA Apis|ACYPI083367-RA Apis|ACYPI084123-RA Apis|ACYPI29740-RA Apis|ACYPI072956-RA Apis|ACYPI073456-RA MG00|MYZPE13164_G006_v1.0_000136040.1 MG00|MYZPE13164_G006_v1.0_000059130.1 MG00|MYZPE13164_G006_v1.0_000055490.1 MG00|MYZPE13164_G006_v1.0_000177370.1 MG00|MYZPE13164_G006_v1.0_000036940.1 MG00|MYZPE13164_G006_v1.0_000024330.1 Apis|ACYPI067775-RA Apis|ACYPI08…
family_818	Turt|tetur16g03996.1 Turt|tetur16g04006.1 Turt|tetur01g16834.1 Turt|tetur16g03916.1 Turt|tetur01g16784.1 Turt|tetur01g16844.1 Turt|tetur16g03966.1 Turt|tetur04g09587.1 Turt|tetur03g07910.1 Turt|tetur16g03986.1 Turt|tetur07g05000.1 Turt|tetur01g16864.1 Turt|tetur16g03956.1 Turt|tetur13g04726.1 Turt|tetur16g04106.1 Turt|tetur16g04046.1 Turt|tetur16g04096.1 Turt|tetur21g03360.1 Turt|tetur21g03380.1 …
family_819	Dpul|EFX64475 Phum|PHUM496910-RA Dpon|ENN76948 Tcas|TC005523-RA Rpro|RPRC012036-RA Dple|EHJ67939 Agam|AGAP008644-RA Amel|GB19098-RA Bmor|BGIBMGA008849-RA Acep|ACEP21853-RA Aaeg|AAEL004533-RA Cqui|CPIJ015660-RA Turt|tetur19g00120.1 MG00|MYZPE13164_G006_v1.0_000068040.1 MClo|MYZPE13164_0_v1.0_000074070.1 Apis|ACYPI006068-RA MClo|MYZPE13164_0_v1.0_000149060.1 Apis|ACYPI007747-RA Rpro|RPRC015207-RA M…
family_820	Tcas|TC004850-RA Amel|GB19120-RA Phum|PHUM596380-RA MClo|MYZPE13164_0_v1.0_000153920.2 MG00|MYZPE13164_G006_v1.0_000043090.2 Apis|ACYPI008159-RA Dmel|FBtr0289979 Tcas|TC003572-RA Phum|PHUM059490-RA Rpro|RPRC000589-RA Dpon|ENN75289 Apis|ACYPI007712-RA Cqui|CPIJ020118-RA Aaeg|AAEL002922-RA Agam|AGAP010411-RA Agam|AGAP010272-RA Aaeg|AAEL009813-RA Dpul|EFX86214 Turt|tetur30g01550.1 Acep|ACEP26610-RA …
family_821	Amel|GB30152-RA Sinv|SINV13288-RA Amel|GB30153-RA Amel|GB30155-RA Sinv|SINV13277-RA Acep|ACEP10035-RA Amel|GB30151-RA Sinv|SINV13255-RA Acep|ACEP22035-RA Amel|GB30154-RA Sinv|SINV13014-RA Sinv|SINV13263-RA Sinv|SINV13267-RA Acep|ACEP13546-RA Nvit|NV24388-RA Nvit|NV22341-RA Sinv|SINV13278-RA Nvit|NV24386-RA Amel|GB18061-RA Acep|ACEP22025-RA Sinv|SINV13294-RA Acep|ACEP13542-RA Acep|ACEP22019-RA Nvi…
family_822	Aaeg|AAEL011843-RA Aaeg|AAEL015147-RA Hmel|HMEL007550-RA Aaeg|AAEL017548-RA Hmel|HMEL018104-RA Agam|AGAP001912-RA Dmel|FBtr0074133 Msca|MESCA003997-RA Aaeg|AAEL000391-RA Dmel|FBtr0083887 Dple|EHJ65925 Cqui|CPIJ013954-RA Cqui|CPIJ013953-RA Cqui|CPIJ013945-RA Cqui|CPIJ007691-RA Msca|MESCA005627-RA Aaeg|AAEL012254-RA Dmel|FBtr0076375 Cqui|CPIJ013944-RA Dmel|FBtr0076300 Hmel|HMEL016702-RA Dmel|FBtr00…
family_823	Nvit|NV10831-RA Sinv|SINV25480-RA Tcas|TC013336-RA Dpon|ENN82410 Dpon|ENN82271 Acep|ACEP26451-RA Dple|EHJ66951 Hmel|HMEL012379-RA Amel|GB17309-RA Phum|PHUM465380-RA Dmel|FBtr0077933 Rpro|RPRC000978-RA Cqui|CPIJ010981-RA Aaeg|AAEL003244-RA Bmor|BGIBMGA003027-RA Bmor|BGIBMGA000072-RA Dpul|EFX89525 Dple|EHJ76321 Hmel|HMEL003793-RA Agam|AGAP008272-RB Dpon|ENN70867 Cqui|CPIJ012355-RA Nvit|NV15945-RA P…
family_824	Nvit|NV10868-RA Amel|GB10664-RA Acep|ACEP28000-RA Dple|EHJ69997 Phum|PHUM503490-RA Rpro|RPRC005619-RA Dpon|ENN81139 Dpul|EFX88994 Hmel|HMEL009009-RA Apis|ACYPI008732-RA MG00|MYZPE13164_G006_v1.0_000040480.1 Cqui|CPIJ002493-RA Aaeg|AAEL001239-RA Agam|AGAP009005-RA MClo|MYZPE13164_0_v1.0_000057230.1 Bmor|BGIBMGA005779-RA Adar|ADAR003377-RA Dmel|FBtr0302984 Dpul|EFX72512 Msca|MESCA011227-RA Tcas|TC0…
family_825	Dpon|ENN76763 Apis|ACYPI000716-RA MClo|MYZPE13164_0_v1.0_000010790.1 MG00|MYZPE13164_G006_v1.0_000183420.1 Tcas|TC004159-RA Dpon|ENN83054 Dpon|ENN83048 Aaeg|AAEL014208-RA Aaeg|AAEL006875-RA Cqui|CPIJ000989-RA Adar|ADAR005499-RA Agam|AGAP001039-RA MClo|MYZPE13164_0_v1.0_000091090.1 MG00|MYZPE13164_G006_v1.0_000150150.1 Aaeg|AAEL009762-RA MClo|MYZPE13164_0_v1.0_000010920.1 MG00|MYZPE13164_G006_v1.0…
family_826	Nvit|NV10999-RA Nvit|NV10375-RA Nvit|NV11606-RA Amel|GB13505-RA Nvit|NV11615-RA Dpon|ENN75186 Dple|EHJ77577 Agam|AGAP010885-RA Tcas|TC030629-RA Dpul|EFX88368 Dmel|FBtr0100229 Aaeg|AAEL004676-RA Cqui|CPIJ013714-RA Apis|ACYPI009208-RA Msca|MESCA003903-RA Turt|tetur29g01060.1 MClo|MYZPE13164_0_v1.0_000123670.1 MG00|MYZPE13164_G006_v1.0_000104600.1 Bmor|BGIBMGA007508-RA Phum|PHUM165690-RA Aaeg|AAEL00…
family_827	Nvit|NV11097-RA Sinv|SINV15415-RA Amel|GB19215-RA Acep|ACEP23897-RA Tcas|TC013340-RA Rpro|RPRC011281-RA Cqui|CPIJ007746-RA Aaeg|AAEL007787-RA Dpon|ENN76791 Agam|AGAP003184-RA Adar|ADAR004645-RA Apis|ACYPI006612-RA MClo|MYZPE13164_0_v1.0_000162520.1 MG00|MYZPE13164_G006_v1.0_000083250.1 Phum|PHUM297900-RA Dmel|FBtr0072151 Turt|tetur32g00320.1 Dpul|EFX78548 Dpul|EFX78549 Msca|MESCA004496-RA Bmor|BG…
family_828	Nvit|NV11350-RA Amel|GB14742-RA Acep|ACEP24584-RA MClo|MYZPE13164_0_v1.0_000065890.2 MG00|MYZPE13164_G006_v1.0_000137010.3 Apis|ACYPI002373-RA Tcas|TC008858-RA Bmor|BGIBMGA013655-RA Phum|PHUM551460-RA Hmel|HMEL010994-RA Rpro|RPRC008228-RA Agam|AGAP005450-RA Cqui|CPIJ012196-RA Dmel|FBtr0076662 Aaeg|AAEL014520-RA Dpul|EFX77037 Dpon|ENN79429 Adar|ADAR001376-RA Msca|MESCA006960-RA Dple|EHJ78526 Sinv|…
family_829	Aaeg|AAEL009951-RA Dpon|ENN79503 Dpon|ENN80534 Dpon|ENN82387 Dpon|ENN80535 Dpon|ENN79502 Dmel|FBtr0077791 Dple|EHJ78909 Hmel|HMEL014139-RA Dple|EHJ69274 Msca|MESCA008652-RA Acep|ACEP21953-RA Nvit|NV15695-RA Amel|GB13821-RC Sinv|SINV16827-RA Tcas|TC014228-RA Tcas|TC014229-RA Agam|AGAP009945-RA Turt|tetur07g02860.1 Adar|ADAR005504-RA Cqui|CPIJ014580-RA Agam|AGAP009225-RA MClo|MYZPE13164_0_v1.0_0001…
family_830	Nvit|NV11698-RA Sinv|SINV15379-RA Amel|GB19681-RA Tcas|TC004460-RA Phum|PHUM339810-RA Aaeg|AAEL013309-RA Dpon|ENN72648 Rpro|RPRC012052-RA Hmel|HMEL007822-RA Agam|AGAP002109-RA Apis|ACYPI006625-RA Msca|MESCA012253-RA MClo|MYZPE13164_0_v1.0_000017210.1 MG00|MYZPE13164_G006_v1.0_000153010.1 Dmel|FBtr0308594 Dple|EHJ76956 Dple|EHJ63339 Dpul|EFX67187 Adar|ADAR008027-RA Bmor|BGIBMGA000788-RA Hmel|HMEL0…
family_831	Amel|GB14560-RA Acep|ACEP27524-RA Dpul|EFX88530 Agam|AGAP004963-RA Cqui|CPIJ010895-RA Agam|AGAP004962-RA Aaeg|AAEL010094-RA MClo|MYZPE13164_0_v1.0_000165220.1 MG00|MYZPE13164_G006_v1.0_000186490.1 Apis|ACYPI007663-RA Dpul|EFX71416 MClo|MYZPE13164_0_v1.0_000174550.1 MG00|MYZPE13164_G006_v1.0_000173220.1 Apis|ACYPI002255-RA Tcas|TC007193-RA Aaeg|AAEL000672-RA Nvit|NV14248-RA Bmor|BGIBMGA001142-RA S…
family_832	Nvit|NV12202-RA Acep|ACEP17658-RA Rpro|RPRC008733-RA Rpro|RPRC008099-RA Hmel|HMEL008016-RA Bmor|BGIBMGA005380-RA Msca|MESCA010841-RA Acep|ACEP22521-RA Aaeg|AAEL017574-RA Rpro|RPRC003155-RA Sinv|SINV25854-RA Amel|GB18944-RA Agam|AGAP012842-RA Agam|AGAP011794-RA MG00|MYZPE13164_G006_v1.0_000085640.1 Nvit|NV16458-RA Apis|ACYPI083967-RA Bmor|BGIBMGA003605-RA Dpul|EFX80460 Sinv|SINV14393-RA Sinv|SINV1…
family_833	Hmel|HMEL013305-RA Turt|tetur27g00490.1 Agam|AGAP000121-RA Cqui|CPIJ006711-RA Adar|ADAR007535-RA Dmel|FBtr0302308 Dple|EHJ67035 Bmor|BGIBMGA000812-RA Amel|GB10846-RA Tcas|TC010040-RA Sinv|SINV17250-RA Acep|ACEP17903-RA Rpro|RPRC015108-RA Phum|PHUM180840-RA Aaeg|AAEL017560-RA Tcas|TC001640-RA Cqui|CPIJ018849-RA Dpul|EFX86868 Agam|AGAP007108-RA Dmel|FBtr0072779 Dpon|ENN76793 Adar|ADAR010225-RA Dple…
family_834	Rpro|RPRC012275-RA Hmel|HMEL009849-RA Amel|GB19471-RA Tcas|TC015973-RA Apis|ACYPI005791-RA MClo|MYZPE13164_0_v1.0_000047770.1 MG00|MYZPE13164_G006_v1.0_000054930.1 Phum|PHUM328130-RA Nvit|NV14512-RA Dple|EHJ75453 Bmor|BGIBMGA007298-RA Turt|tetur05g04330.1 Sinv|SINV20307-RA Cqui|CPIJ009443-RA Agam|AGAP012792-RA Aaeg|AAEL010791-RA Dpul|EFX73713 Dpon|ENN77822 Dmel|FBtr0081960 Acep|ACEP13667-RA Dpul|…
family_835	Nvit|NV15224-RA Acep|ACEP17820-RA Sinv|SINV17193-RA Tcas|TC009183-RA Rpro|RPRC010139-RA Apis|ACYPI004183-RA Agam|AGAP002396-RA Adar|ADAR002200-RA MClo|MYZPE13164_0_v1.0_000152420.1 MG00|MYZPE13164_G006_v1.0_000024170.1 Aaeg|AAEL002804-RA Cqui|CPIJ008679-RA Dmel|FBtr0084786 Dpul|EFX86763 Phum|PHUM459530-RA Dple|EHJ68763 Dpon|ENN70786 Turt|tetur08g05120.1 Bmor|BGIBMGA004898-RA Aaeg|AAEL004228-RA Cq…
family_836	Nvit|NV15588-RA Phum|PHUM409080-RA Amel|GB17201-RA Tcas|TC013829-RA Dple|EHJ70936 Hmel|HMEL004765-RA Bmor|BGIBMGA002501-RA Dpon|ENN74259 Dple|EHJ70935 Dpon|ENN71695 Acep|ACEP14140-RA MClo|MYZPE13164_0_v1.0_000108320.1 MG00|MYZPE13164_G006_v1.0_000089950.1 Hmel|HMEL004764-RA Apis|ACYPI008513-RA Apis|ACYPI072085-RA MClo|MYZPE13164_0_v1.0_000108330.2 MG00|MYZPE13164_G006_v1.0_000089940.1 Aaeg|AAEL00…
family_837	Nvit|NV18200-RA Phum|PHUM350970-RA Tcas|TC007859-RA Agam|AGAP010198-RA Dpul|EFX82145 Cqui|CPIJ005992-RA Aaeg|AAEL010644-RA Dmel|FBtr0080059 Hmel|HMEL016430-RA Bmor|BGIBMGA010621-RA Turt|tetur01g07290.1 Dple|EHJ68034 Adar|ADAR001385-RA Acep|ACEP13171-RA Sinv|SINV17741-RA Apis|ACYPI009071-RA MClo|MYZPE13164_0_v1.0_000165600.2 MG00|MYZPE13164_G006_v1.0_000006470.2 Apis|ACYPI003953-RA Dpon|ENN78898 M…
family_838	Nvit|NV18996-RA Tcas|TC004265-RA Nvit|NV30159-RA Apis|ACYPI065753-RA Apis|ACYPI068359-RA Nvit|NV30921-RA Apis|ACYPI080697-RA Apis|ACYPI071523-RA Apis|ACYPI067954-RA Apis|ACYPI066499-RA Apis|ACYPI063748-RA Apis|ACYPI063006-RA Nvit|NV23638-RA Apis|ACYPI070291-RA Nvit|NV19082-RA Apis|ACYPI072750-RA Apis|ACYPI071108-RA Apis|ACYPI32836-RA Apis|ACYPI068186-RA Apis|ACYPI087417-RA Apis|ACYPI087416-RA Nvi…
family_839	Nvit|NV20421-RA Nvit|NV23649-RA Apis|ACYPI080890-RA Dpul|EFX69824 MClo|MYZPE13164_0_v1.0_000178370.1 MClo|MYZPE13164_0_v1.0_000093640.1 Dpul|EFX72816 MG00|MYZPE13164_G006_v1.0_000080410.1 MG00|MYZPE13164_G006_v1.0_000149630.1 MClo|MYZPE13164_0_v1.0_000180030.1 MClo|MYZPE13164_0_v1.0_000125370.1 Apis|ACYPI43290-RA Apis|ACYPI064273-RA Apis|ACYPI24805-RA MClo|MYZPE13164_0_v1.0_000162860.1 MClo|MYZPE…
family_840	Agam|AGAP001205-RA Adar|ADAR010901-RA Aaeg|AAEL005618-RA Cqui|CPIJ014268-RA Agam|AGAP001748-RA Cqui|CPIJ016255-RA Aaeg|AAEL002718-RA Dmel|FBtr0078800 Nvit|NV10029-RA Tcas|TC014634-RA Phum|PHUM073200-RA Adar|ADAR002506-RA Dpon|ENN79536 Dpul|EFX76951 MClo|MYZPE13164_0_v1.0_000163480.1 MG00|MYZPE13164_G006_v1.0_000105120.1 Apis|ACYPI065097-RA Rpro|RPRC008031-RA Dpul|EFX80669 Tcas|TC012163-RA Turt|te…
family_841	Apis|ACYPI46437-RA Apis|ACYPI080071-RA MClo|MYZPE13164_0_v1.0_000079460.2 Apis|ACYPI086245-RA MG00|MYZPE13164_G006_v1.0_000088270.2 Dple|EHJ67342 Apis|ACYPI001116-RA MClo|MYZPE13164_0_v1.0_000144000.1 Apis|ACYPI003512-RA MG00|MYZPE13164_G006_v1.0_000025140.1 Apis|ACYPI49295-RA Apis|ACYPI55454-RA Apis|ACYPI43243-RA Apis|ACYPI25754-RA MG00|MYZPE13164_G006_v1.0_000177960.1 MG00|MYZPE13164_G006_v1.0_…
family_842	Dmel|FBtr0086736 Phum|PHUM617090-RA Dple|EHJ77641 Tcas|TC005185-RA Bmor|BGIBMGA003469-RA Turt|tetur08g03180.1 Acep|ACEP20789-RA Dpon|ENN74236 Aaeg|AAEL010318-RA Nvit|NV16210-RC Adar|ADAR004412-RA Agam|AGAP011092-RA Amel|GB11055-RA Cqui|CPIJ007980-RA Apis|ACYPI005710-RA Apis|ACYPI000944-RA Acep|ACEP20785-RA MG00|MYZPE13164_G006_v1.0_000106470.1 MClo|MYZPE13164_0_v1.0_000062880.2 Apis|ACYPI009909-R…
family_843	Nvit|NV10918-RA Cqui|CPIJ006067-RA Aaeg|AAEL005610-RA Acep|ACEP21758-RA Agam|AGAP001138-RA Adar|ADAR003469-RA Dple|EHJ78386 Bmor|BGIBMGA008670-RA Dmel|FBtr0076405 Amel|GB14321-RA Dpul|EFX73635 Tcas|TC009556-RA Rpro|RPRC013241-RA Apis|ACYPI000258-RA MClo|MYZPE13164_0_v1.0_000036800.1 Hmel|HMEL009270-RA MG00|MYZPE13164_G006_v1.0_000020670.1 Hmel|HMEL012205-RA Dple|EHJ75622 Apis|ACYPI004922-RA Apis|…
family_844	Amel|GB16226-RA Dpul|EFX71575 Dmel|FBtr0113327 Acep|ACEP23310-RA Dpul|EFX71699 Sinv|SINV15129-RA Tcas|TC015557-RA Acep|ACEP25412-RA Agam|AGAP001806-RA Adar|ADAR001564-RA Dpul|EFX74746 Apis|ACYPI005380-RA Phum|PHUM310240-RA MClo|MYZPE13164_0_v1.0_000092620.1 MG00|MYZPE13164_G006_v1.0_000096410.1 Dpon|ENN71839 Aaeg|AAEL005091-RA Cqui|CPIJ011407-RA Rpro|RPRC004013-RA Tcas|TC015154-RA Tcas|TC015559-R…
family_845	Nvit|NV11290-RA Amel|GB18951-RA Acep|ACEP13552-RA Amel|GB16249-RA Tcas|TC010012-RA Phum|PHUM616980-RA Sinv|SINV10331-RA Nvit|NV12696-RA Acep|ACEP27865-RA Dple|EHJ65770 Phum|PHUM570520-RA Agam|AGAP004416-RA Aaeg|AAEL002792-RA Hmel|HMEL006543-RA Cqui|CPIJ008673-RA Dmel|FBtr0088555 MClo|MYZPE13164_0_v1.0_000057760.1 MClo|MYZPE13164_0_v1.0_000057550.1 Apis|ACYPI007548-RA Rpro|RPRC008095-RA Aaeg|AAEL0…
family_846	Nvit|NV11754-RA Amel|GB16750-RA Acep|ACEP16668-RA Sinv|SINV17509-RA Agam|AGAP006169-RA Dple|EHJ67645 Tcas|TC011833-RA Hmel|HMEL012277-RA Cqui|CPIJ017207-RA Phum|PHUM056180-RA Aaeg|AAEL001458-RA Rpro|RPRC007407-RA Apis|ACYPI008273-RA MClo|MYZPE13164_0_v1.0_000166110.1 MG00|MYZPE13164_G006_v1.0_000012050.1 Bmor|BGIBMGA006776-RA Dmel|FBtr0086608 Dpul|EFX77777 Dpon|ENN80692 Dple|EHJ68014 Aaeg|AAEL009…
family_847	Nvit|NV11780-RA Amel|GB13241-RA Acep|ACEP16867-RA Sinv|SINV22952-RA Sinv|SINV22954-RA Tcas|TC006232-RA Agam|AGAP010150-RA Dpon|ENN71160 Aaeg|AAEL004278-RA Cqui|CPIJ000855-RA Agam|AGAP010149-RA Cqui|CPIJ000854-RA Aaeg|AAEL005737-RA Dmel|FBtr0331931 Dple|EHJ73294 Bmor|BGIBMGA012486-RA Dmel|FBtr0080908 Hmel|HMEL005366-RA Apis|ACYPI005012-RA Dple|EHJ69276 Tcas|TC006231-RA MClo|MYZPE13164_0_v1.0_00019…
family_848	Tcas|TC001874-RA Apis|ACYPI082699-RA Nvit|NV22778-RA Amel|GB12159-RA Acep|ACEP10646-RA MG00|MYZPE13164_G006_v1.0_000125940.1 MClo|MYZPE13164_0_v1.0_000089010.1 Apis|ACYPI56790-RA Apis|ACYPI21995-RA Sinv|SINV26181-RA MClo|MYZPE13164_0_v1.0_000179480.1 Phum|PHUM374950-RA MG00|MYZPE13164_G006_v1.0_000041730.1 Aaeg|AAEL012471-RA Cqui|CPIJ017416-RA Agam|AGAP010083-RA Hmel|HMEL000037-RA Bmor|BGIBMGA005…
family_849	Nvit|NV12231-RA Amel|GB19781-RA Sinv|SINV12924-RA Phum|PHUM003710-RA Tcas|TC008549-RA Dpon|ENN75886 Rpro|RPRC013488-RA Acep|ACEP12761-RA Dpul|EFX66197 Dple|EHJ72997 Apis|ACYPI006121-RA MClo|MYZPE13164_0_v1.0_000128510.1 MG00|MYZPE13164_G006_v1.0_000165550.1 Hmel|HMEL012106-RA Rpro|RPRC002877-RA Rpro|RPRC009990-RA Hmel|HMEL007753-RA MG00|MYZPE13164_G006_v1.0_000168650.1 Apis|ACYPI006330-RA MClo|MY…
family_850	Nvit|NV12367-RA Amel|GB19617-RA Rpro|RPRC011258-RA Tcas|TC007790-RA Aaeg|AAEL014272-RA Nvit|NV14428-RA Agam|AGAP000699-RA Agam|AGAP000698-RA Adar|ADAR006226-RA Dpul|EFX86418 Amel|GB12283-RA Aaeg|AAEL014275-RA Sinv|SINV20478-RA Cqui|CPIJ010712-RA Dpon|ENN70730 Dpul|EFX79358 Acep|ACEP19934-RA Dmel|FBtr0088478 Msca|MESCA007897-RA Cqui|CPIJ010708-RA Msca|MESCA006899-RA Dple|EHJ77761 Dple|EHJ68799 Dpl…
family_851	Nvit|NV12651-RA Sinv|SINV22107-RA Agam|AGAP001420-RA Adar|ADAR005612-RA Aaeg|AAEL006070-RA Cqui|CPIJ014577-RA Amel|GB15052-RA Apis|ACYPI000068-RA MClo|MYZPE13164_0_v1.0_000185800.1 MG00|MYZPE13164_G006_v1.0_000116430.1 Dmel|FBtr0085384 Bmor|BGIBMGA013244-RA Hmel|HMEL015515-RA Tcas|TC010847-RA Dpul|EFX86204 Dpon|ENN76782 Dple|EHJ77677 Dmel|FBtr0082620 Tcas|TC001380-RA Apis|ACYPI003463-RA MG00|MYZP…
family_852	Nvit|NV13261-RA Amel|GB12202-RA Bmor|BGIBMGA000582-RA Apis|ACYPI003458-RA MClo|MYZPE13164_0_v1.0_000195990.1 MG00|MYZPE13164_G006_v1.0_000094160.1 Rpro|RPRC012042-RA Dple|EHJ79020 Tcas|TC010516-RA Cqui|CPIJ003138-RA Aaeg|AAEL004048-RA Phum|PHUM582480-RA Adar|ADAR007007-RA Dpon|ENN81323 Dmel|FBtr0074344 Agam|AGAP000834-RA Dpul|EFX71849 Amel|GB18979-RA Nvit|NV15007-RA Dpon|ENN70372 Bmor|BGIBMGA0055…
family_853	Nvit|NV13652-RA Amel|GB17423-RA Sinv|SINV20638-RA Acep|ACEP27601-RA Dmel|FBtr0088385 Cqui|CPIJ000256-RA Aaeg|AAEL001565-RA Agam|AGAP007606-RA Dple|EHJ64744 Apis|ACYPI007331-RA MClo|MYZPE13164_0_v1.0_000159770.1 MG00|MYZPE13164_G006_v1.0_000197910.1 Phum|PHUM387350-RA Turt|tetur109g00040.1 Dmel|FBtr0089500 Dple|EHJ72539 Dpul|EFX71247 Aaeg|AAEL014450-RA Cqui|CPIJ005687-RA Bmor|BGIBMGA001905-RA Apis…
family_854	Nvit|NV14283-RA Dmel|FBtr0308840 Agam|AGAP006452-RA Aaeg|AAEL018202-RA Dpul|EFX69653 Hmel|HMEL008985-RA Apis|ACYPI002306-RA MClo|MYZPE13164_0_v1.0_000118460.1 Turt|tetur19g03110.1 MG00|MYZPE13164_G006_v1.0_000011540.1 Bmor|BGIBMGA008023-RA Tcas|TC000684-RA Rpro|RPRC000103-RA Phum|PHUM441240-RA Acep|ACEP11157-RA Dple|EHJ64328 Dpon|ENN72382 Cqui|CPIJ017149-RA Amel|GB12185-RA Amel|GB10103-RA Adar|AD…
family_855	MClo|MYZPE13164_0_v1.0_000041720.1 MG00|MYZPE13164_G006_v1.0_000088160.1 Turt|tetur05g04550.1 Turt|tetur60g00020.1 Turt|tetur06g03540.1 Turt|tetur16g03650.1 MClo|MYZPE13164_0_v1.0_000040160.1 MG00|MYZPE13164_G006_v1.0_000107980.1 Rpro|RPRC009004-RA Apis|ACYPI009609-RA Apis|ACYPI001325-RA Turt|tetur02g14410.1 Dpul|EFX80715 Turt|tetur06g02610.1 Turt|tetur16g03670.1 Turt|tetur05g04700.1 Turt|tetur10…
family_856	Dpul|EFX81599 Dpul|EFX83988 Dpul|EFX87263 Dpul|EFX82762 Dpul|EFX73598 Dpul|EFX85587 Dpul|EFX85586 Dpul|EFX82473 Dpul|EFX80887 Dpul|EFX79487 Dpul|EFX72233 Dpul|EFX72232 Dpul|EFX72902 Dpul|EFX70291 Dpul|EFX66774 Dpul|EFX72991 Dpul|EFX70355 Dpul|EFX79914 Dpul|EFX82511 Dpul|EFX89078 Dpul|EFX87243 Dpul|EFX74106 Dpul|EFX82682 Dpul|EFX80459 Dpul|EFX76547 Dpul|EFX82472 Dpul|EFX76551 Dpul|EFX72234 Dpul|EF…
family_857	Nvit|NV15898-RA Amel|GB18592-RA Aaeg|AAEL006676-RA Cqui|CPIJ000411-RA Dpon|ENN70612 Adar|ADAR008465-RA Dple|EHJ66540 Agam|AGAP008626-RB Tcas|TC006354-RA Dmel|FBtr0113009 Acep|ACEP18375-RA Dpul|EFX89425 Apis|ACYPI003076-RA Dmel|FBtr0078137 MClo|MYZPE13164_0_v1.0_000199920.1 MG00|MYZPE13164_G006_v1.0_000054540.1 MG00|MYZPE13164_G006_v1.0_000152990.1 Rpro|RPRC013663-RA Apis|ACYPI067797-RA Apis|ACYPI…
family_858	Rpro|RPRC013419-RA Nvit|NV23997-RA Apis|ACYPI008443-RA Tcas|TC016285-RA Amel|GB15577-RA Apis|ACYPI53128-RA Agam|AGAP005275-RA MClo|MYZPE13164_0_v1.0_000200650.1 MG00|MYZPE13164_G006_v1.0_000107020.1 Dple|EHJ69031 Nvit|NV20753-RA Cqui|CPIJ001071-RA Aaeg|AAEL003267-RB Nvit|NV17817-RA Amel|GB30206-RA Phum|PHUM283590-RA Amel|GB19563-RA Tcas|TC015574-RA MG00|MYZPE13164_G006_v1.0_000106230.1 MClo|MYZPE…
family_859	Nvit|NV17385-RA Amel|GB14250-RA Sinv|SINV15177-RA Acep|ACEP16886-RA Phum|PHUM011730-RA Dple|EHJ66462 Bmor|BGIBMGA006770-RA Hmel|HMEL012268-RA Tcas|TC012668-RA Aaeg|AAEL014931-RB Cqui|CPIJ004908-RA Agam|AGAP005901-RA Apis|ACYPI002460-RA Adar|ADAR010356-RA MClo|MYZPE13164_0_v1.0_000007850.1 MG00|MYZPE13164_G006_v1.0_000023320.1 Dpul|EFX84452 Apis|ACYPI002702-RA Rpro|RPRC009100-RA MClo|MYZPE13164_0_…
family_860	Nvit|NV18156-RA Amel|GB16815-RA Hmel|HMEL015290-RA Rpro|RPRC009551-RA Agam|AGAP008088-RA Aaeg|AAEL017101-RA Acep|ACEP23816-RA Sinv|SINV17567-RA Bmor|BGIBMGA003375-RA Cqui|CPIJ001733-RA Dmel|FBtr0088884 Tcas|TC004604-RA Dple|EHJ64411 Dpon|ENN73584 Msca|MESCA011152-RA Dpul|EFX81981 Dpul|EFX60940 Dpul|EFX83307 Dpul|EFX83527 Dpul|EFX87772 Amel|GB11833-RA Cqui|CPIJ020242-RA Cqui|CPIJ005286-RA Cqui|CPI…
family_861	Nvit|NV18824-RA Dpul|EFX63025 Rpro|RPRC014073-RA Apis|ACYPI086687-RA Apis|ACYPI086247-RA Apis|ACYPI41153-RA Apis|ACYPI31627-RA Adar|ADAR009227-RA Apis|ACYPI070472-RA Apis|ACYPI006471-RA Apis|ACYPI005288-RA Apis|ACYPI52739-RA Apis|ACYPI062529-RA MG00|MYZPE13164_G006_v1.0_000005780.1 MClo|MYZPE13164_0_v1.0_000100650.1 Apis|ACYPI32865-RA Apis|ACYPI39422-RA Apis|ACYPI067845-RA Apis|ACYPI082641-RA Api…
family_862	Agam|AGAP001585-RC Aaeg|AAEL014055-RA Cqui|CPIJ003276-RA Adar|ADAR001444-RA Dmel|FBtr0321263 Bmor|BGIBMGA002721-RA Hmel|HMEL009059-RA Dple|EHJ66985 Dple|EHJ77460 Dpon|ENN73204 Dpul|EFX84624 Sinv|SINV15836-RA Acep|ACEP14325-RA Tcas|TC010791-RA Acep|ACEP11375-RA Tcas|TC003337-RA Dpon|ENN81755 Sinv|SINV16875-RA MClo|MYZPE13164_0_v1.0_000154060.2 MG00|MYZPE13164_G006_v1.0_000043250.2 Phum|PHUM399920-…
family_863	Apis|ACYPI062206-RA Apis|ACYPI073290-RA Apis|ACYPI088383-RA Apis|ACYPI089047-RA Apis|ACYPI088870-RA Apis|ACYPI084762-RA Apis|ACYPI083170-RA Apis|ACYPI081822-RA Apis|ACYPI080016-RA Apis|ACYPI072607-RA Apis|ACYPI085136-RA Apis|ACYPI088465-RA Apis|ACYPI087493-RA Apis|ACYPI086834-RA Apis|ACYPI080416-RA Apis|ACYPI080948-RA Apis|ACYPI083319-RA Apis|ACYPI067252-RA Apis|ACYPI088947-RA Apis|ACYPI073445-RA…
family_864	Turt|tetur10g05280.1 Turt|tetur16g01900.1 Turt|tetur30g01240.1 Turt|tetur25g00850.1 Turt|tetur16g01960.1 Turt|tetur16g02290.1 Turt|tetur16g02000.1 Turt|tetur25g01100.1 Turt|tetur25g00870.1 Turt|tetur25g01090.1 Turt|tetur25g01080.1 Turt|tetur16g02630.1 Turt|tetur16g01890.1 Turt|tetur25g00560.1 Turt|tetur16g02940.1 Turt|tetur25g00380.1 Turt|tetur60g00060.1 Turt|tetur16g02690.1 Turt|tetur25g01070.1 …
family_865	Dpul|EFX64572 Tcas|TC006788-RA Sinv|SINV15888-RA Amel|GB15632-RA Phum|PHUM134580-RA Apis|ACYPI004907-RA MClo|MYZPE13164_0_v1.0_000035800.3 MG00|MYZPE13164_G006_v1.0_000054700.3 Tcas|TC005342-RA Cqui|CPIJ006496-RA Dpul|EFX85406 Amel|GB14483-RA Dpon|ENN72562 Turt|tetur29g00530.1 Phum|PHUM375940-RA Dmel|FBtr0072444 Dpul|EFX64576 Agam|AGAP010359-RA Apis|ACYPI51627-RA MClo|MYZPE13164_0_v1.0_000163660.…
family_866	Rpro|RPRC002141-RA Rpro|RPRC001726-RA Rpro|RPRC000371-RA Rpro|RPRC000209-RA Rpro|RPRC000029-RA Rpro|RPRC000423-RA Rpro|RPRC000331-RA Rpro|RPRC002142-RA Rpro|RPRC000301-RA Rpro|RPRC000043-RA Rpro|RPRC000573-RA Rpro|RPRC001980-RA Rpro|RPRC000375-RA Rpro|RPRC000619-RA Rpro|RPRC000149-RA Rpro|RPRC001799-RA Rpro|RPRC000041-RA Rpro|RPRC000059-RA Rpro|RPRC000120-RA Rpro|RPRC002152-RA Rpro|RPRC000530-RA …
family_867	Cqui|CPIJ005551-RA Turt|tetur12g01210.1 Turt|tetur12g00560.1 Aaeg|AAEL002901-RA Dpul|EFX70608 Turt|tetur12g00600.1 Turt|tetur12g00610.1 Turt|tetur12g00590.1 Phum|PHUM497860-RA Apis|ACYPI086307-RA Rpro|RPRC006305-RA Amel|GB12024-RA Agam|AGAP000564-RA Adar|ADAR000284-RA Dple|EHJ63456 Hmel|HMEL009617-RA Dpul|EFX79210 MClo|MYZPE13164_0_v1.0_000143830.2 MG00|MYZPE13164_G006_v1.0_000067650.1 Turt|tetur…
family_868	Nvit|NV10948-RA Agam|AGAP006894-RA Nvit|NV16498-RA MG00|MYZPE13164_G006_v1.0_000119440.2 Dmel|FBtr0076846 Aaeg|AAEL004900-RA Apis|ACYPI002857-RA Bmor|BGIBMGA002401-RA Phum|PHUM424740-RA MClo|MYZPE13164_0_v1.0_000085830.1 Acep|ACEP16638-RA Tcas|TC004978-RA Turt|tetur10g04830.1 Dpul|EFX77392 Hmel|HMEL015484-RA Aaeg|AAEL005925-RA Dple|EHJ71461 Sinv|SINV17154-RA Hmel|HMEL016164-RA Acep|ACEP16636-RA A…
family_869	Apis|ACYPI005826-RA Apis|ACYPI001759-RA Nvit|NV21444-RA MG00|MYZPE13164_G006_v1.0_000134630.4 MClo|MYZPE13164_0_v1.0_000100900.2 MG00|MYZPE13164_G006_v1.0_000134620.1 Acep|ACEP16647-RA Dpul|EFX81838 Turt|tetur04g03470.1 Dple|EHJ67050 Aaeg|AAEL004435-RA Cqui|CPIJ008201-RA Sinv|SINV15159-RA Nvit|NV15933-RA Dmel|FBtr0082519 Rpro|RPRC012198-RA Nvit|NV14075-RA Bmor|BGIBMGA007921-RA Agam|AGAP011158-RA …
family_870	Nvit|NV11949-RA Amel|GB17377-RA Aaeg|AAEL002861-RA Agam|AGAP002652-RB Cqui|CPIJ004019-RA Acep|ACEP14385-RA Acep|ACEP21569-RA Sinv|SINV19573-RA Aaeg|AAEL002882-RA Aaeg|AAEL002857-RA Agam|AGAP003322-RA Phum|PHUM436560-RA Cqui|CPIJ004020-RA Dmel|FBtr0078829 Dpul|EFX79772 Dpul|EFX79763 Tcas|TC004966-RA Sinv|SINV12418-RA Tcas|TC004967-RA Dmel|FBtr0082583 Dpon|ENN74338 Tcas|TC004965-RA Dple|EHJ73474 Tu…
family_871	Nvit|NV12212-RA Nvit|NV18929-RA Nvit|NV18322-RA Nvit|NV18611-RA Nvit|NV18907-RA Tcas|TC014829-RA Tcas|TC001480-RA Nvit|NV19138-RA Tcas|TC008336-RA Tcas|TC001495-RA MG00|MYZPE13164_G006_v1.0_000038640.1 Nvit|NV19183-RA Tcas|TC011914-RA Apis|ACYPI072127-RA Apis|ACYPI007106-RA Tcas|TC016152-RA Nvit|NV25860-RA Nvit|NV18962-RA Nvit|NV31792-RA MClo|MYZPE13164_0_v1.0_000110300.1 Nvit|NV17689-RA Nvit|NV1…
family_872	Dmel|FBtr0088464 Cqui|CPIJ014051-RA Adar|ADAR001481-RA Dmel|FBtr0088463 Nvit|NV12421-RA Tcas|TC006215-RA MClo|MYZPE13164_0_v1.0_000115840.1 MG00|MYZPE13164_G006_v1.0_000126590.2 Agam|AGAP000761-RA Cqui|CPIJ014052-RA Agam|AGAP000888-RA Apis|ACYPI009122-RA Dpon|ENN78289 Aaeg|AAEL009020-RA Phum|PHUM454040-RA Acep|ACEP12284-RA Aaeg|AAEL009017-RA Apis|ACYPI007233-RA Dmel|FBtr0300210 MClo|MYZPE13164_0_…
family_873	Agam|AGAP007368-RA Amel|GB10487-RA Aaeg|AAEL011335-RA Cqui|CPIJ007300-RA Agam|AGAP010470-RA Agam|AGAP028003-RA Adar|ADAR001187-RA Aaeg|AAEL002588-RA Cqui|CPIJ003966-RA Cqui|CPIJ004734-RA Agam|AGAP011617-RA Cqui|CPIJ004730-RA Acep|ACEP26900-RA Adar|ADAR001978-RA Adar|ADAR001976-RA Aaeg|AAEL011337-RA Cqui|CPIJ003967-RA Cqui|CPIJ011304-RA Dmel|FBtr0332817 Agam|AGAP011614-RA Adar|ADAR009853-RA Agam|A…
family_874	Nvit|NV13894-RA Bmor|BGIBMGA008650-RA Aaeg|AAEL005232-RA Acep|ACEP14721-RA Amel|GB18531-RA Dple|EHJ66790 Hmel|HMEL010281-RA Agam|AGAP003796-RA Dmel|FBtr0305339 Cqui|CPIJ006105-RA Dpon|ENN80606 Phum|PHUM430980-RA Dpul|EFX72179 Tcas|TC008319-RA Cqui|CPIJ014354-RA Cqui|CPIJ001133-RA Aaeg|AAEL004492-RA Turt|tetur30g01180.1 Agam|AGAP009442-RA MClo|MYZPE13164_0_v1.0_000166320.1 MG00|MYZPE13164_G006_v1.…
family_875	Nvit|NV14328-RA Acep|ACEP27640-RA Sinv|SINV20648-RA Amel|GB14708-RA Tcas|TC005909-RA Hmel|HMEL015310-RA Dple|EHJ63900 Rpro|RPRC003725-RA Dpon|ENN76561 MG00|MYZPE13164_G006_v1.0_000021630.1 MClo|MYZPE13164_0_v1.0_000133980.1 Agam|AGAP012408-RA Apis|ACYPI002192-RA Bmor|BGIBMGA005286-RA Aaeg|AAEL000674-RA Phum|PHUM097420-RA Cqui|CPIJ013558-RA Cqui|CPIJ005218-RA Dmel|FBtr0075041 Dpul|EFX85877 Adar|AD…
family_876	Nvit|NV16573-RA Amel|GB19026-RA Acep|ACEP19067-RA Sinv|SINV17374-RA Tcas|TC005575-RA Cqui|CPIJ001995-RA Aaeg|AAEL001007-RA Agam|AGAP002193-RA Adar|ADAR007373-RA Dple|EHJ63760 Bmor|BGIBMGA008447-RA Dpon|ENN77920 Dpul|EFX66035 Dpul|EFX66242 Dmel|FBtr0073411 Phum|PHUM221730-RA Rpro|RPRC000947-RA Hmel|HMEL011493-RA Turt|tetur27g01080.1 Nvit|NV31305-RA Tcas|TC008131-RA Amel|GB15065-RA Sinv|SINV24131-R…
family_877	Nvit|NV17561-RA Sinv|SINV19125-RA Agam|AGAP006670-RA Aaeg|AAEL000271-RB Cqui|CPIJ006930-RA Acep|ACEP22204-RA Bmor|BGIBMGA011712-RA Phum|PHUM191920-RA Dmel|FBtr0075459 Hmel|HMEL009954-RA Rpro|RPRC004251-RA Hmel|HMEL005591-RA Tcas|TC003035-RA Dpul|EFX77408 Msca|MESCA000328-RA MClo|MYZPE13164_0_v1.0_000194370.1 MG00|MYZPE13164_G006_v1.0_000194090.1 Apis|ACYPI56613-RA MClo|MYZPE13164_0_v1.0_000194360…
family_878	Nvit|NV17566-RA Msca|MESCA005438-RA Msca|MESCA005312-RA Msca|MESCA010196-RA Msca|MESCA010833-RA Msca|MESCA003232-RA Agam|AGAP007154-RA Msca|MESCA010851-RA Msca|MESCA004522-RA Msca|MESCA007833-RA Cqui|CPIJ009105-RA Dmel|FBtr0074986 Agam|AGAP007155-RA Agam|AGAP028217-RA Msca|MESCA000334-RA Adar|ADAR007292-RA Dmel|FBtr0333844 Dmel|FBtr0074984 Msca|MESCA000358-RA Msca|MESCA005437-RA Msca|MESCA000359-…
family_879	Nvit|NV10020-RA Tcas|TC003178-RA Dmel|FBtr0082821 Amel|GB11581-RA Sinv|SINV14149-RA Hmel|HMEL004268-RA Bmor|BGIBMGA012938-RA Nvit|NV10022-RA Adar|ADAR010546-RA Nvit|NV10023-RA Dmel|FBtr0075193 Agam|AGAP005283-RA Dple|EHJ79072 Aaeg|AAEL005672-RA Acep|ACEP13067-RA Hmel|HMEL004270-RA Tcas|TC003279-RA Dpul|EFX74640 Aaeg|AAEL003214-RA Cqui|CPIJ001082-RA Dple|EHJ71785 Cqui|CPIJ010861-RA Dmel|FBtr008284…
family_880	Apis|ACYPI22051-RA Apis|ACYPI33794-RA Apis|ACYPI081192-RA Apis|ACYPI060436-RA Apis|ACYPI064405-RA Apis|ACYPI060275-RA Apis|ACYPI082671-RA Apis|ACYPI35644-RA Apis|ACYPI064661-RA Apis|ACYPI27048-RA Apis|ACYPI072665-RA Apis|ACYPI070711-RA Apis|ACYPI065523-RA Apis|ACYPI073545-RA Apis|ACYPI067479-RA Apis|ACYPI061876-RA Apis|ACYPI073206-RA Apis|ACYPI22884-RA Apis|ACYPI086581-RA Apis|ACYPI073530-RA Apis…
family_881	Agam|AGAP002627-RA Adar|ADAR007611-RA Aaeg|AAEL001030-RA Cqui|CPIJ015373-RA Tcas|TC014293-RA Dpul|EFX79817 Amel|GB13082-RA Hmel|HMEL006256-RA Rpro|RPRC011182-RA Phum|PHUM075730-RA Dmel|FBtr0083836 Sinv|SINV12499-RA Msca|MESCA002772-RA Dpon|ENN77452 Dple|EHJ65049 Bmor|BGIBMGA007723-RA Turt|tetur12g03130.1 Acep|ACEP20403-RA MClo|MYZPE13164_0_v1.0_000020820.1 MG00|MYZPE13164_G006_v1.0_000135740.1 Ap…
family_882	Dpul|EFX60016 Turt|tetur22g00950.1 Dpul|EFX74150 Sinv|SINV11359-RA Bmor|BGIBMGA002685-RA Aaeg|AAEL003407-RA Cqui|CPIJ008248-RA Rpro|RPRC015145-RA Msca|MESCA004839-RA Cqui|CPIJ016517-RA Cqui|CPIJ006729-RA Agam|AGAP013048-RA Aaeg|AAEL006645-RA Bmor|BGIBMGA012428-RA Adar|ADAR002011-RA Dmel|FBtr0081878 Dmel|FBtr0091704 Aaeg|AAEL008317-RA Agam|AGAP013440-RA Cqui|CPIJ008476-RA Bmor|BGIBMGA012007-RA Aga…
family_883	Amel|GB15492-RA Sinv|SINV18997-RA Acep|ACEP22599-RA Dpul|EFX62637 Bmor|BGIBMGA003654-RA Agam|AGAP012424-RA Aaeg|AAEL002317-RA Rpro|RPRC006251-RA Dpul|EFX85280 Amel|GB18331-RA Dpul|EFX63421 MClo|MYZPE13164_0_v1.0_000046460.4 MG00|MYZPE13164_G006_v1.0_000181710.1 Apis|ACYPI010079-RA Apis|ACYPI009339-RA Hmel|HMEL014094-RA Dple|EHJ65074 MClo|MYZPE13164_0_v1.0_000025570.1 MG00|MYZPE13164_G006_v1.0_000…
family_884	Dpul|EFX90086 Rpro|RPRC008000-RA MClo|MYZPE13164_0_v1.0_000078420.1 Turt|tetur03g02000.1 Nvit|NV16180-RA Amel|GB14300-RA MG00|MYZPE13164_G006_v1.0_000112450.1 Apis|ACYPI38614-RA Bmor|BGIBMGA013906-RA Phum|PHUM038420-RA Sinv|SINV14032-RA Acep|ACEP26896-RA Tcas|TC030664-RA Sinv|SINV21977-RA MG00|MYZPE13164_G006_v1.0_000146000.1 Apis|ACYPI51933-RA Bmor|BGIBMGA013907-RA Hmel|HMEL007369-RA Dple|EHJ709…
family_885	Dpul|EFX89385 Turt|tetur09g02570.1 Amel|GB16785-RA Nvit|NV12187-RA Amel|GB10395-RA Sinv|SINV18003-RA Acep|ACEP20580-RA Rpro|RPRC009375-RA Phum|PHUM125090-RA Dpul|EFX84966 Agam|AGAP007974-RA Bmor|BGIBMGA009038-RA Dpon|ENN75924 Tcas|TC006347-RA Cqui|CPIJ012039-RA Hmel|HMEL007217-RA Dmel|FBtr0077530 Aaeg|AAEL004283-RA Apis|ACYPI52737-RA MG00|MYZPE13164_G006_v1.0_000163830.1 MClo|MYZPE13164_0_v1.0_00…
family_886	Acep|ACEP10550-RA Dpon|ENN72258 Agam|AGAP011743-RA Aaeg|AAEL006763-RA Cqui|CPIJ015276-RA Dmel|FBtr0074907 Dpon|ENN72771 Bmor|BGIBMGA012228-RA Tcas|TC008915-RA Phum|PHUM565820-RA Dple|EHJ76815 Tcas|TC011521-RA Acep|ACEP17583-RA Hmel|HMEL012071-RA Cqui|CPIJ005250-RA Agam|AGAP011967-RA Adar|ADAR006115-RA Cqui|CPIJ019302-RA Sinv|SINV11205-RA Amel|GB13345-RA Dmel|FBtr0332806 MClo|MYZPE13164_0_v1.0_000…
family_887	Rpro|RPRC013305-RA Cqui|CPIJ018332-RA Nvit|NV17402-RA Rpro|RPRC010638-RA Rpro|RPRC008201-RA Rpro|RPRC013219-RA Rpro|RPRC014272-RA Rpro|RPRC014499-RA Tcas|TC004209-RA Apis|ACYPI086475-RA Rpro|RPRC014153-RA Rpro|RPRC003614-RA Rpro|RPRC013381-RA Apis|ACYPI28808-RA Apis|ACYPI089358-RA Tcas|TC004271-RA Bmor|BGIBMGA010587-RA MG00|MYZPE13164_G006_v1.0_000198450.1 Apis|ACYPI086388-RA Cqui|CPIJ017531-RA R…
family_888	MClo|MYZPE13164_0_v1.0_000120750.1 MG00|MYZPE13164_G006_v1.0_000065350.1 Phum|PHUM044940-RA Apis|ACYPI003159-RA Dmel|FBtr0086303 Phum|PHUM087300-RA Dple|EHJ68296 Dpon|ENN74019 Dmel|FBtr0075718 Bmor|BGIBMGA014589-RA Turt|tetur04g02530.1 Turt|tetur208g00020.1 Hmel|HMEL006468-RA Apis|ACYPI007878-RA Agam|AGAP013333-RA Bmor|BGIBMGA012380-RA Dple|EHJ74685 Hmel|HMEL017446-RA MClo|MYZPE13164_0_v1.0_00004…
family_889	Bmor|BGIBMGA002700-RA Hmel|HMEL015485-RA Aaeg|AAEL000324-RA Dpul|EFX86645 Phum|PHUM613930-RA Acep|ACEP12004-RA Rpro|RPRC004208-RA Sinv|SINV11412-RA Nvit|NV13484-RA Agam|AGAP008009-RA Aaeg|AAEL009521-RA Cqui|CPIJ018309-RA Apis|ACYPI003507-RA MG00|MYZPE13164_G006_v1.0_000136880.1 Bmor|BGIBMGA002597-RA Dple|EHJ67290 Amel|GB10200-RA Acep|ACEP12009-RA Tcas|TC010814-RA Agam|AGAP006405-RA Cqui|CPIJ00386…
family_890	Dpul|EFX64638 Dpul|EFX61643 Dpul|EFX73063 Dpul|EFX81596 Dpul|EFX69583 Dpul|EFX73455 Dpul|EFX73351 Dpul|EFX60512 Dpul|EFX77766 Dpul|EFX64147 Dpul|EFX61847 Dpul|EFX61780 Dpul|EFX78797 Dpul|EFX62413 Dpul|EFX65352 Dpul|EFX61157 Dpul|EFX63933 Dpul|EFX63576 Dpul|EFX69978 Dpul|EFX62017 Dpul|EFX63469 Dpul|EFX65913 Dpul|EFX67739 Dpul|EFX63526 Dpul|EFX65035 Dpul|EFX64916 Dpul|EFX67523 Dpul|EFX67520 Dpul|EF…
family_891	Turt|tetur15g00030.1 Rpro|RPRC007788-RA Msca|MESCA009442-RA Amel|GB14021-RA Dpul|EFX83385 Hmel|HMEL010054-RA Bmor|BGIBMGA010995-RA Dple|EHJ72180 Msca|MESCA000732-RA Turt|tetur27g00640.1 Acep|ACEP21771-RA Rpro|RPRC014610-RA Dpon|ENN77751 MClo|MYZPE13164_0_v1.0_000011230.1 Phum|PHUM460900-RA Dpon|ENN80493 Amel|GB30463_2-RA Acep|ACEP16222-RA Rpro|RPRC001049-RA Rpro|RPRC008140-RA Aaeg|AAEL011680-RA M…
family_892	Dpul|EFX62293 Dpul|EFX64998 Dpul|EFX60908 Dpul|EFX74874 Dpul|EFX62960 Dpul|EFX68091 Dpul|EFX73429 Dpul|EFX66022 Dpul|EFX64910 Dpul|EFX72303 Dpul|EFX61750 Dpul|EFX76017 Dpul|EFX65164 Dpul|EFX81946 Dpul|EFX75931 Dpul|EFX61923 Dpul|EFX76103 Dpul|EFX77928 Dpul|EFX65947 Dpul|EFX62938 Dpul|EFX65309 Dpul|EFX81256 Dpul|EFX72222 Dpul|EFX63527 Dpul|EFX61567 Dpul|EFX69180 Dpul|EFX84385 Dpul|EFX67544 Dpul|EF…
family_893	Dpul|EFX70193 Dpul|EFX64013 Tcas|TC004664-RA Cqui|CPIJ017275-RA Adar|ADAR010153-RA MClo|MYZPE13164_0_v1.0_000143650.2 MG00|MYZPE13164_G006_v1.0_000097760.2 Amel|GB30141-RA Apis|ACYPI010173-RA Hmel|HMEL000017-RA Bmor|BGIBMGA005666-RA Dpul|EFX83805 Phum|PHUM537310-RA Nvit|NV16610-RA Amel|GB16722-RA Acep|ACEP19036-RA Nvit|NV18419-RA Dple|EHJ77457 Sinv|SINV16183-RA Dpul|EFX86121 Amel|GB16515-RA Aaeg|…
family_894	Phum|PHUM509810-RA MClo|MYZPE13164_0_v1.0_000171190.1 MG00|MYZPE13164_G006_v1.0_000090870.1 Amel|GB17599-RA Tcas|TC006062-RA Dple|EHJ71200 Dmel|FBtr0088780 Turt|tetur16g00240.1 Dpul|EFX71471 Rpro|RPRC013348-RA Dpul|EFX74663 Dmel|FBtr0083654 Tcas|TC004362-RA Aaeg|AAEL006293-RA Cqui|CPIJ010846-RA Adar|ADAR010924-RA Agam|AGAP000079-RA Bmor|BGIBMGA013581-RA Dple|EHJ66578 Rpro|RPRC002886-RA Acep|ACEP1…
family_895	Apis|ACYPI068252-RA Apis|ACYPI088298-RA MG00|MYZPE13164_G006_v1.0_000046040.1 MG00|MYZPE13164_G006_v1.0_000110650.1 MClo|MYZPE13164_0_v1.0_000124300.1 MClo|MYZPE13164_0_v1.0_000142920.1 Apis|ACYPI54605-RA Apis|ACYPI23245-RA MClo|MYZPE13164_0_v1.0_000122900.1 Apis|ACYPI069768-RA Apis|ACYPI086622-RA MG00|MYZPE13164_G006_v1.0_000027770.1 MClo|MYZPE13164_0_v1.0_000177050.1 Apis|ACYPI53699-RA Apis|ACY…
family_896	Nvit|NV11371-RA Rpro|RPRC014242-RA MClo|MYZPE13164_0_v1.0_000153550.1 MG00|MYZPE13164_G006_v1.0_000163390.1 MG00|MYZPE13164_G006_v1.0_000007380.1 Phum|PHUM580410-RA Apis|ACYPI085492-RA Apis|ACYPI007357-RA Aaeg|AAEL011229-RA Amel|GB19466-RA Cqui|CPIJ013610-RA Aaeg|AAEL011228-RA MClo|MYZPE13164_0_v1.0_000153580.1 MG00|MYZPE13164_G006_v1.0_000007410.1 Dpon|ENN80798 Acep|ACEP23937-RA Apis|ACYPI42083-…
family_897	Nvit|NV11465-RA Nvit|NV16513-RA Acep|ACEP11919-RA Sinv|SINV12262-RA Nvit|NV13992-RA Aaeg|AAEL004039-RA Phum|PHUM308920-RA Cqui|CPIJ007633-RA Apis|ACYPI006034-RA Agam|AGAP002967-RA Apis|ACYPI005125-RA Apis|ACYPI002638-RA Adar|ADAR001787-RA Dpon|ENN79443 Cqui|CPIJ007658-RA MClo|MYZPE13164_0_v1.0_000068180.1 MG00|MYZPE13164_G006_v1.0_000002530.2 MClo|MYZPE13164_0_v1.0_000145060.1 MG00|MYZPE13164_G00…
family_898	Dmel|FBtr0303600 Tcas|TC003007-RA Dpul|EFX89500 Amel|GB12981-RA Turt|tetur06g04030.1 Apis|ACYPI000310-RA MClo|MYZPE13164_0_v1.0_000170850.1 MG00|MYZPE13164_G006_v1.0_000051480.1 Dpul|EFX89516 Phum|PHUM521080-RA Apis|ACYPI004153-RA MClo|MYZPE13164_0_v1.0_000018900.1 MG00|MYZPE13164_G006_v1.0_000162640.1 Nvit|NV17017-RA Dple|EHJ65991 Hmel|HMEL005472-RA Bmor|BGIBMGA011659-RA Acep|ACEP25193-RA Aaeg|A…
family_899	Agam|AGAP001505-RA Aaeg|AAEL014029-RA Dple|EHJ64367 Nvit|NV15622-RA Hmel|HMEL005092-RA Tcas|TC001091-RA Cqui|CPIJ008433-RA Phum|PHUM045400-RA Agam|AGAP006043-RA Dple|EHJ70091 Bmor|BGIBMGA002898-RA Aaeg|AAEL006560-RA Dple|EHJ72877 Acep|ACEP20893-RA Hmel|HMEL008636-RA Cqui|CPIJ000287-RA Tcas|TC012624-RA Dmel|FBtr0073968 Rpro|RPRC006881-RA Dple|EHJ64009 Dmel|FBtr0081055 Sinv|SINV11896-RA Amel|GB1604…
family_900	Nvit|NV11856-RA Nvit|NV11857-RA Amel|GB14269-RA Acep|ACEP16900-RA Sinv|SINV10490-RA Aaeg|AAEL017512-RA Apis|ACYPI009052-RA Dmel|FBtr0086593 Agam|AGAP011859-RA Tcas|TC005411-RA MClo|MYZPE13164_0_v1.0_000041020.2 MG00|MYZPE13164_G006_v1.0_000067350.1 Phum|PHUM438970-RA Cqui|CPIJ001433-RA Rpro|RPRC005825-RA Dpon|ENN71225 Tcas|TC005412-RA Adar|ADAR005266-RA Dmel|FBtr0085858 Tcas|TC005413-RA Dple|EHJ7…
family_901	Nvit|NV12741-RA Acep|ACEP27393-RA Sinv|SINV21119-RA Phum|PHUM616180-RA Tcas|TC013596-RA Rpro|RPRC015317-RA Bmor|BGIBMGA005812-RA Dpon|ENN74227 Hmel|HMEL009645-RA Dple|EHJ64748 Amel|GB10973-RA Aaeg|AAEL009185-RA Agam|AGAP005627-RG Cqui|CPIJ007538-RA Dmel|FBtr0076543 Adar|ADAR007393-RA MClo|MYZPE13164_0_v1.0_000071260.1 MG00|MYZPE13164_G006_v1.0_000005910.1 Dpul|EFX89163 Turt|tetur11g04410.1 Tcas|T…
family_902	Nvit|NV13321-RA Rpro|RPRC002682-RA Aaeg|AAEL008679-RA Dpul|EFX79146 MClo|MYZPE13164_0_v1.0_000029050.1 MG00|MYZPE13164_G006_v1.0_000143580.1 Apis|ACYPI003700-RA Dple|EHJ69492 Apis|ACYPI010076-RA Dmel|FBtr0070035 Apis|ACYPI008783-RA MClo|MYZPE13164_0_v1.0_000029060.1 MG00|MYZPE13164_G006_v1.0_000143570.2 Apis|ACYPI003728-RA MG00|MYZPE13164_G006_v1.0_000167660.1 MG00|MYZPE13164_G006_v1.0_000167640.…
family_903	Nvit|NV13326-RA Amel|GB13775-RA Acep|ACEP25085-RA Cqui|CPIJ009812-RA Aaeg|AAEL011204-RA Agam|AGAP000653-RA Dmel|FBtr0074530 Tcas|TC002365-RA Adar|ADAR005941-RA Dple|EHJ63966 Tcas|TC002557-RA Rpro|RPRC008116-RA Dpon|ENN75640 Phum|PHUM581750-RA Agam|AGAP005557-RA Adar|ADAR010351-RA Aaeg|AAEL014297-RA Cqui|CPIJ008521-RA Dmel|FBtr0077077 Bmor|BGIBMGA010828-RA Rpro|RPRC010363-RA Apis|ACYPI001567-RA MC…
family_904	Nvit|NV13480-RA Amel|GB15442-RA Acep|ACEP12017-RA Dpon|ENN81153 Dple|EHJ69916 Rpro|RPRC004231-RA Dmel|FBtr0088521 Phum|PHUM596740-RA Dpul|EFX87946 Sinv|SINV11403-RA Turt|tetur11g02050.1 Phum|PHUM227090-RA Dpul|EFX71380 Tcas|TC002083-RA Acep|ACEP13634-RA Amel|GB18891-RA Bmor|BGIBMGA011479-RA Rpro|RPRC011816-RA Apis|ACYPI007730-RA Aaeg|AAEL005833-RA MClo|MYZPE13164_0_v1.0_000097800.1 MG00|MYZPE1316…
family_905	Nvit|NV14783-RA Amel|GB13590-RA Phum|PHUM154200-RA Dmel|FBtr0080050 Dpul|EFX71334 Dple|EHJ69796 Aaeg|AAEL007707-RA Tcas|TC008177-RA Bmor|BGIBMGA010423-RA Amel|GB18727-RA Agam|AGAP009510-RA Nvit|NV16898-RA Cqui|CPIJ002460-RB Hmel|HMEL008268-RA MClo|MYZPE13164_0_v1.0_000002640.1 MG00|MYZPE13164_G006_v1.0_000124370.1 Adar|ADAR006933-RA Apis|ACYPI004520-RA MG00|MYZPE13164_G006_v1.0_000124400.1 MClo|M…
family_906	Nvit|NV14998-RA Amel|GB18006-RA Acep|ACEP14595-RA Dple|EHJ63609 Hmel|HMEL011910-RA Bmor|BGIBMGA005395-RA Tcas|TC011666-RA Rpro|RPRC000198-RA Phum|PHUM559590-RA Cqui|CPIJ004832-RA Dpon|ENN72449 Agam|AGAP009781-RA Aaeg|AAEL008687-RA Dpul|EFX79291 Dmel|FBtr0100220 MClo|MYZPE13164_0_v1.0_000074160.1 MG00|MYZPE13164_G006_v1.0_000068140.1 Apis|ACYPI072122-RA Apis|ACYPI002395-RA MClo|MYZPE13164_0_v1.0_0…
family_907	Nvit|NV15694-RA Acep|ACEP21441-RA Agam|AGAP007827-RA Cqui|CPIJ000948-RA Adar|ADAR005692-RA Aaeg|AAEL001668-RA Dple|EHJ69958 Dpon|ENN72673 Dpul|EFX83276 Bmor|BGIBMGA005493-RA Tcas|TC012754-RA Dmel|FBtr0077906 Tcas|TC011730-RA MG00|MYZPE13164_G006_v1.0_000200060.2 Apis|ACYPI005806-RA Tcas|TC011729-RA Turt|tetur05g08740.1 MClo|MYZPE13164_0_v1.0_000078310.1 Phum|PHUM466290-RA Hmel|HMEL017554-RA Dpon|…
family_908	Nvit|NV16273-RA Sinv|SINV24751-RA Amel|GB11848-RA Acep|ACEP25727-RA Dpon|ENN80077 Tcas|TC007916-RA Dpon|ENN80075 Aaeg|AAEL008118-RA Dmel|FBtr0070890 Agam|AGAP001034-RA Cqui|CPIJ014032-RA Bmor|BGIBMGA009377-RA Dple|EHJ67614 Dpon|ENN80076 Dpon|ENN80074 Rpro|RPRC003936-RA MClo|MYZPE13164_0_v1.0_000018110.1 Apis|ACYPI008307-RA MG00|MYZPE13164_G006_v1.0_000090320.1 Tcas|TC007915-RA Phum|PHUM055010-RA …
family_909	MG00|MYZPE13164_G006_v1.0_000046030.1 Apis|ACYPI060269-RA MClo|MYZPE13164_0_v1.0_000126230.1 Apis|ACYPI007323-RA MClo|MYZPE13164_0_v1.0_000182740.1 MClo|MYZPE13164_0_v1.0_000149560.1 MClo|MYZPE13164_0_v1.0_000126310.1 Apis|ACYPI062605-RA Apis|ACYPI064215-RA Nvit|NV20702-RA MG00|MYZPE13164_G006_v1.0_000019730.1 MG00|MYZPE13164_G006_v1.0_000009200.1 MClo|MYZPE13164_0_v1.0_000097740.1 MG00|MYZPE1316…
family_910	Nvit|NV18189-RA Acep|ACEP22064-RA Hmel|HMEL007486-RA Bmor|BGIBMGA010210-RA Dple|EHJ67250 Tcas|TC013603-RA Cqui|CPIJ006063-RA Dpon|ENN80377 Aaeg|AAEL012078-RA Dpul|EFX75983 Phum|PHUM297860-RA Agam|AGAP002216-RA Adar|ADAR001667-RA Apis|ACYPI008409-RA MClo|MYZPE13164_0_v1.0_000131380.2 MG00|MYZPE13164_G006_v1.0_000087110.1 Rpro|RPRC006988-RA Dmel|FBtr0073675 Msca|MESCA012635-RA Cqui|CPIJ005346-RA Ag…
family_911	Dple|EHJ67016 Dple|EHJ65163 Bmor|BGIBMGA003883-RA Bmor|BGIBMGA008793-RA Hmel|HMEL010961-RA Hmel|HMEL013914-RA Apis|ACYPI086635-RA Tcas|TC012978-RA MG00|MYZPE13164_G006_v1.0_000182560.1 Bmor|BGIBMGA003710-RA Hmel|HMEL002596-RA Hmel|HMEL014285-RA Hmel|HMEL009993-RA Hmel|HMEL014282-RA Apis|ACYPI27643-RA Hmel|HMEL012112-RA Apis|ACYPI36920-RA Rpro|RPRC011824-RA Apis|ACYPI088164-RA Apis|ACYPI062958-RA …
family_912	Nvit|NV24759-RA Apis|ACYPI23312-RA MG00|MYZPE13164_G006_v1.0_000202400.1 Apis|ACYPI083206-RA Tcas|TC000314-RA Apis|ACYPI51847-RA Apis|ACYPI32837-RA Apis|ACYPI20838-RA Apis|ACYPI53033-RA Apis|ACYPI000419-RA Apis|ACYPI073121-RA Apis|ACYPI070067-RA Apis|ACYPI066905-RA Apis|ACYPI064440-RA Apis|ACYPI51249-RA Apis|ACYPI087698-RA Apis|ACYPI48052-RA Apis|ACYPI49537-RA Apis|ACYPI083935-RA Tcas|TC001658-RA…
family_913	Dpul|EFX70278 Dpul|EFX65727 Dpul|EFX67549 Dpul|EFX68780 Dpul|EFX73801 Dpul|EFX63716 Dpul|EFX62116 Dpul|EFX68283 Dpul|EFX67757 Dpul|EFX78077 Dpul|EFX76911 Dpul|EFX63270 Dpul|EFX77546 Dpul|EFX66069 Dpul|EFX68754 Dpul|EFX66172 Dpul|EFX65894 Dpul|EFX63305 Dpul|EFX73975 Dpul|EFX60968 Dpul|EFX63934 Dpul|EFX61140 Dpul|EFX76847 Dpul|EFX76839 Dpul|EFX72365 Dpul|EFX77396 Dpul|EFX65859 Dpul|EFX80317 Dpul|EF…
family_914	Bmor|BGIBMGA012685-RA Nvit|NV31714-RA MG00|MYZPE13164_G006_v1.0_000089320.1 Apis|ACYPI061889-RA Apis|ACYPI060408-RA Apis|ACYPI35664-RA Apis|ACYPI26059-RA Nvit|NV24748-RA MClo|MYZPE13164_0_v1.0_000104590.1 Apis|ACYPI52358-RA Apis|ACYPI32297-RA Apis|ACYPI082814-RA Apis|ACYPI062868-RA MClo|MYZPE13164_0_v1.0_000121050.1 Apis|ACYPI086279-RA Apis|ACYPI48021-RA Tcas|TC005226-RA MG00|MYZPE13164_G006_v1.0…
family_915	MG00|MYZPE13164_G006_v1.0_000037960.1 Bmor|BGIBMGA013372-RA MG00|MYZPE13164_G006_v1.0_000037830.1 MClo|MYZPE13164_0_v1.0_000142430.3 MG00|MYZPE13164_G006_v1.0_000168160.2 Dple|EHJ68006 Hmel|HMEL002967-RA Dple|EHJ68007 Bmor|BGIBMGA013371-RA MClo|MYZPE13164_0_v1.0_000106430.1 Apis|ACYPI50581-RA MClo|MYZPE13164_0_v1.0_000068150.1 MClo|MYZPE13164_0_v1.0_000191330.1 MG00|MYZPE13164_G006_v1.0_000010350…
family_916	MClo|MYZPE13164_0_v1.0_000001320.1 MClo|MYZPE13164_0_v1.0_000199980.1 Apis|ACYPI26421-RA MG00|MYZPE13164_G006_v1.0_000094890.1 Apis|ACYPI071431-RA MG00|MYZPE13164_G006_v1.0_000083780.1 Nvit|NV31845-RA Apis|ACYPI50412-RA MG00|MYZPE13164_G006_v1.0_000046210.1 MClo|MYZPE13164_0_v1.0_000060630.1 Apis|ACYPI46749-RA MClo|MYZPE13164_0_v1.0_000046760.1 MG00|MYZPE13164_G006_v1.0_000097320.1 MG00|MYZPE1316…
family_917	MG00|MYZPE13164_G006_v1.0_000003080.1 Hmel|HMEL007661-RA MClo|MYZPE13164_0_v1.0_000141570.1 Amel|GB13649-RA Tcas|TC012471-RA Hmel|HMEL009285-RA Sinv|SINV18264-RA Tcas|TC000077-RA MClo|MYZPE13164_0_v1.0_000056860.2 Apis|ACYPI000937-RA Bmor|BGIBMGA000693-RA Aaeg|AAEL007911-RA Msca|MESCA004170-RA Bmor|BGIBMGA014367-RA Acep|ACEP21014-RA Rpro|RPRC001485-RA Rpro|RPRC011423-RA Dple|EHJ67054 Dple|EHJ6858…
family_918	Agam|AGAP002554-RA Cqui|CPIJ017023-RA Aaeg|AAEL002478-RA Dmel|FBtr0085820 Adar|ADAR007722-RA Dpon|ENN72843 Dpul|EFX80540 Amel|GB18188-RA Acep|ACEP25900-RA Phum|PHUM574170-RA Tcas|TC015332-RA MClo|MYZPE13164_0_v1.0_000063750.1 MG00|MYZPE13164_G006_v1.0_000186990.1 Apis|ACYPI003185-RA Turt|tetur36g00250.1 Apis|ACYPI002931-RA Rpro|RPRC000304-RA Turt|tetur36g00220.1 MClo|MYZPE13164_0_v1.0_000099550.1…
family_919	Agam|AGAP010991-RA Adar|ADAR008194-RA Agam|AGAP011006-RA Agam|AGAP010998-RA Agam|AGAP011001-RA Agam|AGAP011003-RA Agam|AGAP010995-RA Agam|AGAP011016-RA Agam|AGAP011020-RA Agam|AGAP010994-RA Agam|AGAP010996-RA Agam|AGAP010992-RA Agam|AGAP011018-RA Agam|AGAP011014-RA Agam|AGAP011005-RA Agam|AGAP011004-RA Agam|AGAP011008-RA Agam|AGAP011019-RA Agam|AGAP011010-RA Agam|AGAP011017-RA Agam|AGAP011021-RA …
family_920	Apis|ACYPI083511-RA MG00|MYZPE13164_G006_v1.0_000061140.1 MG00|MYZPE13164_G006_v1.0_000146910.1 Apis|ACYPI061364-RA MG00|MYZPE13164_G006_v1.0_000069790.1 Apis|ACYPI084447-RA Apis|ACYPI27804-RA Apis|ACYPI081756-RA Apis|ACYPI082732-RA Apis|ACYPI084521-RA MG00|MYZPE13164_G006_v1.0_000180440.1 Apis|ACYPI080806-RA Apis|ACYPI087210-RA Apis|ACYPI081291-RA Apis|ACYPI062855-RA Apis|ACYPI080885-RA Apis|ACY…
family_921	Apis|ACYPI063180-RA MG00|MYZPE13164_G006_v1.0_000106670.1 MG00|MYZPE13164_G006_v1.0_000199280.1 Apis|ACYPI51891-RA MClo|MYZPE13164_0_v1.0_000112410.1 MG00|MYZPE13164_G006_v1.0_000118470.1 MClo|MYZPE13164_0_v1.0_000120820.1 Apis|ACYPI073514-RA MClo|MYZPE13164_0_v1.0_000074900.1 Apis|ACYPI083457-RA MClo|MYZPE13164_0_v1.0_000031660.1 Apis|ACYPI069692-RA Apis|ACYPI50137-RA Apis|ACYPI071665-RA MClo|MY…
family_922	Turt|tetur33g00110.1 Turt|tetur33g00980.1 Turt|tetur33g00120.1 Turt|tetur33g00150.1 Turt|tetur32g02190.1 Turt|tetur33g00070.1 Turt|tetur32g02210.1 Turt|tetur33g00010.1 Turt|tetur33g00100.1 Turt|tetur11g06380.1 Turt|tetur33g01000.1 Turt|tetur33g01010.1 Turt|tetur33g01030.1 Turt|tetur32g02230.1 Turt|tetur44g00080.1 Turt|tetur01g14900.1 Turt|tetur33g00990.1 Turt|tetur33g00090.1 Turt|tetur33g00130.1 …
family_923	Turt|tetur08g08170.1 Turt|tetur08g00780.1 Turt|tetur14g01240.1 Turt|tetur08g00750.1 Turt|tetur08g01070.1 Turt|tetur08g08220.1 Turt|tetur08g01090.1 Turt|tetur14g01230.1 Turt|tetur14g01260.1 Turt|tetur08g08190.1 Turt|tetur08g08150.1 Turt|tetur08g00840.1 Turt|tetur08g08210.1 Turt|tetur11g05510.1 Turt|tetur46g00120.1 Turt|tetur08g00860.1 Turt|tetur08g00770.1 Turt|tetur08g00910.1 Turt|tetur08g08100.1 …
family_924	Nvit|NV18586-RA Nvit|NV15829-RA Dpul|EFX69076 Phum|PHUM373950-RA Dple|EHJ64232 Amel|GB18379-RA Aaeg|AAEL000489-RA Dpon|ENN75262 Hmel|HMEL003627-RA Agam|AGAP001790-RA Adar|ADAR007891-RA Tcas|TC002075-RA Bmor|BGIBMGA007577-RA Dple|EHJ64827 Hmel|HMEL015167-RA Dmel|FBtr0330047 Apis|ACYPI001405-RA MClo|MYZPE13164_0_v1.0_000076470.1 MG00|MYZPE13164_G006_v1.0_000117680.1 Aaeg|AAEL002594-RA Rpro|RPRC0112…
family_925	Tcas|TC002779-RA Aaeg|AAEL013559-RA Agam|AGAP005471-RA Dmel|FBtr0113464 Dpon|ENN78382 Bmor|BGIBMGA013531-RA Acep|ACEP17743-RA Sinv|SINV18440-RA Dpul|EFX83392 Dpul|EFX83391 Dpul|EFX83462 Adar|ADAR006010-RA Rpro|RPRC011691-RA Dple|EHJ65105 Nvit|NV11575-RA Phum|PHUM405120-RA Adar|ADAR006007-RA Turt|tetur05g03810.1 Hmel|HMEL009177-RA Acep|ACEP17731-RA Sinv|SINV18540-RA Dpul|EFX74887 Dple|EHJ68279 Dpl…
family_926	Dpul|EFX60137 Amel|GB15622-RA Dpul|EFX64861 Nvit|NV12168-RA Phum|PHUM106910-RA Dpul|EFX64862 Dpon|ENN71545 Aaeg|AAEL004804-RA Rpro|RPRC007555-RA Dple|EHJ73509 Acep|ACEP25217-RA Turt|tetur21g00370.1 Dpul|EFX83546 Agam|AGAP010537-RA Bmor|BGIBMGA011466-RA Cqui|CPIJ011660-RA Acep|ACEP27463-RA Agam|AGAP010535-RA Adar|ADAR010369-RA Apis|ACYPI006641-RA Cqui|CPIJ019470-RA Dmel|FBtr0081500 MClo|MYZPE13164…
family_927	Adar|ADAR009662-RA Agam|AGAP008851-RA Dmel|FBtr0075520 Phum|PHUM516040-RA Aaeg|AAEL005320-RA Amel|GB13756-RA MClo|MYZPE13164_0_v1.0_000116190.2 MG00|MYZPE13164_G006_v1.0_000088460.2 Apis|ACYPI004303-RA Dmel|FBtr0081142 Nvit|NV16905-RA Tcas|TC013531-RA Dpon|ENN78689 Acep|ACEP16933-RA Amel|GB19770-RA Acep|ACEP12788-RA Dpul|EFX67755 Agam|AGAP011932-RA Aaeg|AAEL011927-RA Cqui|CPIJ011365-RA Sinv|SINV2…
family_928	Nvit|NV13468-RA Tcas|TC003270-RA Dple|EHJ69619 Hmel|HMEL006113-RA Apis|ACYPI002999-RA Phum|PHUM425170-RA MClo|MYZPE13164_0_v1.0_000033690.1 MG00|MYZPE13164_G006_v1.0_000074300.1 Dpon|ENN76044 Rpro|RPRC013629-RA Dmel|FBtr0080181 Turt|tetur14g02710.1 Msca|MESCA009414-RA Dmel|FBtr0087268 Dpul|EFX82658 Nvit|NV17367-RA Amel|GB15047-RA Acep|ACEP13134-RA Cqui|CPIJ003515-RA Aaeg|AAEL002219-RA Rpro|RPRC01…
family_929	Agam|AGAP000067-RA Dpul|EFX75784 Cqui|CPIJ006398-RA Tcas|TC007409-RA Dmel|FBtr0333669 Nvit|NV15820-RA Amel|GB12355-RB Phum|PHUM097050-RA Msca|MESCA001346-RA Nvit|NV17076-RA Dple|EHJ78711 Amel|GB11714-RA Dmel|FBtr0075980 Tcas|TC008176-RA MClo|MYZPE13164_0_v1.0_000045610.1 MG00|MYZPE13164_G006_v1.0_000154920.1 Apis|ACYPI067710-RA Dpul|EFX75780 Apis|ACYPI008177-RA MG00|MYZPE13164_G006_v1.0_000128130…
family_930	Nvit|NV10950-RA Acep|ACEP19213-RA Amel|GB17484-RA Sinv|SINV22923-RA Hmel|HMEL016966-RA Dple|EHJ66203 Rpro|RPRC006059-RA Tcas|TC012749-RA Cqui|CPIJ009449-RA Phum|PHUM440040-RA Aaeg|AAEL006589-RA Agam|AGAP003666-RA Dpon|ENN73337 Dmel|FBtr0333188 MClo|MYZPE13164_0_v1.0_000034200.1 MG00|MYZPE13164_G006_v1.0_000139430.1 Apis|ACYPI001827-RA Turt|tetur05g01780.1 Apis|ACYPI006901-RA MG00|MYZPE13164_G006_…
family_931	Nvit|NV11040-RA Sinv|SINV15684-RA Amel|GB13063-RA Acep|ACEP22399-RA Tcas|TC005644-RA Rpro|RPRC014260-RA Aaeg|AAEL001102-RA Bmor|BGIBMGA007418-RA Cqui|CPIJ005720-RA Dpon|ENN71091 Dpul|EFX86229 Msca|MESCA001879-RA Dmel|FBtr0075895 Apis|ACYPI008316-RA Adar|ADAR001905-RA MClo|MYZPE13164_0_v1.0_000096080.2 MG00|MYZPE13164_G006_v1.0_000086300.2 Phum|PHUM127280-RA MG00|MYZPE13164_G006_v1.0_000185750.1 T…
family_932	Hmel|HMEL004917-RA Dpul|EFX80392 Apis|ACYPI006320-RA MClo|MYZPE13164_0_v1.0_000077210.1 MG00|MYZPE13164_G006_v1.0_000154880.4 Dple|EHJ74606 Turt|tetur05g04960.1 Agam|AGAP007325-RA Aaeg|AAEL001356-RA Dmel|FBtr0082275 Rpro|RPRC006998-RA Amel|GB13703_GroupUn.161-RA Tcas|TC004361-RA Phum|PHUM565080-RA Acep|ACEP16860-RA Amel|GB13703_GroupUn.2634-RA Apis|ACYPI006120-RA Phum|PHUM357390-RA Msca|MESCA0053…
family_933	Nvit|NV11353-RA Amel|GB30211-RA Tcas|TC007697-RA MClo|MYZPE13164_0_v1.0_000055570.1 MG00|MYZPE13164_G006_v1.0_000112150.1 Dmel|FBtr0081005 Cqui|CPIJ002469-RB Turt|tetur11g04270.1 Aaeg|AAEL007696-RA Amel|GB18032-RA Apis|ACYPI003588-RA Cqui|CPIJ015741-RA Cqui|CPIJ019376-RA Aaeg|AAEL006930-RA Bmor|BGIBMGA010496-RA Tcas|TC008096-RA Dmel|FBtr0081008 Nvit|NV12177-RA Cqui|CPIJ002467-RA Dpul|EFX79013 Ada…
family_934	Nvit|NV11417-RA Aaeg|AAEL006826-RA Tcas|TC013420-RA Agam|AGAP000166-RA Tcas|TC013419-RA Msca|MESCA005470-RA Acep|ACEP12116-RA Bmor|BGIBMGA012912-RA Amel|GB19761-RA Bmor|BGIBMGA012929-RA Bmor|BGIBMGA012911-RA Bmor|BGIBMGA012928-RA Dple|EHJ79051 Bmor|BGIBMGA012926-RA Amel|GB13351-RA Agam|AGAP010879-RA Aaeg|AAEL014113-RA Cqui|CPIJ001437-RA Dmel|FBtr0299802 Dmel|FBtr0100138 Agam|AGAP004730-RA Tcas|TC…
family_935	Nvit|NV11467-RA Acep|ACEP20932-RA Sinv|SINV23652-RA Amel|GB13507-RA Amel|GB19746-RA Dple|EHJ65150 Acep|ACEP20934-RA Bmor|BGIBMGA004208-RA Sinv|SINV23663-RA Acep|ACEP20935-RA Dpon|ENN72721 Tcas|TC007465-RA Tcas|TC013376-RA Phum|PHUM148250-RA Aaeg|AAEL004728-RA Cqui|CPIJ008869-RA Rpro|RPRC005781-RA Agam|AGAP008537-RB Dmel|FBtr0081191 Dmel|FBtr0081190 Adar|ADAR004965-RA MClo|MYZPE13164_0_v1.0_000032…
family_936	Nvit|NV11519-RA Acep|ACEP27628-RA Amel|GB10904-RA Sinv|SINV20627-RA Tcas|TC012468-RA Rpro|RPRC004672-RA Dpul|EFX66336 Dpon|ENN81974 Tcas|TC012248-RA Apis|ACYPI004378-RA MClo|MYZPE13164_0_v1.0_000138420.1 MG00|MYZPE13164_G006_v1.0_000089110.1 Dpon|ENN72337 Phum|PHUM458540-RA Aaeg|AAEL004383-RA Cqui|CPIJ016192-RA Adar|ADAR008660-RA Turt|tetur05g06530.1 Dmel|FBtr0083559 Agam|AGAP004270-RA Rpro|RPRC0…
family_937	Nvit|NV11730-RA Hmel|HMEL012556-RA Aaeg|AAEL015437-RA Acep|ACEP18431-RA Aaeg|AAEL001599-RA Dple|EHJ75851 Nvit|NV11731-RA Amel|GB14753-RA Phum|PHUM098420-RA Sinv|SINV20029-RA Bmor|BGIBMGA006616-RA Dmel|FBtr0086795 Rpro|RPRC005511-RA MClo|MYZPE13164_0_v1.0_000171880.2 MG00|MYZPE13164_G006_v1.0_000074480.2 Agam|AGAP005071-RA Apis|ACYPI004854-RA Apis|ACYPI002512-RA Cqui|CPIJ007873-RA Tcas|TC016005-RA…
family_938	Nvit|NV11968-RA Sinv|SINV16213-RA Turt|tetur12g04070.1 Hmel|HMEL006931-RA Bmor|BGIBMGA003747-RA Dmel|FBtr0309858 Dple|EHJ72391 Dple|EHJ64737 Tcas|TC014544-RA Dpon|ENN70823 Phum|PHUM128990-RA Rpro|RPRC012735-RA Phum|PHUM433090-RA Dple|EHJ65506 Rpro|RPRC001188-RA Hmel|HMEL013299-RA Bmor|BGIBMGA003777-RA Dpul|EFX82825 Hmel|HMEL007805-RA Tcas|TC013167-RA Turt|tetur15g03050.1 Acep|ACEP10055-RA Sinv|SI…
family_939	Turt|tetur05g03590.1 Turt|tetur11g03640.1 Dple|EHJ77219 Bmor|BGIBMGA001198-RA Agam|AGAP012299-RA Aaeg|AAEL011648-RA Cqui|CPIJ008538-RA Cqui|CPIJ010553-RA Apis|ACYPI005871-RA MClo|MYZPE13164_0_v1.0_000059460.1 MG00|MYZPE13164_G006_v1.0_000115270.1 Phum|PHUM009080-RA Dpul|EFX84986 Tcas|TC007158-RA Rpro|RPRC002755-RA Amel|GB14028-RA Rpro|RPRC004503-RA Phum|PHUM503450-RA MClo|MYZPE13164_0_v1.0_000147…
family_940	Nvit|NV12276-RA Sinv|SINV18829-RA Amel|GB18568-RA Acep|ACEP18630-RA Tcas|TC015005-RA Cqui|CPIJ014821-RA Agam|AGAP001309-RA Tcas|TC015010-RA Adar|ADAR010576-RA Tcas|TC015009-RA Aaeg|AAEL011965-RA MClo|MYZPE13164_0_v1.0_000001690.1 Dmel|FBtr0083357 MG00|MYZPE13164_G006_v1.0_000179010.1 Dpon|ENN81432 Bmor|BGIBMGA013188-RA Cqui|CPIJ004502-RA Dple|EHJ71253 Phum|PHUM061520-RA Aaeg|AAEL007188-RA Apis|AC…
family_941	Nvit|NV12533-RA Amel|GB12800-RA Sinv|SINV10913-RA Tcas|TC011170-RA Aaeg|AAEL007030-RA Cqui|CPIJ005539-RA Dple|EHJ63845 Agam|AGAP000973-RA Bmor|BGIBMGA010465-RA Phum|PHUM445580-RA Adar|ADAR003052-RA Tcas|TC011169-RA Dmel|FBtr0331357 Dpon|ENN75248 Hmel|HMEL006296-RA MClo|MYZPE13164_0_v1.0_000093940.2 MG00|MYZPE13164_G006_v1.0_000003660.2 Apis|ACYPI006904-RA Aaeg|AAEL007028-RA Agam|AGAP003730-RA Tur…
family_942	Nvit|NV12560-RA Acep|ACEP10172-RA Sinv|SINV18430-RA Amel|GB11405-RA Aaeg|AAEL011086-RA Dpon|ENN80786 Tcas|TC000868-RA Cqui|CPIJ000827-RA Acep|ACEP10174-RA Amel|GB17714-RA Sinv|SINV18553-RA Phum|PHUM126320-RA Dple|EHJ69973 Hmel|HMEL012148-RA Cqui|CPIJ000826-RA Aaeg|AAEL015487-RA Dmel|FBtr0080637 Aaeg|AAEL006476-RA Msca|MESCA003670-RA Dpon|ENN80787 Rpro|RPRC003027-RA Rpro|RPRC001360-RA Msca|MESCA00…
family_943	Aaeg|AAEL013304-RA Nvit|NV10376-RA Tcas|TC003216-RA Agam|AGAP000311-RA Turt|tetur15g02380.1 Dpul|EFX89753 Dpon|ENN73610 Dmel|FBtr0082632 Phum|PHUM197130-RA Dple|EHJ76163 Rpro|RPRC005958-RA MClo|MYZPE13164_0_v1.0_000059900.3 MG00|MYZPE13164_G006_v1.0_000016990.3 Apis|ACYPI002024-RA Apis|ACYPI006187-RA MClo|MYZPE13164_0_v1.0_000082720.3 MG00|MYZPE13164_G006_v1.0_000169980.1 Amel|GB16858-RA MClo|MYZ…
family_944	Dpul|EFX86698 Dpul|EFX67375 Nvit|NV17153-RA Apis|ACYPI081128-RA Dpul|EFX73339 Rpro|RPRC002764-RA Rpro|RPRC002761-RA MClo|MYZPE13164_0_v1.0_000024550.1 MClo|MYZPE13164_0_v1.0_000198560.1 MClo|MYZPE13164_0_v1.0_000156280.1 Apis|ACYPI008686-RA Apis|ACYPI35568-RA Turt|tetur01g07630.1 MClo|MYZPE13164_0_v1.0_000023440.1 Apis|ACYPI40515-RA Apis|ACYPI008361-RA Apis|ACYPI22661-RA Apis|ACYPI36511-RA Apis|A…
family_945	Nvit|NV14992-RA Amel|GB16495-RA Acep|ACEP24163-RA Sinv|SINV12588-RA Phum|PHUM316690-RA Tcas|TC015802-RA Agam|AGAP001214-RA Aaeg|AAEL010175-RA Cqui|CPIJ006718-RA Dple|EHJ71173 Bmor|BGIBMGA013263-RA Dpon|ENN72564 Dmel|FBtr0082391 Rpro|RPRC007522-RA Apis|ACYPI005367-RA MClo|MYZPE13164_0_v1.0_000115810.1 MG00|MYZPE13164_G006_v1.0_000126560.1 Dpul|EFX84236 Hmel|HMEL008311-RA Adar|ADAR009771-RA Turt|te…
family_946	Nvit|NV15512-RA Nvit|NV15513-RA Nvit|NV15516-RA Rpro|RPRC004808-RA Nvit|NV15517-RA Phum|PHUM344080-RA Sinv|SINV11031-RA Tcas|TC005303-RA Dpon|ENN70518 Dmel|FBtr0080022 Dpul|EFX88165 Aaeg|AAEL008434-RA Aaeg|AAEL002086-RA Adar|ADAR005011-RA Dple|EHJ75451 Agam|AGAP012756-RA Agam|AGAP010224-RA Cqui|CPIJ015532-RA Acep|ACEP15941-RA Apis|ACYPI005155-RA MClo|MYZPE13164_0_v1.0_000002680.1 MG00|MYZPE13164_…
family_947	Nvit|NV15532-RA Rpro|RPRC003813-RA Dpul|EFX89578 Phum|PHUM491880-RA Cqui|CPIJ011777-RA Aaeg|AAEL008367-RA Agam|AGAP003134-RA Hmel|HMEL013596-RA Bmor|BGIBMGA010199-RA Dple|EHJ66294 Dmel|FBtr0082423 Aaeg|AAEL004313-RA Turt|tetur04g03250.1 Agam|AGAP008822-RA Tcas|TC002441-RA Dple|EHJ65563 Phum|PHUM475260-RA Dpul|EFX74650 Dpul|EFX80389 Dpul|EFX90078 Dmel|FBtr0300397 Nvit|NV17395-RA Rpro|RPRC007711-RA…
family_948	Bmor|BGIBMGA008604-RA Nvit|NV18481-RA Amel|GB13339-RA Acep|ACEP14232-RA Sinv|SINV22441-RA Dpon|ENN81205 Rpro|RPRC008692-RA Dple|EHJ75399 Aaeg|AAEL006839-RB Agam|AGAP002533-RA Cqui|CPIJ018674-RA MClo|MYZPE13164_0_v1.0_000070260.2 MG00|MYZPE13164_G006_v1.0_000029390.1 Apis|ACYPI000816-RA Dmel|FBtr0075311 Phum|PHUM515750-RA Adar|ADAR010573-RA Dpul|EFX66800 Turt|tetur35g00500.1 Tcas|TC005337-RA Tcas|…
family_949	Aaeg|AAEL004120-RA Tcas|TC007252-RA Cqui|CPIJ005750-RA Amel|GB30316-RA Dmel|FBtr0085722 Dmel|FBtr0085723 Apis|ACYPI41475-RA Agam|AGAP012352-RA Sinv|SINV14597-RA Acep|ACEP15285-RA Phum|PHUM286850-RA Cqui|CPIJ005751-RA Dpul|EFX86352 Apis|ACYPI47960-RA MClo|MYZPE13164_0_v1.0_000062310.1 MG00|MYZPE13164_G006_v1.0_000002550.1 Dple|EHJ77352 Apis|ACYPI065075-RA Rpro|RPRC007612-RA Apis|ACYPI085746-RA Api…
family_950	Nvit|NV16768-RA Nvit|NV16769-RA Phum|PHUM046110-RA Tcas|TC009948-RA Dpon|ENN78263 Dmel|FBtr0084475 Aaeg|AAEL003501-RA Dple|EHJ73137 Bmor|BGIBMGA013808-RA Apis|ACYPI009245-RA Cqui|CPIJ020250-RA MClo|MYZPE13164_0_v1.0_000059800.2 MG00|MYZPE13164_G006_v1.0_000044260.1 Hmel|HMEL005880-RA Agam|AGAP001620-RA Agam|AGAP008318-RA Dmel|FBtr0332362 Cqui|CPIJ000832-RA Dpon|ENN78312 Tcas|TC008298-RA Msca|MESC…
family_951	Rpro|RPRC000229-RA Rpro|RPRC000318-RA Rpro|RPRC002161-RA Rpro|RPRC000459-RA Rpro|RPRC000733-RA Rpro|RPRC000245-RA Rpro|RPRC000202-RA Rpro|RPRC000490-RA Rpro|RPRC000468-RA Rpro|RPRC000208-RA Rpro|RPRC002135-RA Rpro|RPRC000526-RA Rpro|RPRC002113-RA Rpro|RPRC004587-RA Rpro|RPRC000363-RA Rpro|RPRC000222-RA Rpro|RPRC000431-RA Rpro|RPRC000053-RA Rpro|RPRC002136-RA Rpro|RPRC000132-RA Rpro|RPRC000317-RA …
family_952	Agam|AGAP028037-RA Agam|AGAP010467-RA Dmel|FBtr0089323 Aaeg|AAEL002623-RA Cqui|CPIJ003965-RA Dmel|FBtr0075853 Cqui|CPIJ011623-RA Aaeg|AAEL001514-RA Cqui|CPIJ003961-RA Aaeg|AAEL002631-RA Cqui|CPIJ003963-RA Adar|ADAR009854-RA Aaeg|AAEL000585-RA Cqui|CPIJ003964-RA Agam|AGAP028009-RA Msca|MESCA010350-RA Dmel|FBtr0076041 Cqui|CPIJ003962-RA Cqui|CPIJ003952-RA Agam|AGAP010469-RA Aaeg|AAEL000901-RA Adar|…
family_953	Agam|AGAP000230-RA Adar|ADAR001846-RA Agam|AGAP001012-RA Aaeg|AAEL013507-RA Agam|AGAP002995-RA Aaeg|AAEL017277-RA Cqui|CPIJ016859-RA Cqui|CPIJ016860-RA Aaeg|AAEL017129-RA Aaeg|AAEL016981-RA Aaeg|AAEL011796-RA Cqui|CPIJ018603-RA Cqui|CPIJ039863-RA Cqui|CPIJ016858-RA Cqui|CPIJ039873-RA Aaeg|AAEL001342-RA Cqui|CPIJ005004-RA Cqui|CPIJ039857-RA Aaeg|AAEL017041-RA Cqui|CPIJ039877-RA Cqui|CPIJ001168-RA …
family_954	Cqui|CPIJ004135-RA Aaeg|AAEL018097-RA Cqui|CPIJ001531-RA Aaeg|AAEL018083-RA Aaeg|AAEL011804-RA Cqui|CPIJ015226-RA Cqui|CPIJ001535-RA Cqui|CPIJ001527-RA Cqui|CPIJ001528-RA Cqui|CPIJ015875-RA Cqui|CPIJ004386-RA Aaeg|AAEL018106-RA Aaeg|AAEL008231-RA Aaeg|AAEL018098-RA Cqui|CPIJ001665-RA Cqui|CPIJ017708-RA Aaeg|AAEL003249-RA Aaeg|AAEL018094-RA Aaeg|AAEL018105-RA Aaeg|AAEL018090-RA Aaeg|AAEL018067-RA …
family_955	Apis|ACYPI063847-RA Apis|ACYPI081384-RA Apis|ACYPI51298-RA Tcas|TC002606-RA Apis|ACYPI20830-RA Apis|ACYPI52006-RA Apis|ACYPI086129-RA Apis|ACYPI43879-RA Apis|ACYPI27669-RA Apis|ACYPI065712-RA Apis|ACYPI085490-RA Apis|ACYPI20329-RA Apis|ACYPI065618-RA Apis|ACYPI068815-RA Apis|ACYPI23906-RA Apis|ACYPI085429-RA Apis|ACYPI088308-RA Apis|ACYPI28938-RA Apis|ACYPI33446-RA Apis|ACYPI40608-RA Apis|ACYPI08…
family_956	Apis|ACYPI060629-RA Apis|ACYPI061541-RA Apis|ACYPI080518-RA Apis|ACYPI085343-RA Apis|ACYPI088794-RA MClo|MYZPE13164_0_v1.0_000166610.1 MG00|MYZPE13164_G006_v1.0_000085230.1 Apis|ACYPI088639-RA Apis|ACYPI072209-RA Apis|ACYPI087888-RA MClo|MYZPE13164_0_v1.0_000100460.1 Apis|ACYPI40883-RA MG00|MYZPE13164_G006_v1.0_000190420.1 MG00|MYZPE13164_G006_v1.0_000166250.1 MClo|MYZPE13164_0_v1.0_000021900.1 M…
family_957	Apis|ACYPI066049-RA Apis|ACYPI51819-RA MG00|MYZPE13164_G006_v1.0_000107700.1 MClo|MYZPE13164_0_v1.0_000060710.1 MG00|MYZPE13164_G006_v1.0_000171730.1 MClo|MYZPE13164_0_v1.0_000147830.1 Apis|ACYPI29440-RA MG00|MYZPE13164_G006_v1.0_000084310.1 MClo|MYZPE13164_0_v1.0_000147770.1 MClo|MYZPE13164_0_v1.0_000146910.1 MG00|MYZPE13164_G006_v1.0_000102180.1 Apis|ACYPI089417-RA MG00|MYZPE13164_G006_v1.0_000…
family_958	Rpro|RPRC001756-RA Rpro|RPRC008921-RA Rpro|RPRC015164-RA Rpro|RPRC008291-RA Rpro|RPRC013231-RA Rpro|RPRC003816-RA Rpro|RPRC003208-RA Rpro|RPRC004639-RA Rpro|RPRC009019-RA Rpro|RPRC012707-RA Rpro|RPRC008935-RA Rpro|RPRC008824-RA Rpro|RPRC005591-RA Rpro|RPRC003462-RA Rpro|RPRC005697-RA Rpro|RPRC002234-RA Rpro|RPRC004464-RA Rpro|RPRC012790-RA Rpro|RPRC009077-RA Rpro|RPRC002280-RA Rpro|RPRC008924-RA …
family_959	Dpul|EFX64780 Acep|ACEP24264-RA Nvit|NV13394-RA Amel|GB12797-RA Tcas|TC007883-RA MClo|MYZPE13164_0_v1.0_000201070.2 MG00|MYZPE13164_G006_v1.0_000164720.1 Apis|ACYPI007005-RA Apis|ACYPI000405-RA Agam|AGAP008227-RA MG00|MYZPE13164_G006_v1.0_000123220.1 Phum|PHUM612040-RA Sinv|SINV16558-RA Aaeg|AAEL006446-RA Cqui|CPIJ009404-RA MClo|MYZPE13164_0_v1.0_000163330.2 Dmel|FBtr0077431 Bmor|BGIBMGA005182-RA…
family_960	Agam|AGAP004234-RA Apis|ACYPI003234-RA MG00|MYZPE13164_G006_v1.0_000137070.1 Dmel|FBtr0306209 Amel|GB18419-RA Nvit|NV14598-RA Rpro|RPRC015219-RA Nvit|NV25738-RA Dpul|EFX69267 Acep|ACEP24347-RA Hmel|HMEL005215-RA Bmor|BGIBMGA007155-RA Rpro|RPRC003921-RA Dple|EHJ77339 Turt|tetur04g01170.1 Dple|EHJ73795 Tcas|TC009240-RA Acep|ACEP17125-RA Rpro|RPRC011261-RA Amel|GB15449-RA Turt|tetur14g03510.1 Hmel|H…
family_961	Acep|ACEP16331-RA Amel|GB13680-RA Sinv|SINV14980-RA Bmor|BGIBMGA000511-RA Acep|ACEP16326-RA Nvit|NV10288-RA Dple|EHJ69331 Aaeg|AAEL009328-RA Adar|ADAR003307-RA Cqui|CPIJ014285-RA Dpon|ENN81415 Dple|EHJ64056 Tcas|TC003351-RA Dpul|EFX89885 Bmor|BGIBMGA008621-RA Hmel|HMEL008776-RA Amel|GB16738-RA Aaeg|AAEL009324-RA Rpro|RPRC002994-RA Agam|AGAP003414-RB Apis|ACYPI56654-RA MClo|MYZPE13164_0_v1.0_00015…
[truncated: 93,560 more rows]

## Sheet: B) MCL gene family size matrix
Family_ID	Aaeg	Acep	Adar	Agam	Amel	Apis	Bmor	Cqui	Dmel	Dple	Dpon	Dpul	Hmel	MClo	MG00	Msca	Nvit	Phum	Rpro	Sinv	Tcas	Turt
[truncated: 94,521 more rows]
