# Supplementary material for: Rapid transcriptional plasticity of duplicated gene clusters enables a clonally reproducing aphid to colonise diverse plant species
Source: Genome Biol. 2017 Feb 13;18:27. doi: 10.1186/s13059-016-1145-3 (PMC5304397; doi:10.1186/s13059-016-1145-3)
Supplement: Additional file 7: Table S3. — Over-represented GO terms in aphid-specific genes compared to the genome as a whole. Over-represented GO terms identified with BINGO [89] using Fisher’s exact test accounting for a 10% FDR. (XLSX 50 kb) [file 13059_2016_1145_MOESM7_ESM.xlsx]

## Sheet: Sheet1
Table S3: Overrepresented GO terms in aphid specific genes compared to the genome as a whole. Overrepresented GO terms identified with BINGO using Fisher's exact test accounting for a 10% false discovery rate
GO-ID	p-value	corr p-value	Number of genes with term in aphid specific set	Number of genes with term in genome	Number of genes with GO term in aphid specific set	Number of genes with GO term in genome	Description	Genes in test set
7606	4.5e-37	8.21e-34	59	83	1224	10577	sensory perception of chemical stimulus	MYZPE13164_G006_V1.0_000076660|MYZPE13164_G006_V1.0_000200620|MYZPE13164_G006_V1.0_000000410|MYZPE13164_G006_V1.0_000171730|MYZPE13164_G006_V1.0_000150750|MYZPE13164_G006_V1.0_000016750|MYZPE13164_G006_V1.0_000147420|MYZPE13164_G006_V1.0_000034540|MYZPE13164_G006_V1.0_000092910|MYZPE13164_G006_V1.0_000171290|MYZPE13164_G006_V1.0_000104410|MYZPE13164_G006_V1.0_000142530|MYZPE13164_G006_V1.0_000141…
7600	2.36e-31	2.15e-28	60	100	1224	10577	sensory perception	MYZPE13164_G006_V1.0_000076660|MYZPE13164_G006_V1.0_000129480|MYZPE13164_G006_V1.0_000200620|MYZPE13164_G006_V1.0_000000410|MYZPE13164_G006_V1.0_000171730|MYZPE13164_G006_V1.0_000150750|MYZPE13164_G006_V1.0_000016750|MYZPE13164_G006_V1.0_000147420|MYZPE13164_G006_V1.0_000034540|MYZPE13164_G006_V1.0_000092910|MYZPE13164_G006_V1.0_000171290|MYZPE13164_G006_V1.0_000104410|MYZPE13164_G006_V1.0_000142…
50877	3.39e-28	2.06e-25	60	110	1224	10577	neurological system process	MYZPE13164_G006_V1.0_000076660|MYZPE13164_G006_V1.0_000129480|MYZPE13164_G006_V1.0_000200620|MYZPE13164_G006_V1.0_000000410|MYZPE13164_G006_V1.0_000171730|MYZPE13164_G006_V1.0_000150750|MYZPE13164_G006_V1.0_000016750|MYZPE13164_G006_V1.0_000147420|MYZPE13164_G006_V1.0_000034540|MYZPE13164_G006_V1.0_000092910|MYZPE13164_G006_V1.0_000171290|MYZPE13164_G006_V1.0_000104410|MYZPE13164_G006_V1.0_000142…
3008	2.83e-26	1.29e-23	60	117	1224	10577	system process	MYZPE13164_G006_V1.0_000076660|MYZPE13164_G006_V1.0_000129480|MYZPE13164_G006_V1.0_000200620|MYZPE13164_G006_V1.0_000000410|MYZPE13164_G006_V1.0_000171730|MYZPE13164_G006_V1.0_000150750|MYZPE13164_G006_V1.0_000016750|MYZPE13164_G006_V1.0_000147420|MYZPE13164_G006_V1.0_000034540|MYZPE13164_G006_V1.0_000092910|MYZPE13164_G006_V1.0_000171290|MYZPE13164_G006_V1.0_000104410|MYZPE13164_G006_V1.0_000142…
5549	1.39e-23	5.07e-21	35	47	1224	10577	odorant binding	MYZPE13164_G006_V1.0_000003780|MYZPE13164_G006_V1.0_000028560|MYZPE13164_G006_V1.0_000027750|MYZPE13164_G006_V1.0_000029770|MYZPE13164_G006_V1.0_000000410|MYZPE13164_G006_V1.0_000093360|MYZPE13164_G006_V1.0_000093180|MYZPE13164_G006_V1.0_000118600|MYZPE13164_G006_V1.0_000016750|MYZPE13164_G006_V1.0_000121250|MYZPE13164_G006_V1.0_000036260|MYZPE13164_G006_V1.0_000147420|MYZPE13164_G006_V1.0_000035…
3676	1.37e-22	4.16e-20	528	3252	1224	10577	nucleic acid binding	MYZPE13164_G006_V1.0_000137420|MYZPE13164_G006_V1.0_000135000|MYZPE13164_G006_V1.0_000055120|MYZPE13164_G006_V1.0_000023650|MYZPE13164_G006_V1.0_000056450|MYZPE13164_G006_V1.0_000173870|MYZPE13164_G006_V1.0_000169130|MYZPE13164_G006_V1.0_000047850|MYZPE13164_G006_V1.0_000035990|MYZPE13164_G006_V1.0_000103640|MYZPE13164_G006_V1.0_000036600|MYZPE13164_G006_V1.0_000103880|MYZPE13164_G006_V1.0_000139…
4984	7.84e-21	1.79e-18	29	37	1224	10577	olfactory receptor activity	MYZPE13164_G006_V1.0_000003780|MYZPE13164_G006_V1.0_000028560|MYZPE13164_G006_V1.0_000027750|MYZPE13164_G006_V1.0_000029770|MYZPE13164_G006_V1.0_000000410|MYZPE13164_G006_V1.0_000093180|MYZPE13164_G006_V1.0_000118600|MYZPE13164_G006_V1.0_000016750|MYZPE13164_G006_V1.0_000121250|MYZPE13164_G006_V1.0_000036260|MYZPE13164_G006_V1.0_000147420|MYZPE13164_G006_V1.0_000035530|MYZPE13164_G006_V1.0_000092…
50911	7.84e-21	1.79e-18	29	37	1224	10577	detection of chemical stimulus involved in sensory perception of smell	MYZPE13164_G006_V1.0_000003780|MYZPE13164_G006_V1.0_000028560|MYZPE13164_G006_V1.0_000027750|MYZPE13164_G006_V1.0_000029770|MYZPE13164_G006_V1.0_000000410|MYZPE13164_G006_V1.0_000093180|MYZPE13164_G006_V1.0_000118600|MYZPE13164_G006_V1.0_000016750|MYZPE13164_G006_V1.0_000121250|MYZPE13164_G006_V1.0_000036260|MYZPE13164_G006_V1.0_000147420|MYZPE13164_G006_V1.0_000035530|MYZPE13164_G006_V1.0_000092…
7608	1.02e-19	2.07e-17	29	39	1224	10577	sensory perception of smell	MYZPE13164_G006_V1.0_000003780|MYZPE13164_G006_V1.0_000028560|MYZPE13164_G006_V1.0_000027750|MYZPE13164_G006_V1.0_000029770|MYZPE13164_G006_V1.0_000000410|MYZPE13164_G006_V1.0_000093180|MYZPE13164_G006_V1.0_000118600|MYZPE13164_G006_V1.0_000016750|MYZPE13164_G006_V1.0_000121250|MYZPE13164_G006_V1.0_000036260|MYZPE13164_G006_V1.0_000147420|MYZPE13164_G006_V1.0_000035530|MYZPE13164_G006_V1.0_000092…
9593	1.01e-18	1.53e-16	29	41	1224	10577	detection of chemical stimulus	MYZPE13164_G006_V1.0_000003780|MYZPE13164_G006_V1.0_000028560|MYZPE13164_G006_V1.0_000027750|MYZPE13164_G006_V1.0_000029770|MYZPE13164_G006_V1.0_000000410|MYZPE13164_G006_V1.0_000093180|MYZPE13164_G006_V1.0_000118600|MYZPE13164_G006_V1.0_000016750|MYZPE13164_G006_V1.0_000121250|MYZPE13164_G006_V1.0_000036260|MYZPE13164_G006_V1.0_000147420|MYZPE13164_G006_V1.0_000035530|MYZPE13164_G006_V1.0_000092…
50906	1.01e-18	1.53e-16	29	41	1224	10577	detection of stimulus involved in sensory perception	MYZPE13164_G006_V1.0_000003780|MYZPE13164_G006_V1.0_000028560|MYZPE13164_G006_V1.0_000027750|MYZPE13164_G006_V1.0_000029770|MYZPE13164_G006_V1.0_000000410|MYZPE13164_G006_V1.0_000093180|MYZPE13164_G006_V1.0_000118600|MYZPE13164_G006_V1.0_000016750|MYZPE13164_G006_V1.0_000121250|MYZPE13164_G006_V1.0_000036260|MYZPE13164_G006_V1.0_000147420|MYZPE13164_G006_V1.0_000035530|MYZPE13164_G006_V1.0_000092…
50907	1.01e-18	1.53e-16	29	41	1224	10577	detection of chemical stimulus involved in sensory perception	MYZPE13164_G006_V1.0_000003780|MYZPE13164_G006_V1.0_000028560|MYZPE13164_G006_V1.0_000027750|MYZPE13164_G006_V1.0_000029770|MYZPE13164_G006_V1.0_000000410|MYZPE13164_G006_V1.0_000093180|MYZPE13164_G006_V1.0_000118600|MYZPE13164_G006_V1.0_000016750|MYZPE13164_G006_V1.0_000121250|MYZPE13164_G006_V1.0_000036260|MYZPE13164_G006_V1.0_000147420|MYZPE13164_G006_V1.0_000035530|MYZPE13164_G006_V1.0_000092…
50909	1.32e-18	1.85e-16	30	44	1224	10577	sensory perception of taste	MYZPE13164_G006_V1.0_000137200|MYZPE13164_G006_V1.0_000076680|MYZPE13164_G006_V1.0_000076660|MYZPE13164_G006_V1.0_000102180|MYZPE13164_G006_V1.0_000200620|MYZPE13164_G006_V1.0_000118720|MYZPE13164_G006_V1.0_000204120|MYZPE13164_G006_V1.0_000171730|MYZPE13164_G006_V1.0_000131860|MYZPE13164_G006_V1.0_000000750|MYZPE13164_G006_V1.0_000150750|MYZPE13164_G006_V1.0_000107700|MYZPE13164_G006_V1.0_000150…
51606	1.25e-16	1.63e-14	29	46	1224	10577	detection of stimulus	MYZPE13164_G006_V1.0_000003780|MYZPE13164_G006_V1.0_000028560|MYZPE13164_G006_V1.0_000027750|MYZPE13164_G006_V1.0_000029770|MYZPE13164_G006_V1.0_000000410|MYZPE13164_G006_V1.0_000093180|MYZPE13164_G006_V1.0_000118600|MYZPE13164_G006_V1.0_000016750|MYZPE13164_G006_V1.0_000121250|MYZPE13164_G006_V1.0_000036260|MYZPE13164_G006_V1.0_000147420|MYZPE13164_G006_V1.0_000035530|MYZPE13164_G006_V1.0_000092…
44707	3.22e-15	3.91e-13	100	390	1224	10577	single-multicellular organism process	MYZPE13164_G006_V1.0_000137420|MYZPE13164_G006_V1.0_000053220|MYZPE13164_G006_V1.0_000129480|MYZPE13164_G006_V1.0_000156740|MYZPE13164_G006_V1.0_000000410|MYZPE13164_G006_V1.0_000194610|MYZPE13164_G006_V1.0_000171730|MYZPE13164_G006_V1.0_000150750|MYZPE13164_G006_V1.0_000140030|MYZPE13164_G006_V1.0_000034540|MYZPE13164_G006_V1.0_000144110|MYZPE13164_G006_V1.0_000171290|MYZPE13164_G006_V1.0_000141…
32501	1.38e-14	1.57e-12	101	404	1224	10577	multicellular organismal process	MYZPE13164_G006_V1.0_000137420|MYZPE13164_G006_V1.0_000053220|MYZPE13164_G006_V1.0_000129480|MYZPE13164_G006_V1.0_000156740|MYZPE13164_G006_V1.0_000130990|MYZPE13164_G006_V1.0_000000410|MYZPE13164_G006_V1.0_000194610|MYZPE13164_G006_V1.0_000171730|MYZPE13164_G006_V1.0_000150750|MYZPE13164_G006_V1.0_000140030|MYZPE13164_G006_V1.0_000034540|MYZPE13164_G006_V1.0_000144110|MYZPE13164_G006_V1.0_000171…
19219	3.27e-14	3.5e-12	122	535	1224	10577	regulation of nucleobase-containing compound metabolic process	MYZPE13164_G006_V1.0_000137420|MYZPE13164_G006_V1.0_000156740|MYZPE13164_G006_V1.0_000130990|MYZPE13164_G006_V1.0_000130510|MYZPE13164_G006_V1.0_000075370|MYZPE13164_G006_V1.0_000101980|MYZPE13164_G006_V1.0_000062050|MYZPE13164_G006_V1.0_000060150|MYZPE13164_G006_V1.0_000047850|MYZPE13164_G006_V1.0_000175770|MYZPE13164_G006_V1.0_000140030|MYZPE13164_G006_V1.0_000144110|MYZPE13164_G006_V1.0_000107…
51171	4.35e-14	4.4e-12	122	537	1224	10577	regulation of nitrogen compound metabolic process	MYZPE13164_G006_V1.0_000137420|MYZPE13164_G006_V1.0_000156740|MYZPE13164_G006_V1.0_000130990|MYZPE13164_G006_V1.0_000130510|MYZPE13164_G006_V1.0_000075370|MYZPE13164_G006_V1.0_000101980|MYZPE13164_G006_V1.0_000062050|MYZPE13164_G006_V1.0_000060150|MYZPE13164_G006_V1.0_000047850|MYZPE13164_G006_V1.0_000175770|MYZPE13164_G006_V1.0_000140030|MYZPE13164_G006_V1.0_000144110|MYZPE13164_G006_V1.0_000107…
2001141	4.87e-14	4.44e-12	115	495	1224	10577	regulation of RNA biosynthetic process	MYZPE13164_G006_V1.0_000137420|MYZPE13164_G006_V1.0_000156740|MYZPE13164_G006_V1.0_000130990|MYZPE13164_G006_V1.0_000130510|MYZPE13164_G006_V1.0_000075370|MYZPE13164_G006_V1.0_000101980|MYZPE13164_G006_V1.0_000062050|MYZPE13164_G006_V1.0_000060150|MYZPE13164_G006_V1.0_000047850|MYZPE13164_G006_V1.0_000140030|MYZPE13164_G006_V1.0_000144110|MYZPE13164_G006_V1.0_000107560|MYZPE13164_G006_V1.0_000138…
1903506	4.87e-14	4.44e-12	115	495	1224	10577	regulation of nucleic acid-templated transcription	MYZPE13164_G006_V1.0_000137420|MYZPE13164_G006_V1.0_000156740|MYZPE13164_G006_V1.0_000130990|MYZPE13164_G006_V1.0_000130510|MYZPE13164_G006_V1.0_000075370|MYZPE13164_G006_V1.0_000101980|MYZPE13164_G006_V1.0_000062050|MYZPE13164_G006_V1.0_000060150|MYZPE13164_G006_V1.0_000047850|MYZPE13164_G006_V1.0_000140030|MYZPE13164_G006_V1.0_000144110|MYZPE13164_G006_V1.0_000107560|MYZPE13164_G006_V1.0_000138…
6355	7.69e-14	6.68e-12	114	492	1224	10577	regulation of transcription, DNA-templated	MYZPE13164_G006_V1.0_000137420|MYZPE13164_G006_V1.0_000156740|MYZPE13164_G006_V1.0_000130990|MYZPE13164_G006_V1.0_000130510|MYZPE13164_G006_V1.0_000075370|MYZPE13164_G006_V1.0_000101980|MYZPE13164_G006_V1.0_000062050|MYZPE13164_G006_V1.0_000060150|MYZPE13164_G006_V1.0_000047850|MYZPE13164_G006_V1.0_000140030|MYZPE13164_G006_V1.0_000144110|MYZPE13164_G006_V1.0_000107560|MYZPE13164_G006_V1.0_000138…
51252	8.54e-14	7.07e-12	117	511	1224	10577	regulation of RNA metabolic process	MYZPE13164_G006_V1.0_000137420|MYZPE13164_G006_V1.0_000156740|MYZPE13164_G006_V1.0_000130990|MYZPE13164_G006_V1.0_000130510|MYZPE13164_G006_V1.0_000075370|MYZPE13164_G006_V1.0_000101980|MYZPE13164_G006_V1.0_000062050|MYZPE13164_G006_V1.0_000060150|MYZPE13164_G006_V1.0_000047850|MYZPE13164_G006_V1.0_000175770|MYZPE13164_G006_V1.0_000140030|MYZPE13164_G006_V1.0_000144110|MYZPE13164_G006_V1.0_000107…
43565	2.18e-12	1.72e-10	61	208	1224	10577	sequence-specific DNA binding	MYZPE13164_G006_V1.0_000137420|MYZPE13164_G006_V1.0_000049680|MYZPE13164_G006_V1.0_000190850|MYZPE13164_G006_V1.0_000152460|MYZPE13164_G006_V1.0_000072460|MYZPE13164_G006_V1.0_000130510|MYZPE13164_G006_V1.0_000116760|MYZPE13164_G006_V1.0_000134510|MYZPE13164_G006_V1.0_000062050|MYZPE13164_G006_V1.0_000060150|MYZPE13164_G006_V1.0_000047850|MYZPE13164_G006_V1.0_000140030|MYZPE13164_G006_V1.0_000073…
5488	1.48e-11	1.13e-09	949	7347	1224	10577	binding	MYZPE13164_G006_V1.0_000158480|MYZPE13164_G006_V1.0_000161890|MYZPE13164_G006_V1.0_000055120|MYZPE13164_G006_V1.0_000000410|MYZPE13164_G006_V1.0_000020020|MYZPE13164_G006_V1.0_000056450|MYZPE13164_G006_V1.0_000173870|MYZPE13164_G006_V1.0_000169130|MYZPE13164_G006_V1.0_000035990|MYZPE13164_G006_V1.0_000036600|MYZPE13164_G006_V1.0_000114410|MYZPE13164_G006_V1.0_000162970|MYZPE13164_G006_V1.0_000082…
1071	1.69e-10	1.18e-08	65	251	1224	10577	nucleic acid binding transcription factor activity	MYZPE13164_G006_V1.0_000137420|MYZPE13164_G006_V1.0_000049680|MYZPE13164_G006_V1.0_000190850|MYZPE13164_G006_V1.0_000152460|MYZPE13164_G006_V1.0_000072460|MYZPE13164_G006_V1.0_000052050|MYZPE13164_G006_V1.0_000130510|MYZPE13164_G006_V1.0_000134510|MYZPE13164_G006_V1.0_000075370|MYZPE13164_G006_V1.0_000101980|MYZPE13164_G006_V1.0_000062050|MYZPE13164_G006_V1.0_000060150|MYZPE13164_G006_V1.0_000047…
3700	1.69e-10	1.18e-08	65	251	1224	10577	sequence-specific DNA binding transcription factor activity	MYZPE13164_G006_V1.0_000137420|MYZPE13164_G006_V1.0_000049680|MYZPE13164_G006_V1.0_000190850|MYZPE13164_G006_V1.0_000152460|MYZPE13164_G006_V1.0_000072460|MYZPE13164_G006_V1.0_000052050|MYZPE13164_G006_V1.0_000130510|MYZPE13164_G006_V1.0_000134510|MYZPE13164_G006_V1.0_000075370|MYZPE13164_G006_V1.0_000101980|MYZPE13164_G006_V1.0_000062050|MYZPE13164_G006_V1.0_000060150|MYZPE13164_G006_V1.0_000047…
3677	2.23e-10	1.5e-08	176	973	1224	10577	DNA binding	MYZPE13164_G006_V1.0_000137420|MYZPE13164_G006_V1.0_000164520|MYZPE13164_G006_V1.0_000182990|MYZPE13164_G006_V1.0_000156740|MYZPE13164_G006_V1.0_000099740|MYZPE13164_G006_V1.0_000130510|MYZPE13164_G006_V1.0_000075370|MYZPE13164_G006_V1.0_000173870|MYZPE13164_G006_V1.0_000062050|MYZPE13164_G006_V1.0_000100530|MYZPE13164_G006_V1.0_000147860|MYZPE13164_G006_V1.0_000060150|MYZPE13164_G006_V1.0_000047…
10556	3.02e-10	1.96e-08	119	588	1224	10577	regulation of macromolecule biosynthetic process	MYZPE13164_G006_V1.0_000137420|MYZPE13164_G006_V1.0_000076100|MYZPE13164_G006_V1.0_000156740|MYZPE13164_G006_V1.0_000130990|MYZPE13164_G006_V1.0_000130510|MYZPE13164_G006_V1.0_000075370|MYZPE13164_G006_V1.0_000101980|MYZPE13164_G006_V1.0_000062050|MYZPE13164_G006_V1.0_000060150|MYZPE13164_G006_V1.0_000047850|MYZPE13164_G006_V1.0_000140030|MYZPE13164_G006_V1.0_000144110|MYZPE13164_G006_V1.0_000107…
2000112	3.58e-10	2.25e-08	118	583	1224	10577	regulation of cellular macromolecule biosynthetic process	MYZPE13164_G006_V1.0_000137420|MYZPE13164_G006_V1.0_000076100|MYZPE13164_G006_V1.0_000156740|MYZPE13164_G006_V1.0_000130990|MYZPE13164_G006_V1.0_000130510|MYZPE13164_G006_V1.0_000075370|MYZPE13164_G006_V1.0_000101980|MYZPE13164_G006_V1.0_000062050|MYZPE13164_G006_V1.0_000060150|MYZPE13164_G006_V1.0_000047850|MYZPE13164_G006_V1.0_000140030|MYZPE13164_G006_V1.0_000144110|MYZPE13164_G006_V1.0_000107…
31326	3.76e-10	2.28e-08	119	590	1224	10577	regulation of cellular biosynthetic process	MYZPE13164_G006_V1.0_000137420|MYZPE13164_G006_V1.0_000076100|MYZPE13164_G006_V1.0_000156740|MYZPE13164_G006_V1.0_000130990|MYZPE13164_G006_V1.0_000130510|MYZPE13164_G006_V1.0_000075370|MYZPE13164_G006_V1.0_000101980|MYZPE13164_G006_V1.0_000062050|MYZPE13164_G006_V1.0_000060150|MYZPE13164_G006_V1.0_000047850|MYZPE13164_G006_V1.0_000140030|MYZPE13164_G006_V1.0_000144110|MYZPE13164_G006_V1.0_000107…
9889	5.22e-10	3.07e-08	119	593	1224	10577	regulation of biosynthetic process	MYZPE13164_G006_V1.0_000137420|MYZPE13164_G006_V1.0_000076100|MYZPE13164_G006_V1.0_000156740|MYZPE13164_G006_V1.0_000130990|MYZPE13164_G006_V1.0_000130510|MYZPE13164_G006_V1.0_000075370|MYZPE13164_G006_V1.0_000101980|MYZPE13164_G006_V1.0_000062050|MYZPE13164_G006_V1.0_000060150|MYZPE13164_G006_V1.0_000047850|MYZPE13164_G006_V1.0_000140030|MYZPE13164_G006_V1.0_000144110|MYZPE13164_G006_V1.0_000107…
10468	9.94e-10	5.66e-08	119	599	1224	10577	regulation of gene expression	MYZPE13164_G006_V1.0_000137420|MYZPE13164_G006_V1.0_000076100|MYZPE13164_G006_V1.0_000156740|MYZPE13164_G006_V1.0_000130990|MYZPE13164_G006_V1.0_000130510|MYZPE13164_G006_V1.0_000075370|MYZPE13164_G006_V1.0_000101980|MYZPE13164_G006_V1.0_000062050|MYZPE13164_G006_V1.0_000060150|MYZPE13164_G006_V1.0_000047850|MYZPE13164_G006_V1.0_000140030|MYZPE13164_G006_V1.0_000144110|MYZPE13164_G006_V1.0_000107…
80090	1.96e-08	1.08e-06	132	718	1224	10577	regulation of primary metabolic process	MYZPE13164_G006_V1.0_000137420|MYZPE13164_G006_V1.0_000076100|MYZPE13164_G006_V1.0_000107570|MYZPE13164_G006_V1.0_000156740|MYZPE13164_G006_V1.0_000130990|MYZPE13164_G006_V1.0_000130510|MYZPE13164_G006_V1.0_000075370|MYZPE13164_G006_V1.0_000101980|MYZPE13164_G006_V1.0_000089770|MYZPE13164_G006_V1.0_000062050|MYZPE13164_G006_V1.0_000060150|MYZPE13164_G006_V1.0_000047850|MYZPE13164_G006_V1.0_000175…
31323	2.57e-08	1.38e-06	134	735	1224	10577	regulation of cellular metabolic process	MYZPE13164_G006_V1.0_000137420|MYZPE13164_G006_V1.0_000076100|MYZPE13164_G006_V1.0_000107570|MYZPE13164_G006_V1.0_000156740|MYZPE13164_G006_V1.0_000130990|MYZPE13164_G006_V1.0_000130510|MYZPE13164_G006_V1.0_000043930|MYZPE13164_G006_V1.0_000075370|MYZPE13164_G006_V1.0_000101980|MYZPE13164_G006_V1.0_000089770|MYZPE13164_G006_V1.0_000062050|MYZPE13164_G006_V1.0_000060150|MYZPE13164_G006_V1.0_000047…
5667	8.14e-08	4.24e-06	48	189	1224	10577	transcription factor complex	MYZPE13164_G006_V1.0_000166800|MYZPE13164_G006_V1.0_000099240|MYZPE13164_G006_V1.0_000137420|MYZPE13164_G006_V1.0_000082800|MYZPE13164_G006_V1.0_000111250|MYZPE13164_G006_V1.0_000049680|MYZPE13164_G006_V1.0_000190850|MYZPE13164_G006_V1.0_000073570|MYZPE13164_G006_V1.0_000078620|MYZPE13164_G006_V1.0_000130990|MYZPE13164_G006_V1.0_000159710|MYZPE13164_G006_V1.0_000152460|MYZPE13164_G006_V1.0_000110…
60255	1.6e-07	8.08e-06	131	736	1224	10577	regulation of macromolecule metabolic process	MYZPE13164_G006_V1.0_000137420|MYZPE13164_G006_V1.0_000076100|MYZPE13164_G006_V1.0_000156740|MYZPE13164_G006_V1.0_000130990|MYZPE13164_G006_V1.0_000130510|MYZPE13164_G006_V1.0_000075370|MYZPE13164_G006_V1.0_000101980|MYZPE13164_G006_V1.0_000062050|MYZPE13164_G006_V1.0_000060150|MYZPE13164_G006_V1.0_000047850|MYZPE13164_G006_V1.0_000175770|MYZPE13164_G006_V1.0_000140030|MYZPE13164_G006_V1.0_000144…
4803	5.75e-07	2.69e-05	9	12	1224	10577	transposase activity	MYZPE13164_G006_V1.0_000073160|MYZPE13164_G006_V1.0_000035370|MYZPE13164_G006_V1.0_000191680|MYZPE13164_G006_V1.0_000007370|MYZPE13164_G006_V1.0_000127230|MYZPE13164_G006_V1.0_000002860|MYZPE13164_G006_V1.0_000036600|MYZPE13164_G006_V1.0_000012710|MYZPE13164_G006_V1.0_000159910
6313	5.75e-07	2.69e-05	9	12	1224	10577	transposition, DNA-mediated	MYZPE13164_G006_V1.0_000073160|MYZPE13164_G006_V1.0_000035370|MYZPE13164_G006_V1.0_000191680|MYZPE13164_G006_V1.0_000007370|MYZPE13164_G006_V1.0_000127230|MYZPE13164_G006_V1.0_000002860|MYZPE13164_G006_V1.0_000036600|MYZPE13164_G006_V1.0_000012710|MYZPE13164_G006_V1.0_000159910
32196	5.75e-07	2.69e-05	9	12	1224	10577	transposition	MYZPE13164_G006_V1.0_000073160|MYZPE13164_G006_V1.0_000035370|MYZPE13164_G006_V1.0_000191680|MYZPE13164_G006_V1.0_000007370|MYZPE13164_G006_V1.0_000127230|MYZPE13164_G006_V1.0_000002860|MYZPE13164_G006_V1.0_000036600|MYZPE13164_G006_V1.0_000012710|MYZPE13164_G006_V1.0_000159910
19012	4.97e-05	0.00215	8	14	1224	10577	virion	MYZPE13164_G006_V1.0_000002770|MYZPE13164_G006_V1.0_000193230|MYZPE13164_G006_V1.0_000173130|MYZPE13164_G006_V1.0_000062420|MYZPE13164_G006_V1.0_000062510|MYZPE13164_G006_V1.0_000062730|MYZPE13164_G006_V1.0_000192520|MYZPE13164_G006_V1.0_000182520
19028	4.97e-05	0.00215	8	14	1224	10577	viral capsid	MYZPE13164_G006_V1.0_000002770|MYZPE13164_G006_V1.0_000193230|MYZPE13164_G006_V1.0_000173130|MYZPE13164_G006_V1.0_000062420|MYZPE13164_G006_V1.0_000062510|MYZPE13164_G006_V1.0_000062730|MYZPE13164_G006_V1.0_000192520|MYZPE13164_G006_V1.0_000182520
44423	4.97e-05	0.00215	8	14	1224	10577	virion part	MYZPE13164_G006_V1.0_000002770|MYZPE13164_G006_V1.0_000193230|MYZPE13164_G006_V1.0_000173130|MYZPE13164_G006_V1.0_000062420|MYZPE13164_G006_V1.0_000062510|MYZPE13164_G006_V1.0_000062730|MYZPE13164_G006_V1.0_000192520|MYZPE13164_G006_V1.0_000182520
19222	8.98e-05	0.00381	141	905	1224	10577	regulation of metabolic process	MYZPE13164_G006_V1.0_000137420|MYZPE13164_G006_V1.0_000076100|MYZPE13164_G006_V1.0_000107570|MYZPE13164_G006_V1.0_000105270|MYZPE13164_G006_V1.0_000156740|MYZPE13164_G006_V1.0_000130990|MYZPE13164_G006_V1.0_000130510|MYZPE13164_G006_V1.0_000043930|MYZPE13164_G006_V1.0_000075370|MYZPE13164_G006_V1.0_000101980|MYZPE13164_G006_V1.0_000089770|MYZPE13164_G006_V1.0_000062050|MYZPE13164_G006_V1.0_000060…
45893	0.000239	0.00944	18	64	1224	10577	positive regulation of transcription, DNA-templated	MYZPE13164_G006_V1.0_000165600|MYZPE13164_G006_V1.0_000032630|MYZPE13164_G006_V1.0_000049680|MYZPE13164_G006_V1.0_000073570|MYZPE13164_G006_V1.0_000082750|MYZPE13164_G006_V1.0_000156740|MYZPE13164_G006_V1.0_000130990|MYZPE13164_G006_V1.0_000152460|MYZPE13164_G006_V1.0_000032370|MYZPE13164_G006_V1.0_000097580|MYZPE13164_G006_V1.0_000174540|MYZPE13164_G006_V1.0_000149410|MYZPE13164_G006_V1.0_000101…
1903508	0.000239	0.00944	18	64	1224	10577	positive regulation of nucleic acid-templated transcription	MYZPE13164_G006_V1.0_000165600|MYZPE13164_G006_V1.0_000032630|MYZPE13164_G006_V1.0_000049680|MYZPE13164_G006_V1.0_000073570|MYZPE13164_G006_V1.0_000082750|MYZPE13164_G006_V1.0_000156740|MYZPE13164_G006_V1.0_000130990|MYZPE13164_G006_V1.0_000152460|MYZPE13164_G006_V1.0_000032370|MYZPE13164_G006_V1.0_000097580|MYZPE13164_G006_V1.0_000174540|MYZPE13164_G006_V1.0_000149410|MYZPE13164_G006_V1.0_000101…
45935	0.000243	0.00944	20	75	1224	10577	positive regulation of nucleobase-containing compound metabolic process	MYZPE13164_G006_V1.0_000165600|MYZPE13164_G006_V1.0_000032630|MYZPE13164_G006_V1.0_000049680|MYZPE13164_G006_V1.0_000073570|MYZPE13164_G006_V1.0_000082750|MYZPE13164_G006_V1.0_000156740|MYZPE13164_G006_V1.0_000130990|MYZPE13164_G006_V1.0_000152460|MYZPE13164_G006_V1.0_000032370|MYZPE13164_G006_V1.0_000097580|MYZPE13164_G006_V1.0_000174540|MYZPE13164_G006_V1.0_000149410|MYZPE13164_G006_V1.0_000102…
51173	0.000243	0.00944	20	75	1224	10577	positive regulation of nitrogen compound metabolic process	MYZPE13164_G006_V1.0_000165600|MYZPE13164_G006_V1.0_000032630|MYZPE13164_G006_V1.0_000049680|MYZPE13164_G006_V1.0_000073570|MYZPE13164_G006_V1.0_000082750|MYZPE13164_G006_V1.0_000156740|MYZPE13164_G006_V1.0_000130990|MYZPE13164_G006_V1.0_000152460|MYZPE13164_G006_V1.0_000032370|MYZPE13164_G006_V1.0_000097580|MYZPE13164_G006_V1.0_000174540|MYZPE13164_G006_V1.0_000149410|MYZPE13164_G006_V1.0_000102…
1902680	0.000296	0.0112	18	65	1224	10577	positive regulation of RNA biosynthetic process	MYZPE13164_G006_V1.0_000165600|MYZPE13164_G006_V1.0_000032630|MYZPE13164_G006_V1.0_000049680|MYZPE13164_G006_V1.0_000073570|MYZPE13164_G006_V1.0_000082750|MYZPE13164_G006_V1.0_000156740|MYZPE13164_G006_V1.0_000130990|MYZPE13164_G006_V1.0_000152460|MYZPE13164_G006_V1.0_000032370|MYZPE13164_G006_V1.0_000097580|MYZPE13164_G006_V1.0_000174540|MYZPE13164_G006_V1.0_000149410|MYZPE13164_G006_V1.0_000101…
4523	0.000354	0.0132	5	7	1224	10577	RNA-DNA hybrid ribonuclease activity	MYZPE13164_G006_V1.0_000181050|MYZPE13164_G006_V1.0_000170450|MYZPE13164_G006_V1.0_000175770|MYZPE13164_G006_V1.0_000079900|MYZPE13164_G006_V1.0_000003910
51254	0.000444	0.0162	18	67	1224	10577	positive regulation of RNA metabolic process	MYZPE13164_G006_V1.0_000165600|MYZPE13164_G006_V1.0_000032630|MYZPE13164_G006_V1.0_000049680|MYZPE13164_G006_V1.0_000073570|MYZPE13164_G006_V1.0_000082750|MYZPE13164_G006_V1.0_000156740|MYZPE13164_G006_V1.0_000130990|MYZPE13164_G006_V1.0_000152460|MYZPE13164_G006_V1.0_000032370|MYZPE13164_G006_V1.0_000097580|MYZPE13164_G006_V1.0_000174540|MYZPE13164_G006_V1.0_000149410|MYZPE13164_G006_V1.0_000101…
10557	0.000579	0.0207	19	74	1224	10577	positive regulation of macromolecule biosynthetic process	MYZPE13164_G006_V1.0_000165600|MYZPE13164_G006_V1.0_000076100|MYZPE13164_G006_V1.0_000032630|MYZPE13164_G006_V1.0_000049680|MYZPE13164_G006_V1.0_000073570|MYZPE13164_G006_V1.0_000082750|MYZPE13164_G006_V1.0_000156740|MYZPE13164_G006_V1.0_000130990|MYZPE13164_G006_V1.0_000152460|MYZPE13164_G006_V1.0_000032370|MYZPE13164_G006_V1.0_000097580|MYZPE13164_G006_V1.0_000174540|MYZPE13164_G006_V1.0_000149…
8270	0.000591	0.0207	127	836	1224	10577	zinc ion binding	MYZPE13164_G006_V1.0_000053220|MYZPE13164_G006_V1.0_000002150|MYZPE13164_G006_V1.0_000118980|MYZPE13164_G006_V1.0_000079170|MYZPE13164_G006_V1.0_000166140|MYZPE13164_G006_V1.0_000192790|MYZPE13164_G006_V1.0_000065840|MYZPE13164_G006_V1.0_000015580|MYZPE13164_G006_V1.0_000071210|MYZPE13164_G006_V1.0_000196190|MYZPE13164_G006_V1.0_000036600|MYZPE13164_G006_V1.0_000102790|MYZPE13164_G006_V1.0_000123…
31328	0.000693	0.0238	19	75	1224	10577	positive regulation of cellular biosynthetic process	MYZPE13164_G006_V1.0_000165600|MYZPE13164_G006_V1.0_000076100|MYZPE13164_G006_V1.0_000032630|MYZPE13164_G006_V1.0_000049680|MYZPE13164_G006_V1.0_000073570|MYZPE13164_G006_V1.0_000082750|MYZPE13164_G006_V1.0_000156740|MYZPE13164_G006_V1.0_000130990|MYZPE13164_G006_V1.0_000152460|MYZPE13164_G006_V1.0_000032370|MYZPE13164_G006_V1.0_000097580|MYZPE13164_G006_V1.0_000174540|MYZPE13164_G006_V1.0_000149…
19013	0.00081	0.0273	4	5	1224	10577	viral nucleocapsid	MYZPE13164_G006_V1.0_000193230|MYZPE13164_G006_V1.0_000173130|MYZPE13164_G006_V1.0_000062420|MYZPE13164_G006_V1.0_000062510
10628	0.000826	0.0274	19	76	1224	10577	positive regulation of gene expression	MYZPE13164_G006_V1.0_000165600|MYZPE13164_G006_V1.0_000076100|MYZPE13164_G006_V1.0_000032630|MYZPE13164_G006_V1.0_000049680|MYZPE13164_G006_V1.0_000073570|MYZPE13164_G006_V1.0_000082750|MYZPE13164_G006_V1.0_000156740|MYZPE13164_G006_V1.0_000130990|MYZPE13164_G006_V1.0_000152460|MYZPE13164_G006_V1.0_000032370|MYZPE13164_G006_V1.0_000097580|MYZPE13164_G006_V1.0_000174540|MYZPE13164_G006_V1.0_000149…
42221	0.000963	0.0313	37	190	1224	10577	response to chemical	MYZPE13164_G006_V1.0_000003780|MYZPE13164_G006_V1.0_000028560|MYZPE13164_G006_V1.0_000027750|MYZPE13164_G006_V1.0_000029770|MYZPE13164_G006_V1.0_000000410|MYZPE13164_G006_V1.0_000152460|MYZPE13164_G006_V1.0_000093180|MYZPE13164_G006_V1.0_000118600|MYZPE13164_G006_V1.0_000134510|MYZPE13164_G006_V1.0_000016750|MYZPE13164_G006_V1.0_000121250|MYZPE13164_G006_V1.0_000036260|MYZPE13164_G006_V1.0_000147…
9891	0.00098	0.0313	19	77	1224	10577	positive regulation of biosynthetic process	MYZPE13164_G006_V1.0_000165600|MYZPE13164_G006_V1.0_000076100|MYZPE13164_G006_V1.0_000032630|MYZPE13164_G006_V1.0_000049680|MYZPE13164_G006_V1.0_000073570|MYZPE13164_G006_V1.0_000082750|MYZPE13164_G006_V1.0_000156740|MYZPE13164_G006_V1.0_000130990|MYZPE13164_G006_V1.0_000152460|MYZPE13164_G006_V1.0_000032370|MYZPE13164_G006_V1.0_000097580|MYZPE13164_G006_V1.0_000174540|MYZPE13164_G006_V1.0_000149…
45132	0.00155	0.0478	3	3	1224	10577	meiotic chromosome segregation	MYZPE13164_G006_V1.0_000115510|MYZPE13164_G006_V1.0_000122530|MYZPE13164_G006_V1.0_000184080
30688	0.00155	0.0478	3	3	1224	10577	preribosome, small subunit precursor	MYZPE13164_G006_V1.0_000108130|MYZPE13164_G006_V1.0_000061400|MYZPE13164_G006_V1.0_000133980
98687	0.0018	0.0547	9	26	1224	10577	chromosomal region	MYZPE13164_G006_V1.0_000115510|MYZPE13164_G006_V1.0_000190530|MYZPE13164_G006_V1.0_000102920|MYZPE13164_G006_V1.0_000134180|MYZPE13164_G006_V1.0_000108380|MYZPE13164_G006_V1.0_000027600|MYZPE13164_G006_V1.0_000032370|MYZPE13164_G006_V1.0_000137190|MYZPE13164_G006_V1.0_000184080
45944	0.00187	0.0558	10	31	1224	10577	positive regulation of transcription from RNA polymerase II promoter	MYZPE13164_G006_V1.0_000165600|MYZPE13164_G006_V1.0_000174540|MYZPE13164_G006_V1.0_000032630|MYZPE13164_G006_V1.0_000149410|MYZPE13164_G006_V1.0_000082750|MYZPE13164_G006_V1.0_000101720|MYZPE13164_G006_V1.0_000156740|MYZPE13164_G006_V1.0_000152460|MYZPE13164_G006_V1.0_000073820|MYZPE13164_G006_V1.0_000144110
1901363	0.00221	0.065	561	4443	1224	10577	heterocyclic compound binding	MYZPE13164_G006_V1.0_000137420|MYZPE13164_G006_V1.0_000135000|MYZPE13164_G006_V1.0_000055120|MYZPE13164_G006_V1.0_000023650|MYZPE13164_G006_V1.0_000020020|MYZPE13164_G006_V1.0_000056450|MYZPE13164_G006_V1.0_000173870|MYZPE13164_G006_V1.0_000169130|MYZPE13164_G006_V1.0_000047850|MYZPE13164_G006_V1.0_000035990|MYZPE13164_G006_V1.0_000103640|MYZPE13164_G006_V1.0_000036600|MYZPE13164_G006_V1.0_000103…
775	0.00226	0.0653	8	22	1224	10577	chromosome, centromeric region	MYZPE13164_G006_V1.0_000115510|MYZPE13164_G006_V1.0_000190530|MYZPE13164_G006_V1.0_000134180|MYZPE13164_G006_V1.0_000108380|MYZPE13164_G006_V1.0_000027600|MYZPE13164_G006_V1.0_000032370|MYZPE13164_G006_V1.0_000137190|MYZPE13164_G006_V1.0_000184080
97159	0.00237	0.0674	561	4446	1224	10577	organic cyclic compound binding	MYZPE13164_G006_V1.0_000137420|MYZPE13164_G006_V1.0_000135000|MYZPE13164_G006_V1.0_000055120|MYZPE13164_G006_V1.0_000023650|MYZPE13164_G006_V1.0_000020020|MYZPE13164_G006_V1.0_000056450|MYZPE13164_G006_V1.0_000173870|MYZPE13164_G006_V1.0_000169130|MYZPE13164_G006_V1.0_000047850|MYZPE13164_G006_V1.0_000035990|MYZPE13164_G006_V1.0_000103640|MYZPE13164_G006_V1.0_000036600|MYZPE13164_G006_V1.0_000103…
