# Supplementary material for: Rapid transcriptional plasticity of duplicated gene clusters enables a clonally reproducing aphid to colonise diverse plant species
Source: Genome Biol. 2017 Feb 13;18:27. doi: 10.1186/s13059-016-1145-3 (PMC5304397; doi:10.1186/s13059-016-1145-3)
Supplement: Additional file 9: Table S4. — MCL gene families significantly expanded according to the binomial test in: (A) both aphid species, (B) M. persicae but not A. pisum, (C) A. pisum but not M. persicae. The number of genes per MCL gene family for each species included for gene family clustering is given. p values were calculated for each of the two aphid species, for each MCL family, by comparing the number of members in M. persicae or A. pisum to a binomial distribution drawn from the mean family size excluding aphids. A p value less than 0.05 was considered to imply a significant gene family expansion. In total 6148 MCL families found in both aphid species and at least one other taxon were tested. MCL gene families are ordered by prevalence in taxa other than aphids with the most widespread families listed first. MCL families with at least one M. persicae member differentially expressed in the host swap RNA-seq experiment are highlighted in yellow. Each expanded MCL family is annotated with expression information for M. persicae family members in the host swap RNA-seq experiment (averaged across all six RNA-seq libraries and expressed in fragments per kilobase of transcript per million mapped reads (FPKM)), number and proportion of M. persicae members differentially expressed in the host swap RNA-seq experiment, InterProScan domains and descriptions, InterProScan GO terms and Blast2GO GO terms and descriptions. All families are annotated based on M. persicae members. (XLSX 138 kb) [file 13059_2016_1145_MOESM9_ESM.xlsx]

## Sheet: A
Table S4A
Family_ID	Aaeg	Acep	Adar	Agam	Amel	Bmor	Cqui	Dmel	Dple	Dpon	Dpul	Hmel	Msca	Nvit	Phum	Rpro	Sinv	Tcas	Turt	Mean size (excl. Apis and G006)	Apis	G006	No. taxa with family (excluding aphids)	Prob(Apis =< mean size)	Prob(G006 =< mean size)	Interpro domains present in family	Interpro description	Interpro GO term	Blast2go terms present in family	Blast2go description	Mean FPKM (across genes)	No genes > 1 FPKM	No genes > 5 FPKM	Proportion of genes expressed (>1 FPKM)	Proportion of genes expressed (>5 FPKM)	No. of DE genes in host swap	Proprtion of family DE
family_7	41	31	19	31	28	64	34	24	63	40	25	68	7	36	21	62	32	60	8	37	63	63	19	0.00331856	0.00331856	IPR003663,IPR005828,IPR005829,IPR011701,IPR016196,IPR020846,	General substrate transporter,Major facilitator superfamily,Major facilitator superfamily domain,Major facilitator superfamily domain, general substrate transporter,Sugar/inositol transporter,Sugar transporter, conserved site,	GO:0005215,GO:0006810,GO:0016020,GO:0016021,GO:0022857,GO:0022891,GO:0055085,	GO:0005215,GO:0006810,GO:0008643,GO:0015574,GO:0015767,GO:0015768,GO:0015770,GO:0015771,GO:0016020,GO:0016021,GO:0016491,GO:0022857,GO:0022891,GO:0044459,GO:0044765,GO:0055085,NULL,	facilitated trehalose transporter tret1-like,glucose transporter,NULL,solute carrier family facilitated glucose transporter member 1,solute carrier family facilitated glucose transporter member 1-like,sugar transporter,sugar transporter 1,	19.9834	51	37	80.9524	58.7302	3	4.7619
family_12	34	14	19	26	10	34	34	35	34	21	26	51	14	19	4	13	17	28	1	23	59	57	19	1.61586e-05	3.50529e-05	IPR002213,NULL,	NULL,UDP-glucuronosyl/UDP-glucosyltransferase,	GO:0008152,GO:0016758,NULL,	GO:0016740,NULL,	glucosyl glucuronosyl transferases,NULL,	10.413	49	28	85.9649	49.1228	8	14.0351
family_27	14	1	5	14	2	15	18	3	10	10	119	9	2	4	4	7	1	12	6	13	54	35	19	5.1366e-08	0.000358635	IPR000618,IPR005546,	Autotransporter beta-domain,Insect cuticle protein,	GO:0042302,	GO:0042302,NULL,	cuticle protein,cuticular protein 11 precursor,cuticular protein 15 precursor,cuticular protein 19 precursor,cuticular protein 22 precursor,cuticular protein 26,cuticular protein 34 precursor,cuticular protein 60 precursor,cuticular protein rr-2 motif 87,NULL,pro-resilin,	181.667	31	27	88.5714	77.1429	17	48.5714
family_52	*	*	*	*	*	*	*	*	*	*	1	*	*	*	*	24	*	*	*	13	175	60	2	0	2.4011e-09	IPR007021,IPR012337,NULL,	Domain of unknown function DUF659,NULL,Ribonuclease H-like domain,	GO:0003676,NULL,	GO:0005488,NULL,	f-box-like wd repeat-containing protein ebi-like,NULL,	1.31417	6	1	10	1.66667	3	5
family_15	6	18	1	2	*	*	5	*	*	*	30	*	7	40	1	*	29	2	*	13	267	77	11	0	2.60125e-13	IPR001878,IPR004210,IPR004242,IPR008906,IPR009667,IPR011335,IPR011604,IPR013607,IPR016137,IPR018289,IPR019080,IPR025398,IPR025452,IPR027806,NULL,	BESS motif,Domain of unknown function DUF4218,Domain of unknown function DUF4371,Exonuclease, phage-type/RecB, C-terminal,Harbinger transposase-derived nuclease domain,HAT dimerisation domain, C-terminal,MULE transposase domain,NULL,Parvovirus coat protein VP1, N-terminal,Protein of unknown function DUF1258,Regulator of G protein signalling superfamily,Restriction endonuclease type II-like,Transp…	GO:0003676,GO:0003677,GO:0004518,GO:0005198,GO:0008270,GO:0019028,GO:0038032,GO:0046983,NULL,	NULL,	NULL,	0.11461	1	1	1.2987	1.2987	0
family_41	12	8	11	13	4	13	8	7	6	8	46	8	2	6	8	10	4	8	10	10	45	30	19	2.16819e-07	0.000339774	IPR002007,IPR006604,IPR010255,IPR019791,	Disulphide knot CLIP,Haem peroxidase,Haem peroxidase, animal,Haem peroxidase, animal, subgroup,	GO:0004252,GO:0004601,GO:0006979,GO:0020037,GO:0055114,	GO:0004601,GO:0006804,GO:0006979,GO:0016491,GO:0020037,GO:0055114,NULL,	chorion peroxidase,NULL,peroxidase,	18.5044	21	19	70	63.3333	1	3.33333
family_10	11	7	9	8	7	7	9	8	7	11	9	8	3	.	10	15	5	12	6	9	258	30	19	0	0.000147038	IPR000210,IPR006652,IPR011043,IPR011333,IPR011705,IPR013069,IPR015915,IPR015916,IPR017096,	BTB/Kelch-associated,BTB/POZ,BTB/POZ fold,BTB/POZ-like,Galactose oxidase, beta-propeller,Galactose oxidase/kelch, beta-propeller,Kelch-like protein, gigaxonin,Kelch repeat type 1,Kelch-type beta propeller,	GO:0005515,NULL,	GO:0003006,GO:0003779,GO:0005515,GO:0005737,GO:0016049,GO:0016567,GO:0044424,GO:0044707,GO:0044767,GO:0048856,GO:0050807,NULL,	kelch-like protein 10,kelch-like protein 3,kelch-like protein diablo-like,NULL,ring canal kelch homolog,	10.1639	23	14	76.6667	46.6667	0
family_96	*	*	*	*	*	*	*	*	*	2	*	*	1	11	*	1	*	31	*	9	132	18	5	0	0.0261195	IPR000477,IPR005135,NULL,	Endonuclease/exonuclease/phosphatase,NULL,Reverse transcriptase,	GO:0003723,GO:0003964,GO:0006278,NULL,	NULL,	NULL,	0.336019	2	0	11.1111	0	0
family_79	14	3	4	5	2	4	14	12	4	9	19	5	7	11	8	1	1	9	26	8	25	16	19	0.000659364	0.0319573	IPR002656,IPR006621,	Acyltransferase 3,Nose resistant-to-fluoxetine protein, N-terminal,	GO:0016747,NULL,	NULL,	NULL,	9.41896	10	7	62.5	43.75	1	6.25
family_14	*	1	*	*	*	2	1	*	3	24	1	*	1	17	1	1	*	25	*	7	492	37	11	0	4.71519e-07	IPR000477,NULL,	NULL,Reverse transcriptase,	GO:0003723,GO:0003964,GO:0006278,NULL,	GO:0003676,GO:0003824,GO:0005488,GO:0016740,GO:0043229,NULL,	endonuclease and reverse transcriptase-like protein,NULL,pol protein,reverse transcriptase,rna-directed dna polymerase from mobile element jockey-like,	0.512748	7	0	18.9189	0	0
family_21	1	7	*	1	*	9	1	2	3	13	1	4	3	19	*	*	23	7	*	7	146	81	14	0	0	IPR008906,IPR012336,IPR026103,IPR026244,IPR027806,NULL,	Harbinger transposase-derived nuclease,Harbinger transposase-derived nuclease domain,HAT dimerisation domain, C-terminal,NULL,Putative nuclease HARBI1,Thioredoxin-like fold,	GO:0046983,NULL,	GO:0008233,GO:0044424,NULL,	nuclease harbi1-like,NULL,	0.33249	5	1	6.17284	1.23457	0
family_4	5	15	1	1	*	3	1	2	7	4	4	*	*	22	*	*	28	3	*	7	349	239	13	0	0	IPR000477,IPR001965,IPR006912,IPR007889,IPR011011,IPR011604,IPR013083,IPR018289,IPR019786,IPR019787,IPR026103,IPR026244,IPR027805,IPR027806,NULL,	DNA binding HTH domain, Psq-type,Exonuclease, phage-type/RecB, C-terminal,Harbinger transposase-derived nuclease,Harbinger transposase-derived nuclease domain,Harbinger transposase-derived protein, plant,MULE transposase domain,NULL,Putative nuclease HARBI1,Reverse transcriptase,Transposase, Helix-turn-helix domain,Zinc finger, FYVE/PHD-type,Zinc finger, PHD-finger,Zinc finger, PHD-type,Zinc fing…	GO:0003677,GO:0003723,GO:0003964,GO:0004518,GO:0005515,GO:0006278,GO:0008270,GO:0016788,NULL,	NULL,	NULL,	0.277985	8	3	3.34728	1.25523	0
family_3	*	5	*	*	*	*	2	*	2	*	*	*	*	13	*	3	13	12	*	7	411	355	7	0	0	IPR000183,IPR000477,IPR000719,IPR000953,IPR000961,IPR001303,IPR001370,IPR001878,IPR002110,IPR002290,IPR002433,IPR003433,IPR004210,IPR005135,IPR006578,IPR006579,IPR006580,IPR007021,IPR007087,IPR007527,IPR007588,IPR008271,IPR008906,IPR009006,IPR011009,IPR012337,IPR013083,IPR015880,IPR016184,IPR016197,IPR017714,IPR018289,IPR020683,IPR021109,IPR022643,IPR022644,IPR025398,IPR027514,IPR027806,NULL,	AGC-kinase, C-terminal,Alanine racemase/group IV decarboxylase, C-terminal,Ankyrin repeat,Ankyrin repeat-containing domain,Aspartic peptidase domain,Baculoviral inhibition of apoptosis protein repeat,BESS motif,Capsid protein VP4,Capsid/spike protein, ssDNA virus,Chromo domain-like,Chromo domain/shadow,Class II aldolase/adducin N-terminal,Domain of unknown function DUF4371,Domain of unknown funct…	GO:0003676,GO:0003677,GO:0003723,GO:0003824,GO:0003964,GO:0004672,GO:0004674,GO:0005198,GO:0005515,GO:0005524,GO:0005737,GO:0006278,GO:0006468,GO:0006596,GO:0008270,GO:0016772,GO:0019028,GO:0019509,GO:0046872,GO:0046983,NULL,	GO:0004672,GO:0005488,GO:0005737,GO:0016740,GO:0019509,GO:0044464,GO:0046570,GO:0046872,GO:0097159,GO:1901363,NULL,	52 kda repressor of the inhibitor of the protein kinase-like,apaf1-interacting protein,camp-dependent protein kinase catalytic subunit beta-like,enzymatic polyprotein endonuclease reverse,NULL,zinc finger bed domain-containing protein 5,zinc finger mym-type protein 1,zinc finger mym-type protein 1-like,	0.242606	22	4	6.19718	1.12676	1	0.28169
family_140	13	5	3	11	4	6	20	10	7	1	3	3	*	7	1	3	3	3	1	6	20	12	18	0.00124696	0.0481262	IPR006047,IPR006589,IPR013780,IPR013781,IPR015902,IPR017853,	Glycoside hydrolase, catalytic domain,Glycoside hydrolase, family 13,Glycoside hydrolase, superfamily,Glycosyl hydrolase, family 13, all-beta,Glycosyl hydrolase, family 13, catalytic domain,Glycosyl hydrolase, family 13, subfamily, catalytic domain,	GO:0003824,GO:0005975,GO:0043169,	GO:0003824,GO:0005488,GO:0005975,GO:0016787,GO:0043169,GO:0044238,GO:0071704,NULL,	isoform a,maltase 1-like,maltase 2,NULL,probable maltase h-like,probable maltase l-like,	34.2061	11	10	91.6667	83.3333	3	25
family_120	9	3	5	6	3	14	9	8	18	6	6	9	3	3	2	5	3	4	1	6	18	16	19	0.00330538	0.00845027	IPR011701,IPR016196,	Major facilitator superfamily,Major facilitator superfamily domain, general substrate transporter,	GO:0016021,GO:0055085,NULL,	NULL,	NULL,	17.5242	16	15	100	93.75	3	18.75
family_72	1	11	*	1	*	*	1	*	*	*	2	*	8	7	*	*	17	*	*	6	62	59	8	3.81917e-14	2.43472e-13	IPR001660,IPR004242,IPR004875,IPR005135,IPR007087,IPR013087,IPR013761,IPR015880,IPR021129,NULL,	DDE superfamily endonuclease, CENP-B-like,Endonuclease/exonuclease/phosphatase,NULL,Sterile alpha motif domain,Sterile alpha motif/pointed domain,Sterile alpha motif, type 1,Transposon, En/Spm-like,Zinc finger, C2H2,Zinc finger, C2H2-like,Zinc finger C2H2-type/integrase DNA-binding domain,	GO:0003676,GO:0005515,GO:0046872,NULL,	NULL,	NULL,	0.0809322	0	0	0	0	0
family_110	8	1	4	4	1	2	9	2	2	4	4	1	3	1	1	4	1	11	30	5	30	26	19	1.73273e-06	1.69766e-05	IPR000169,IPR000668,IPR001212,IPR012599,IPR013128,IPR025660,IPR025661,	Cysteine peptidase, asparagine active site,Cysteine peptidase, cysteine active site,Cysteine peptidase, histidine active site,Peptidase C1A, papain,Peptidase C1A, papain C-terminal,Peptidase C1A, propeptide,Somatomedin B domain,	GO:0004197,GO:0005044,GO:0006508,GO:0006955,GO:0008234,GO:0030247,GO:0050790,	GO:0004197,GO:0006508,GO:0008233,GO:0008234,GO:0016787,GO:0043231,GO:0050790,NULL,	cathepsin b,cathepsin b-348,cathepsin b-like,cathepsin b-like cysteine proteinase 5-like,cathepsin b-n,cathepsin b-n1,cathepsin b precursor,NULL,tpa_inf: cathepsin b,	208.115	23	21	88.4615	80.7692	10	38.4615
family_166	8	4	5	4	4	5	5	5	6	4	4	3	3	4	5	5	2	5	7	5	12	12	19	0.0245209	0.0245209	IPR002293,	Amino acid/polyamine transporter I,	GO:0003333,GO:0015171,GO:0016020,	GO:0003333,GO:0015171,GO:0016021,NULL,	cationic amino acid transporter,low affinity cationic amino acid transporter 2-like,NULL,	13.7871	11	9	91.6667	75	2	16.6667
family_45	*	3	1	*	*	1	7	*	13	2	1	*	7	9	*	5	3	*	*	5	187	38	11	0	1.55408e-08	IPR000477,IPR003286,IPR003656,IPR005135,IPR006146,IPR007527,IPR012337,IPR027124,NULL,	5'-Nucleotidase, conserved site,Endonuclease/exonuclease/phosphatase,NULL,Reverse transcriptase,Ribonuclease H-like domain,RNA-directed DNA polymerase, eukaryota,SWR1-complex protein 5/Craniofacial development protein,Zinc finger, BED-type predicted,Zinc finger, SWIM-type,	GO:0000166,GO:0003676,GO:0003677,GO:0003723,GO:0003964,GO:0006278,GO:0008270,GO:0016788,GO:0046872,NULL,	NULL,	NULL,	0.836754	4	1	10.5263	2.63158	0
family_80	*	3	*	*	1	*	*	*	*	1	1	*	1	10	*	2	17	11	*	5	63	61	9	2.88658e-15	1.04361e-14	IPR000690,IPR003604,IPR008906,IPR012337,IPR018247,IPR025398,NULL,	Domain of unknown function DUF4371,EF-Hand 1, calcium-binding site,HAT dimerisation domain, C-terminal,NULL,Ribonuclease H-like domain,Zinc finger, C2H2-type matrin,Zinc finger, U1-type,	GO:0003676,GO:0005634,GO:0008270,GO:0046983,NULL,	GO:0005488,NULL,	NULL,uncharacterized protein kiaa1586-like,zinc finger protein kiaa0543,	0.576858	7	2	11.4754	3.27869	0
family_194	*	*	*	*	*	*	*	*	1	*	*	*	*	4	*	2	*	7	*	4	94	9	4	0	0.0461426	IPR000477,IPR001878,IPR005135,NULL,	Endonuclease/exonuclease/phosphatase,NULL,Reverse transcriptase,Zinc finger, CCHC-type,	GO:0003676,GO:0003723,GO:0003964,GO:0006278,GO:0008270,NULL,	GO:0003824,NULL,	NULL,reverse transcriptase,	3.25537	1	1	11.1111	11.1111	0
family_102	*	2	*	*	*	*	*	*	7	1	1	*	1	5	*	2	2	14	*	4	139	27	9	0	2.32458e-06	IPR000477,IPR000980,IPR005135,IPR006020,IPR006579,IPR011993,IPR012677,NULL,	Endonuclease/exonuclease/phosphatase,Nucleotide-binding, alpha-beta plait,NULL,Pleckstrin homology-like domain,Pre-C2HC domain,PTB/PI domain,Reverse transcriptase,SH2 domain,	GO:0000166,GO:0003723,GO:0003964,GO:0005515,GO:0006278,NULL,	GO:0003824,NULL,	NULL,pol protein,rna-directed dna polymerase from mobile element jockey-like,	1.00784	6	2	22.2222	7.40741	2	7.40741
family_299	1	*	*	*	*	*	6	*	*	*	5	*	*	5	*	1	*	*	*	4	45	11	5	3.49054e-11	0.0175781	IPR001888,IPR006579,NULL,	NULL,Pre-C2HC domain,Transposase, type 1,	NULL,	NULL,	NULL,	0.790606	2	1	18.1818	9.09091	0
family_75	*	*	*	2	1	6	*	1	9	5	*	9	*	1	*	8	2	5	*	4	83	38	11	0	2.8158e-09	IPR000315,IPR000477,IPR003286,IPR003653,IPR005135,IPR006111,IPR012337,IPR025398,IPR026103,IPR027806,NULL,	Archaeal RpoK/eukaryotic RPB6 RNA polymerase subunit,Domain of unknown function DUF4371,Endonuclease/exonuclease/phosphatase,Harbinger transposase-derived nuclease,Harbinger transposase-derived nuclease domain,NULL,Peptidase C48, SUMO/Sentrin/Ubl1,Reverse transcriptase,Ribonuclease H-like domain,RNA-directed DNA polymerase, eukaryota,Zinc finger, B-box,	GO:0003676,GO:0003677,GO:0003723,GO:0003899,GO:0003964,GO:0005622,GO:0006278,GO:0006351,GO:0006508,GO:0008234,GO:0008270,NULL,	GO:0009987,GO:0016740,GO:0016772,GO:0044237,GO:0097159,GO:1901363,NULL,	NULL,phosphatidylinositol 3-kinase catalytic subunit type 3,piggybac transposable element-derived protein 3,piggybac transposase uribo1,	0.255482	2	1	5.26316	2.63158	0
family_445	4	2	*	1	*	2	10	*	*	*	*	*	*	8	*	*	1	*	*	4	19	9	7	0.000244141	0.0461426	IPR002219,IPR004875,IPR006600,IPR007889,IPR009057,IPR011011,IPR013083,IPR019786,IPR019787,	DDE superfamily endonuclease, CENP-B-like,DNA binding HTH domain, Psq-type,Homeodomain-like,HTH CenpB-type DNA-binding domain,Protein kinase C-like, phorbol ester/diacylglycerol binding,Zinc finger, FYVE/PHD-type,Zinc finger, PHD-finger,Zinc finger, PHD-type, conserved site,Zinc finger, RING/FYVE/PHD-type,	GO:0003676,GO:0003677,GO:0005515,GO:0035556,	GO:0003676,NULL,	heterogeneous nuclear ribonucleoprotein partial,NULL,	0.112037	0	0	0	0	1	11.1111
family_347	*	2	*	*	*	2	*	*	2	*	1	*	*	9	*	*	12	1	*	4	16	12	7	0.00128841	0.0106354	IPR006578,IPR011010,IPR013762,IPR021896,NULL,	DNA breaking-rejoining enzyme, catalytic core,Integrase-like, catalytic core,MADF domain,NULL,Transposase protein,	GO:0003677,GO:0006310,GO:0015074,NULL,	NULL,	NULL,	0.0134722	0	0	0	0	0
family_174	*	3	2	2	*	*	*	1	1	4	*	*	*	5	*	9	1	1	1	3	37	26	11	7.46695e-10	8.12113e-07	IPR007087,IPR013087,IPR015880,IPR022755,	Zinc finger, C2H2,Zinc finger, C2H2-like,Zinc finger C2H2-type/integrase DNA-binding domain,Zinc finger, double-stranded RNA binding,	GO:0003676,GO:0046872,	GO:0005488,NULL,	lola protein isoform i,lola protein isoform l,lola protein isoform q,NULL,	3.01769	17	3	65.3846	11.5385	0
family_204	*	*	*	*	*	*	*	*	*	3	1	*	*	*	*	2	*	6	2	3	42	20	5	2.94449e-11	3.3021e-05	IPR007087,IPR007527,IPR013087,IPR015880,IPR018289,NULL,	MULE transposase domain,NULL,Zinc finger, C2H2,Zinc finger, C2H2-like,Zinc finger C2H2-type/integrase DNA-binding domain,Zinc finger, SWIM-type,	GO:0003676,GO:0008270,GO:0046872,NULL,	NULL,	NULL,	1.64892	6	2	30	10	0
family_745	*	6	*	*	*	*	*	*	1	*	2	*	*	6	*	*	1	*	*	3	13	8	5	0.00209045	0.0327148	IPR000008,IPR000477,IPR007087,IPR013087,IPR015880,IPR019018,NULL,	C2 domain,NULL,Rab-binding domain FIP-RBD,Reverse transcriptase,Zinc finger, C2H2,Zinc finger, C2H2-like,Zinc finger C2H2-type/integrase DNA-binding domain,	GO:0003676,GO:0003723,GO:0003964,GO:0005515,GO:0006278,GO:0046872,NULL,	GO:0003824,GO:0003964,GO:0006278,GO:0016740,GO:0016779,NULL,	NULL,reverse transcriptase, putative [Candidatus Regiella insecticola R5.15],reverse transcriptase (rna-dependent dna polymerase) subfamily,ulp1 protease c- catalytic domain protein,	1.55271	1	1	12.5	12.5	0
family_53	*	2	*	*	1	3	*	3	1	*	2	*	2	6	1	*	6	5	2	3	94	57	12	0	0	IPR000477,IPR003656,IPR004210,IPR005135,IPR006578,IPR006612,IPR007021,IPR008906,IPR012337,IPR013087,IPR025525,IPR026939,IPR027806,NULL,	BESS motif,Domain of unknown function DUF4413,Domain of unknown function DUF659,Endonuclease/exonuclease/phosphatase,Harbinger transposase-derived nuclease domain,HAT dimerisation domain, C-terminal,MADF domain,NULL,Reverse transcriptase,Ribonuclease H-like domain,Zinc finger, BED-type predicted,Zinc finger, C2CH-type,Zinc finger C2H2-type/integrase DNA-binding domain,Zinc finger protein 706,	GO:0003676,GO:0003677,GO:0003723,GO:0003964,GO:0006278,GO:0046983,NULL,	GO:0000228,GO:0003676,GO:0004803,GO:0005488,GO:0006313,NULL,	chemokine-like receptor 1-like,NULL,zinc finger bed domain-containing protein 1,zinc finger bed domain-containing protein 1-like,zinc finger bed domain-containing protein 4-like,	0.416959	4	1	7.01754	1.75439	0
family_39	9	*	*	*	*	*	9	1	*	*	1	*	*	1	*	1	*	2	*	3	138	104	7	0	0	IPR000477,IPR003598,IPR003599,IPR006578,IPR007110,IPR007588,IPR013098,IPR013106,IPR013783,IPR016158,IPR018289,IPR022083,IPR024445,NULL,	Cullin homology,Immunoglobulin I-set,Immunoglobulin-like domain,Immunoglobulin-like fold,Immunoglobulin subtype,Immunoglobulin subtype 2,Immunoglobulin V-set domain,KIF-1 binding protein,MADF domain,MULE transposase domain,NULL,Reverse transcriptase,Transposase, ISXO2-like,Zinc finger, FLYWCH-type,	GO:0003723,GO:0003964,GO:0005515,GO:0006278,GO:0006511,GO:0031461,GO:0031625,NULL,	NULL,	NULL,	0.234936	7	0	6.73077	0	1	0.961538
family_277	3	*	*	*	*	*	2	*	*	*	*	*	2	1	*	*	5	*	*	3	21	19	5	1.7941e-05	6.05583e-05	IPR007588,NULL,	NULL,Zinc finger, FLYWCH-type,	NULL,	NULL,	NULL,	0.162982	1	0	5.26316	0	0
family_154	*	*	*	2	*	3	*	*	*	*	*	*	2	3	*	1	7	*	*	3	39	51	6	2.05546e-10	8.24896e-14	IPR026103,IPR027805,IPR027806,NULL,	Harbinger transposase-derived nuclease,Harbinger transposase-derived nuclease domain,NULL,Transposase, Helix-turn-helix domain,	NULL,	NULL,	NULL,	0.0751634	2	0	3.92157	0	0
family_248	*	3	1	*	*	1	*	*	*	1	*	2	*	1	*	*	4	11	*	3	47	12	8	1.13332e-12	0.00369263	IPR006612,IPR021896,IPR026103,IPR027806,	Harbinger transposase-derived nuclease,Harbinger transposase-derived nuclease domain,Transposase protein,Zinc finger, C2CH-type,	GO:0003676,NULL,	NULL,	NULL,	0.0429167	0	0	0	0	0
family_114	*	1	*	*	*	*	*	*	*	*	*	1	*	9	*	1	5	1	*	3	94	37	6	0	7.46695e-10	IPR006612,IPR008906,IPR012337,IPR021896,IPR022242,IPR025398,IPR027806,NULL,	87kDa Transposase,Domain of unknown function DUF4371,Harbinger transposase-derived nuclease domain,HAT dimerisation domain, C-terminal,NULL,Ribonuclease H-like domain,Transposase protein,Zinc finger, C2CH-type,	GO:0003676,GO:0046983,NULL,	GO:0005488,NULL,	NULL,zinc finger protein kiaa0543,	0.0356306	0	0	0	0	0
family_239	*	*	1	2	1	*	*	8	*	*	*	1	*	*	*	4	*	1	*	3	26	28	7	8.12113e-07	2.31434e-07	IPR006578,NULL,	MADF domain,NULL,	NULL,	NULL,	NULL,	0.0346429	0	0	0	0	0
family_509	2	2	*	2	2	1	1	1	1	2	1	*	*	2	2	3	1	1	2	2	6	10	16	0.0351562	0.00317383	IPR000626,IPR019955,IPR022617,IPR027218,	Rad60/SUMO-like domain,Small ubiquitin-related modifier, chordates,Ubiquitin domain,Ubiquitin supergroup,	GO:0005515,GO:0005634,GO:0016925,NULL,	GO:0009987,GO:0016605,GO:0016925,GO:0031625,GO:0032436,GO:0044424,NULL,	NULL,small ubiquitin-related modifier 2-like,small ubiquitin-related modifier 2 precursor,small ubiquitin-related modifier 3-like,smt3 suppressor of mif two 3 homolog 2 ( cerevisiae),	58.7107	4	3	40	30	0
family_336	4	*	4	4	*	*	3	2	*	*	*	*	*	1	1	2	1	*	*	2	12	16	9	0.000915527	7.24792e-05	IPR004119,IPR011009,IPR015897,	CHK kinase-like,Protein kinase-like domain,Protein of unknown function DUF227,	GO:0016772,NULL,	NULL,	NULL,	18.846	16	13	100	81.25	3	18.75
family_275	2	3	2	2	2	1	1	2	4	4	2	2	3	2	3	3	2	2	3	2	15	10	19	0.000137329	0.00317383	IPR000375,IPR001401,IPR001849,IPR003130,IPR011993,IPR019762,IPR020850,IPR022812,IPR027417,IPR027744,	Dynamin,Dynamin central domain,Dynamin, GTPase domain,Dynamin GTPase effector,Dynamin, GTPase region, conserved site,Dynamin superfamily,GTPase effector domain, GED,Pleckstrin homology domain,Pleckstrin homology-like domain,P-loop containing nucleoside triphosphate hydrolase,	GO:0003924,GO:0005515,GO:0005525,GO:0005543,	GO:0003924,GO:0005525,GO:0005543,GO:0006184,NULL,	dynamin-1-like protein,dynamin isoform 1,NULL,	18.6098	6	5	60	50	0
family_350	1	2	1	1	2	3	2	2	3	5	3	3	*	1	2	2	2	5	*	2	11	6	17	0.00170898	0.0351562	IPR001661,IPR008928,IPR018232,	Glycoside hydrolase, family 37,Glycoside hydrolase, family 37, conserved site,Six-hairpin glycosidase-like,	GO:0003824,GO:0004555,GO:0005991,	GO:0003824,GO:0008152,GO:0016020,GO:0016787,GO:0016798,	trehalase,trehalase-like,trehalase-like isoform 2,trehalase precursor,	16.4083	5	3	83.3333	50	0
family_382	2	1	1	2	1	*	3	3	1	*	2	1	*	1	2	1	2	3	*	2	11	12	15	0.00170898	0.000915527	IPR002666,IPR016196,	Major facilitator superfamily domain, general substrate transporter,Reduced folate carrier,	GO:0006810,GO:0016020,	GO:0005542,GO:0006810,GO:0008518,GO:0016020,NULL,	NULL,thiamine transporter 2-like,	9.62028	11	8	91.6667	66.6667	0
family_253	2	4	*	1	2	3	1	2	1	3	3	2	*	2	2	1	3	3	1	2	15	14	17	0.000137329	0.000259399	IPR011701,IPR016196,IPR020846,IPR024989,	Major facilitator superfamily,Major facilitator superfamily associated domain,Major facilitator superfamily domain,Major facilitator superfamily domain, general substrate transporter,	GO:0016021,GO:0055085,NULL,	NULL,	NULL,	9.22286	14	9	100	64.2857	2	14.2857
family_305	2	1	2	2	1	3	2	3	3	2	4	2	*	2	2	4	*	4	1	2	11	9	17	0.00170898	0.00585938	IPR000109,IPR016196,IPR018456,	Major facilitator superfamily domain, general substrate transporter,Proton-dependent oligopeptide transporter family,PTR2 family proton/oligopeptide symporter, conserved site,	GO:0005215,GO:0006810,GO:0006857,GO:0016020,	NULL,	NULL,	8.0537	8	4	88.8889	44.4444	1	11.1111
family_748	*	*	*	*	*	*	*	*	*	1	*	*	*	*	*	*	*	2	*	2	14	10	2	0.000259399	0.00317383	IPR012317,	Poly(ADP-ribose) polymerase, catalytic domain,	GO:0003950,	GO:0003950,GO:0009987,GO:0044699,GO:0048518,NULL,	NULL,poly,	6.91067	8	3	80	30	0
family_139	1	3	1	1	1	1	1	3	3	1	*	2	1	3	*	2	1	4	*	2	46	21	16	1.74083e-13	2.86102e-06	IPR000436,IPR001254,IPR002172,IPR009003,IPR018114,IPR018289,IPR023415,	Low-density lipoprotein (LDL) receptor class A, conserved site,Low-density lipoprotein (LDL) receptor class A repeat,MULE transposase domain,Peptidase S1,Peptidase S1, trypsin family, active site,Sushi/SCR/CCP,Trypsin-like cysteine/serine peptidase domain,	GO:0003824,GO:0004252,GO:0005515,GO:0006508,	NULL,	NULL,	6.83944	21	12	100	57.1429	0
family_483	1	*	1	1	*	1	1	1	1	*	9	2	1	3	*	1	*	3	*	2	10	8	13	0.00317383	0.0107422	IPR000967,IPR027417,	P-loop containing nucleoside triphosphate hydrolase,Zinc finger, NF-X1-type,	GO:0003700,GO:0005634,GO:0006355,GO:0008270,NULL,	GO:0005488,NULL,	nfx1-type zinc finger-containing protein 1-like,NULL,	5.2575	8	3	100	37.5	0
family_1030	*	*	*	*	*	*	*	*	*	*	*	*	*	2	*	*	*	2	*	2	16	7	2	7.24792e-05	0.0195312	IPR000558,IPR007125,IPR007527,IPR009072,IPR011335,IPR011604,IPR019080,	Exonuclease, phage-type/RecB, C-terminal,Histone core,Histone-fold,Histone H2B,Restriction endonuclease type II-like,YqaJ viral recombinase,Zinc finger, SWIM-type,	GO:0000786,GO:0003677,GO:0004518,GO:0005634,GO:0006334,GO:0008270,GO:0046982,	GO:0000786,GO:0003677,GO:0003824,GO:0005488,GO:0005634,GO:0006334,GO:0043167,GO:0044237,GO:0046982,GO:0050794,GO:0097159,GO:1901363,NULL,	histidine kinase- dna gyrase b- and hsp90-like domain containing protein,histone h2b,NULL,protein,	2.16738	1	1	14.2857	14.2857	0
family_238	1	1	*	*	*	1	4	*	*	*	*	2	*	2	*	3	*	*	*	2	45	23	7	3.41061e-13	7.7486e-07	IPR000629,IPR001650,IPR006111,IPR006578,IPR011545,IPR027417,NULL,	Archaeal RpoK/eukaryotic RPB6 RNA polymerase subunit,DNA/RNA helicase, DEAD/DEAH box type, N-terminal,Helicase, C-terminal,MADF domain,NULL,P-loop containing nucleoside triphosphate hydrolase,RNA helicase, ATP-dependent, DEAD-box, conserved site,	GO:0003676,GO:0003677,GO:0003899,GO:0004386,GO:0005524,GO:0006351,GO:0008026,NULL,	GO:0000184,GO:0000289,GO:0000398,GO:0004004,GO:0005515,GO:0005524,GO:0005829,GO:0006810,GO:0008143,GO:0017148,GO:0019221,GO:0035145,GO:0045727,GO:0051254,GO:0071013,NULL,	eukaryotic initiation factor 4a-iii,NULL,	1.30428	4	2	17.3913	8.69565	0
family_325	1	*	*	*	*	*	*	*	*	1	1	*	*	9	*	*	*	1	1	2	25	18	6	2.08616e-07	2.00272e-05	IPR001965,IPR004330,IPR007527,IPR011011,IPR012337,IPR013083,IPR018289,IPR019787,IPR025398,	Domain of unknown function DUF4371,FAR1 DNA binding domain,MULE transposase domain,Ribonuclease H-like domain,Zinc finger, FYVE/PHD-type,Zinc finger, PHD-finger,Zinc finger, PHD-type,Zinc finger, RING/FYVE/PHD-type,Zinc finger, SWIM-type,	GO:0003676,GO:0005515,GO:0008270,NULL,	GO:0005488,NULL,	NULL,zinc finger protein kiaa0543,	1.15537	4	2	22.2222	11.1111	0
family_111	*	*	*	*	*	*	*	*	*	*	*	*	*	*	*	2	*	2	*	2	89	35	2	0	2.76486e-10	IPR001584,IPR012337,IPR012981,IPR013083,IPR026697,NULL,	Integrase, catalytic core,NULL,PIH,PIH1 domain-containing protein 3,Ribonuclease H-like domain,Zinc finger, RING/FYVE/PHD-type,	GO:0003676,GO:0015074,NULL,	GO:0005488,GO:0005622,GO:0009987,NULL,	krab-a domain-containing protein 2-like,NULL,	1.1441	3	2	8.57143	5.71429	0
family_199	*	*	*	*	*	*	*	*	*	*	*	*	1	1	*	2	3	2	*	2	62	18	5	0	2.00272e-05	IPR000477,IPR003656,IPR006578,IPR006652,IPR008906,IPR012337,IPR015915,IPR026103,IPR027806,	Harbinger transposase-derived nuclease,Harbinger transposase-derived nuclease domain,HAT dimerisation domain, C-terminal,Kelch repeat type 1,Kelch-type beta propeller,MADF domain,Reverse transcriptase,Ribonuclease H-like domain,Zinc finger, BED-type predicted,	GO:0003676,GO:0003677,GO:0003723,GO:0003964,GO:0005515,GO:0006278,GO:0046983,	NULL,	NULL,	0.861852	1	1	5.55556	5.55556	0
family_188	*	*	*	*	*	1	1	*	*	*	*	1	1	*	*	*	6	*	*	2	48	13	5	4.52971e-14	0.000488281	IPR012337,IPR025398,	Domain of unknown function DUF4371,Ribonuclease H-like domain,	GO:0003676,NULL,	NULL,	NULL,	0.800256	1	1	7.69231	7.69231	0
family_570	*	*	*	*	*	*	1	*	*	*	1	*	*	7	*	*	1	1	*	2	12	11	5	0.000915527	0.00170898	IPR006612,IPR027805,IPR027806,	Harbinger transposase-derived nuclease domain,Transposase, Helix-turn-helix domain,Zinc finger, C2CH-type,	GO:0003676,NULL,	NULL,	NULL,	0.562273	1	1	9.09091	9.09091	0
family_86	*	*	1	1	1	4	1	1	4	*	5	5	*	1	2	*	1	5	*	2	85	35	13	0	2.76486e-10	IPR004875,IPR006600,IPR007889,IPR009057,	DDE superfamily endonuclease, CENP-B-like,DNA binding HTH domain, Psq-type,Homeodomain-like,HTH CenpB-type DNA-binding domain,	GO:0003676,GO:0003677,	GO:0003676,GO:0003677,GO:0005488,GO:0005634,NULL,	NULL,tigger transposable element derived 6-like,tigger transposable element-derived protein 4-like,	0.429333	3	1	8.57143	2.85714	0
family_711	1	2	*	*	*	*	2	*	*	*	2	*	*	3	*	*	*	1	*	2	11	9	6	0.00170898	0.00585938	IPR006612,IPR027805,IPR027806,	Harbinger transposase-derived nuclease domain,Transposase, Helix-turn-helix domain,Zinc finger, C2CH-type,	GO:0003676,NULL,	NULL,	NULL,	0.417593	1	0	11.1111	0	0
family_333	*	*	1	*	*	*	*	*	*	1	2	*	*	*	2	1	*	3	*	2	43	14	6	1.3074e-12	0.000259399	IPR024445,NULL,	NULL,Transposase, ISXO2-like,	NULL,	NULL,	NULL,	0.384762	2	0	14.2857	0	2	14.2857
family_317	*	*	*	*	*	2	*	*	2	*	*	1	*	*	*	*	*	*	*	2	18	25	3	2.00272e-05	2.08616e-07	IPR001965,IPR004941,IPR005135,IPR011011,IPR013083,IPR019786,IPR019787,NULL,	Baculovirus FP protein,Endonuclease/exonuclease/phosphatase,NULL,Zinc finger, FYVE/PHD-type,Zinc finger, PHD-finger,Zinc finger, PHD-type,Zinc finger, PHD-type, conserved site,Zinc finger, RING/FYVE/PHD-type,	GO:0005515,GO:0008270,NULL,	NULL,	NULL,	0.332333	2	0	8	0	0
family_909	*	*	*	*	1	*	*	*	*	*	*	*	*	2	*	*	*	*	*	2	12	9	2	0.000915527	0.00585938	IPR000477,IPR001584,IPR001969,IPR001995,IPR012337,IPR018061,IPR021109,NULL,	Aspartic peptidase, active site,Aspartic peptidase domain,Integrase, catalytic core,NULL,Peptidase A2A, retrovirus, catalytic,Peptidase A2A, retrovirus RVP subgroup,Reverse transcriptase,Ribonuclease H-like domain,	GO:0003676,GO:0003723,GO:0003964,GO:0004190,GO:0006278,GO:0006508,GO:0015074,NULL,	GO:0005488,GO:0044260,GO:0090304,NULL,	NULL,reverse transcriptase and rnase h,zinc finger protein,	0.314259	1	0	11.1111	0	0
family_24	*	2	*	*	*	*	*	*	*	*	*	*	*	*	*	*	*	1	*	2	289	79	2	0	0	IPR008906,IPR011991,IPR012337,NULL,	HAT dimerisation domain, C-terminal,NULL,Ribonuclease H-like domain,Winged helix-turn-helix DNA-binding domain,	GO:0003676,GO:0046983,NULL,	GO:0003676,GO:0005488,GO:0016301,GO:0016310,GO:0046983,NULL,	52 kda repressor of the inhibitor of the protein kinase-like,ac-like transposase,NULL,protein,zinc finger mym-type protein 1,zinc finger mym-type protein 1-like,zinc mym domain containing 1,	0.291477	6	0	7.59494	0	0
family_189	*	*	*	*	*	*	*	*	2	1	*	1	*	*	*	*	2	*	*	2	22	53	4	1.49012e-06	0	IPR026103,IPR027806,NULL,	Harbinger transposase-derived nuclease,Harbinger transposase-derived nuclease domain,NULL,	NULL,	NULL,	NULL,	0.253019	3	0	5.66038	0	0
family_69	1	*	*	1	*	3	1	*	2	1	*	*	*	*	*	3	*	2	*	2	80	74	8	0	0	IPR000477,IPR002073,IPR003656,IPR006612,IPR008906,IPR012337,IPR025398,NULL,	3'5'-cyclic nucleotide phosphodiesterase, catalytic domain,Domain of unknown function DUF4371,HAT dimerisation domain, C-terminal,NULL,Reverse transcriptase,Ribonuclease H-like domain,Zinc finger, BED-type predicted,Zinc finger, C2CH-type,	GO:0003676,GO:0003677,GO:0003723,GO:0003964,GO:0004114,GO:0006278,GO:0007165,GO:0046983,NULL,	GO:0003676,GO:0005488,GO:0007010,GO:0009987,GO:0022604,NULL,	general transcription factor ii-i repeat domain-containing protein 2-like,gtf2i repeat domain containing 2,NULL,scan domain containing 3,scan domain-containing protein 3-like,zinc finger bed domain-containing protein 5,zinc finger mym-type protein 6,zinc finger protein,	0.190586	2	1	2.7027	1.35135	0
family_216	*	*	*	*	*	*	*	*	*	*	3	*	1	2	*	*	1	*	*	2	48	21	4	4.52971e-14	2.86102e-06	IPR001841,IPR007588,IPR011011,IPR013083,IPR018289,IPR022083,NULL,	KIF-1 binding protein,MULE transposase domain,NULL,Zinc finger, FLYWCH-type,Zinc finger, FYVE/PHD-type,Zinc finger, RING/FYVE/PHD-type,Zinc finger, RING-type,	GO:0005515,GO:0008270,NULL,	NULL,	NULL,	0.177063	1	0	4.7619	0	0
family_123	*	2	*	*	*	*	*	*	2	1	1	*	*	1	*	*	3	1	*	2	68	41	7	0	5.00222e-12	IPR003598,IPR003599,IPR007110,IPR008906,IPR012337,IPR013098,IPR013783,NULL,	HAT dimerisation domain, C-terminal,Immunoglobulin I-set,Immunoglobulin-like domain,Immunoglobulin-like fold,Immunoglobulin subtype,Immunoglobulin subtype 2,NULL,Ribonuclease H-like domain,	GO:0003676,GO:0005515,GO:0046983,NULL,	GO:0003676,GO:0005488,GO:0046983,NULL,	NULL,zinc finger mym-type protein 1,zinc finger mym-type protein 1-like,zinc mym domain containing 1,	0.175488	2	0	4.87805	0	0
family_369	*	*	*	*	*	*	*	*	*	*	*	*	*	2	*	*	2	2	*	2	17	19	3	3.8147e-05	1.04904e-05	IPR011604,NULL,	Exonuclease, phage-type/RecB, C-terminal,NULL,	GO:0003677,GO:0004518,NULL,	NULL,	NULL,	0.127719	0	0	0	0	0
family_145	*	1	*	*	*	*	*	*	*	1	*	1	*	4	*	*	*	4	*	2	49	53	5	2.30926e-14	0	IPR001616,IPR006580,IPR006612,IPR008906,IPR011335,IPR011604,IPR012337,IPR017482,IPR019080,NULL,	Alphaherpesvirus alkaline exonuclease,Exonuclease, phage-type/RecB, C-terminal,HAT dimerisation domain, C-terminal,NULL,Putative phage-type endonuclease,Restriction endonuclease type II-like,Ribonuclease H-like domain,YqaJ viral recombinase,Zinc finger, C2CH-type,Zinc finger, TTF-type,	GO:0003676,GO:0003677,GO:0004518,GO:0004527,GO:0046983,NULL,	GO:0003824,GO:0004518,GO:0005488,GO:0007165,GO:0044237,NULL,	histidine kinase- dna gyrase b- and hsp90-like domain containing partial,histidine kinase- dna gyrase b- and hsp90-like domain containing protein,NULL,zinc finger bed domain-containing protein 1-like,zinc finger mym-type protein 1-like,	0.11544	3	0	5.66038	0	0
family_569	1	*	*	*	*	*	*	*	*	*	1	*	*	4	*	*	*	*	*	2	12	16	3	0.000915527	7.24792e-05	IPR006612,IPR027805,IPR027806,	Harbinger transposase-derived nuclease domain,Transposase, Helix-turn-helix domain,Zinc finger, C2CH-type,	GO:0003676,NULL,	NULL,	NULL,	0.0925	1	0	6.25	0	0
family_250	*	*	*	*	*	4	*	*	*	*	*	1	*	*	*	2	*	*	*	2	39	23	3	1.90994e-11	7.7486e-07	IPR006111,NULL,	Archaeal RpoK/eukaryotic RPB6 RNA polymerase subunit,NULL,	GO:0003677,GO:0003899,GO:0006351,NULL,	NULL,	NULL,	0.0654348	0	0	0	0	0
family_979	*	*	*	*	*	*	*	*	*	*	*	*	*	2	*	*	*	*	*	2	11	11	1	0.00170898	0.00170898	IPR007527,IPR011335,IPR011604,IPR019080,	Exonuclease, phage-type/RecB, C-terminal,Restriction endonuclease type II-like,YqaJ viral recombinase,Zinc finger, SWIM-type,	GO:0003677,GO:0004518,GO:0008270,	GO:0005488,GO:0009987,GO:0050794,NULL,	histidine kinase- dna gyrase b- and hsp90-like domain containing protein,NULL,protein,	0.0380303	0	0	0	0	0
family_634	*	*	*	*	*	*	*	*	1	*	*	*	*	*	*	1	*	3	*	2	25	6	3	2.08616e-07	0.0351562	IPR000477,IPR001878,IPR001969,IPR001995,IPR006612,IPR021109,	Aspartic peptidase, active site,Aspartic peptidase domain,Peptidase A2A, retrovirus, catalytic,Reverse transcriptase,Zinc finger, C2CH-type,Zinc finger, CCHC-type,	GO:0003676,GO:0003723,GO:0003964,GO:0004190,GO:0006278,GO:0006508,GO:0008270,	GO:0005488,GO:0009987,GO:0016740,GO:0043170,GO:0044238,NULL,	NULL,orf,retrotransposon ty3-gypsy subclass,	0.0308333	0	0	0	0	0
family_462	*	*	*	*	*	1	*	*	*	3	1	2	*	*	*	*	1	*	*	2	17	16	5	3.8147e-05	7.24792e-05	IPR026103,IPR026244,	Harbinger transposase-derived nuclease,Putative nuclease HARBI1,	NULL,	NULL,	NULL,	0.0130208	0	0	0	0	0
family_4124	*	*	*	*	*	*	*	*	*	*	*	*	*	*	*	*	2	1	*	2	6	7	2	0.0351562	0.0195312	IPR009057,IPR028002,NULL,	Homeodomain-like,Myb/SANT-like DNA-binding domain,NULL,	GO:0003677,NULL,	NULL,	NULL,	0.00738095	0	0	0	0	0
family_1126	*	*	*	*	*	2	*	*	*	*	1	*	*	*	*	*	*	*	*	2	12	6	2	0.000915527	0.0351562	IPR008906,IPR012337,	HAT dimerisation domain, C-terminal,Ribonuclease H-like domain,	GO:0003676,GO:0046983,	GO:0003676,NULL,	NULL,zinc finger bed domain-containing protein 1-like,	0.00166667	0	0	0	0	0
family_1736	*	*	*	*	*	1	*	*	1	1	*	*	*	*	*	2	*	*	1	1	5	5	5	0.015625	0.015625	NULL,	NULL,	NULL,	NULL,	NULL,	398.777	5	5	100	100	0
family_750	*	2	1	1	1	2	1	2	3	1	1	3	1	1	1	1	1	1	1	1	5	4	18	0.015625	0.03125	IPR000504,IPR012677,	Nucleotide-binding, alpha-beta plait,RNA recognition motif domain,	GO:0000166,GO:0003676,	GO:0000166,GO:0003676,GO:0097159,GO:1901363,NULL,	NULL,tar-binding protein,tar dna-binding protein 43-like,	48.5683	4	4	100	100	0
family_902	1	1	1	*	*	1	*	1	1	*	1	*	*	1	1	1	1	*	1	1	6	6	12	0.0078125	0.0078125	IPR007965,IPR016181,	Acyl-CoA N-acyltransferase,Alpha-tubulin N-acetyltransferase,	GO:0019799,GO:0071929,	GO:0016740,GO:0019799,GO:0042967,GO:0045298,NULL,	alpha-tubulin n-acetyltransferase-like,chromosome 6 open reading frame 134,NULL,	47.8308	4	3	66.6667	50	0
family_763	1	1	1	1	1	1	1	2	1	1	2	1	1	1	1	*	*	1	2	1	7	5	17	0.00390625	0.015625	IPR004345,	TB2/DP1/HVA22-related protein,	NULL,	NULL,	NULL,	31.3703	2	1	40	20	0
family_1486	*	1	*	*	*	*	*	*	*	*	*	*	*	*	*	*	*	*	*	1	10	5	1	0.000488281	0.015625	IPR002909,IPR013783,IPR014756,	Immunoglobulin E-set,Immunoglobulin-like fold,IPT domain,	GO:0005515,NULL,	GO:0007275,GO:0044763,GO:0050896,NULL,	NULL,plexin a3,	14.6383	4	2	80	40	0
family_285	*	*	*	*	*	1	*	*	*	*	*	*	*	*	*	*	*	*	*	1	36	21	1	7.27596e-12	2.38419e-07	IPR005135,IPR007087,IPR007527,IPR011335,IPR011604,IPR013087,IPR015880,IPR018289,IPR019080,NULL,	Endonuclease/exonuclease/phosphatase,Exonuclease, phage-type/RecB, C-terminal,MULE transposase domain,NULL,Restriction endonuclease type II-like,YqaJ viral recombinase,Zinc finger, C2H2,Zinc finger, C2H2-like,Zinc finger C2H2-type/integrase DNA-binding domain,Zinc finger, SWIM-type,	GO:0003676,GO:0003677,GO:0004518,GO:0008270,GO:0046872,NULL,	NULL,	NULL,	12.4702	2	2	9.52381	9.52381	0
family_859	1	3	1	1	1	1	1	1	1	1	3	1	1	1	1	1	1	1	1	1	4	4	19	0.03125	0.03125	IPR000157,IPR001660,IPR011510,IPR011989,IPR013761,IPR016024,IPR021129,	Armadillo-like helical,Armadillo-type fold,Sterile alpha motif domain,Sterile alpha motif/pointed domain,Sterile alpha motif, type 1,Sterile alpha motif, type 2,Toll/interleukin-1 receptor homology (TIR) domain,	GO:0005488,GO:0005515,GO:0007165,	GO:0007165,NULL,	NULL,sterile alpha and tir motif-containing protein 1-like,	11.3112	4	3	100	75	0
family_779	1	1	*	1	1	1	1	1	1	1	*	6	1	1	*	1	2	1	2	1	6	4	16	0.0078125	0.03125	NULL,	NULL,	NULL,	NULL,	NULL,	11.1258	4	3	100	75	0
family_566	1	1	*	1	1	1	1	1	1	2	1	1	*	1	2	2	1	1	2	1	10	5	17	0.000488281	0.015625	IPR003034,IPR004181,IPR013083,IPR023321,IPR027229,	E3 SUMO protein ligase,PINIT domain,SAP domain,Zinc finger, MIZ-type,Zinc finger, RING/FYVE/PHD-type,	GO:0003676,GO:0008270,GO:0019789,	GO:0005488,GO:0005634,GO:0044238,GO:0044260,GO:0050794,NULL,	e3 sumo-protein ligase pias2-like,NULL,	10.4077	1	1	20	20	0
family_787	1	1	1	1	1	1	1	1	1	1	1	1	*	1	1	1	1	1	1	1	8	4	18	0.00195312	0.03125	IPR001452,IPR027350,	Glycosyltransferase family 23 (GT23) domain,Src homology-3 domain,	GO:0005515,	GO:0000139,GO:0006487,GO:0009311,GO:0009987,GO:0016020,GO:0016740,GO:0044260,GO:0044699,GO:0044763,GO:0046921,GO:0070085,	alpha-( )-fucosyltransferase-like,	8.84125	3	1	75	25	0
family_235	1	1	1	1	1	1	2	1	1	1	1	1	1	1	1	1	1	1	1	1	22	20	19	1.19209e-07	4.76837e-07	IPR016196,IPR018289,IPR024371,	Acetyl-coenzyme A transporter 1,Major facilitator superfamily domain, general substrate transporter,MULE transposase domain,	GO:0008521,GO:0016021,	NULL,	NULL,	8.54917	18	11	90	55	0
family_918	1	1	1	1	1	1	1	1	1	1	1	1	*	*	1	1	1	1	2	1	4	5	17	0.03125	0.015625	IPR001202,IPR014720,	Double-stranded RNA-binding domain,WW domain,	GO:0005515,NULL,	NULL,	NULL,	8.107	3	2	60	40	0
family_806	1	1	1	1	1	1	1	1	1	1	1	1	1	2	1	1	1	1	2	1	8	4	19	0.00195312	0.03125	IPR001680,IPR015943,IPR017986,IPR019775,IPR020472,	G-protein beta WD-40 repeat,WD40 repeat,WD40 repeat, conserved site,WD40-repeat-containing domain,WD40/YVTN repeat-like-containing domain,	GO:0005515,	NULL,	NULL,	7.40708	2	1	50	25	0
family_930	1	1	*	1	1	1	1	1	1	1	4	1	*	1	1	1	1	1	2	1	4	4	17	0.03125	0.03125	IPR001841,IPR011016,IPR013083,IPR013604,IPR024766,IPR025754,	7TM chemoreceptor,TRC8 N-terminal domain,Zinc finger, RING-CH-type,Zinc finger, RING/FYVE/PHD-type,Zinc finger, RING-H2-type,Zinc finger, RING-type,	GO:0005515,GO:0008270,GO:0016021,GO:0050909,	GO:0046872,NULL,	NULL,protein trc8 homolog,	7.34125	2	1	50	25	0
family_450	*	1	*	*	1	1	1	1	1	1	1	1	*	1	1	1	2	1	*	1	20	8	14	4.76837e-07	0.00195312	NULL,	NULL,	NULL,	NULL,	NULL,	6.93083	3	1	37.5	12.5	0
family_688	2	1	1	1	1	1	1	4	2	1	1	1	1	1	1	1	1	1	2	1	4	6	19	0.03125	0.0078125	IPR011016,IPR013083,NULL,	NULL,Zinc finger, RING-CH-type,Zinc finger, RING/FYVE/PHD-type,	GO:0008270,NULL,	GO:0000209,GO:0004842,GO:0005488,GO:0005741,GO:0005789,GO:0008270,GO:0016020,GO:0043231,GO:0044444,GO:0044763,GO:0046872,GO:0051020,GO:0051865,GO:0070585,GO:0090141,GO:0090344,	membrane-associated ring finger 5,	6.83361	1	1	16.6667	16.6667	0
family_786	1	1	1	1	1	1	2	*	1	2	*	1	1	1	1	1	1	1	*	1	6	6	16	0.0078125	0.0078125	IPR003107,IPR011990,IPR019734,NULL,	NULL,RNA-processing protein, HAT helix,Tetratricopeptide-like helical,Tetratricopeptide repeat,	GO:0005515,GO:0005622,GO:0006396,NULL,	NULL,	NULL,	6.62972	3	3	50	50	0
family_764	1	1	1	1	1	1	1	1	1	2	2	1	*	1	1	1	1	1	1	1	6	6	18	0.0078125	0.0078125	IPR001841,IPR013083,IPR017907,IPR018957,	Zinc finger, C3HC4 RING-type,Zinc finger, RING/FYVE/PHD-type,Zinc finger, RING-type,Zinc finger, RING-type, conserved site,	GO:0005515,GO:0008270,GO:0046872,	GO:0005488,GO:0031981,GO:0043234,GO:0044238,GO:0044260,GO:0044428,GO:0044699,GO:0044763,GO:0046872,NULL,	e3 ubiquitin-protein ligase ring1-like,NULL,ring finger protein 2,	5.80778	3	2	50	33.3333	0
family_1521	*	*	1	*	*	*	*	*	*	*	*	*	*	*	*	*	*	*	*	1	10	4	1	0.000488281	0.03125	IPR001214,IPR002893,IPR011990,IPR019734,	SET domain,Tetratricopeptide-like helical,Tetratricopeptide repeat,Zinc finger, MYND-type,	GO:0005515,	NULL,	NULL,	3.55042	2	2	50	50	0
family_848	1	1	1	1	1	1	1	2	1	*	1	1	1	1	1	1	1	1	1	1	8	5	18	0.00195312	0.015625	IPR003961,IPR013783,IPR015321,	Fibronectin, type III,Immunoglobulin-like fold,Interleukin-6 receptor alpha, binding,	GO:0005515,	NULL,	NULL,	3.51633	1	1	20	20	0
family_2140	*	*	*	*	*	*	*	*	*	*	*	*	*	*	*	*	*	*	1	1	5	12	1	0.015625	0.00012207	IPR007588,	Zinc finger, FLYWCH-type,	NULL,	NULL,	NULL,	2.85944	1	1	8.33333	8.33333	0
family_963	1	1	1	1	1	1	1	2	1	2	1	1	*	1	1	1	1	1	*	1	4	4	17	0.03125	0.03125	IPR001111,IPR001839,IPR002405,IPR015615,IPR017948,	Inhibin, alpha subunit,Transforming growth factor beta, conserved site,Transforming growth factor-beta, C-terminal,Transforming growth factor-beta, N-terminal,Transforming growth factor-beta-related,	GO:0005576,GO:0008083,GO:0040007,	GO:0001503,GO:0005515,GO:0006357,GO:0007178,GO:0007417,GO:0007507,GO:0009887,GO:0009890,GO:0009966,GO:0010604,GO:0045597,GO:0048468,GO:0048523,GO:0060485,GO:2000026,NULL,	NULL,protein decapentaplegic,	2.48125	2	1	50	25	0
family_841	*	*	*	*	*	*	*	*	1	*	*	*	*	*	*	*	*	*	*	1	17	12	1	3.8147e-06	0.00012207	IPR028002,NULL,	Myb/SANT-like DNA-binding domain,NULL,	NULL,	NULL,	NULL,	2.05375	4	3	33.3333	25	0
family_4561	*	*	*	*	*	*	*	*	*	*	1	*	*	*	*	*	*	*	*	1	8	5	1	0.00195312	0.015625	IPR001878,IPR003034,IPR005162,IPR013604,NULL,	7TM chemoreceptor,NULL,Retrotransposon gag domain,SAP domain,Zinc finger, CCHC-type,	GO:0003676,GO:0008270,GO:0016021,GO:0050909,NULL,	GO:0005488,NULL,	NULL,orf,	1.94933	1	1	20	20	0
family_5544	1	*	*	*	*	*	*	*	*	*	*	*	*	*	*	*	*	*	*	1	4	4	1	0.03125	0.03125	IPR012464,	Protein of unknown function DUF1676,	NULL,	NULL,	NULL,	1.45833	2	0	50	0	0
family_438	*	1	*	*	*	1	2	*	*	*	1	*	*	*	*	*	*	*	*	1	43	5	4	5.68434e-14	0.015625	IPR004875,IPR006612,IPR007889,IPR008906,IPR009057,IPR012337,IPR027805,IPR027806,	DDE superfamily endonuclease, CENP-B-like,DNA binding HTH domain, Psq-type,Harbinger transposase-derived nuclease domain,HAT dimerisation domain, C-terminal,Homeodomain-like,Ribonuclease H-like domain,Transposase, Helix-turn-helix domain,Zinc finger, C2CH-type,	GO:0003676,GO:0003677,GO:0046983,	NULL,	NULL,	1.38133	1	1	20	20	0
family_3077	*	*	*	*	*	*	*	*	*	*	1	*	*	*	*	*	1	*	*	1	10	5	2	0.000488281	0.015625	IPR001841,IPR006578,IPR006612,IPR013083,IPR018289,IPR022083,	KIF-1 binding protein,MADF domain,MULE transposase domain,Zinc finger, C2CH-type,Zinc finger, RING/FYVE/PHD-type,Zinc finger, RING-type,	GO:0003676,GO:0005515,GO:0008270,NULL,	NULL,	NULL,	1.01933	1	0	20	0	0
family_138	*	*	*	*	*	*	*	*	1	*	*	*	*	1	*	1	*	1	*	1	113	15	4	0	1.52588e-05	IPR000477,IPR003286,IPR004875,NULL,	DDE superfamily endonuclease, CENP-B-like,NULL,Reverse transcriptase,RNA-directed DNA polymerase, eukaryota,	GO:0003676,GO:0003723,GO:0003964,GO:0006278,NULL,	GO:0003676,NULL,	NULL,tigger transposable element derived 4,	0.955556	2	1	13.3333	6.66667	0
family_92	*	*	*	*	*	2	1	*	*	1	*	2	*	1	*	1	*	2	*	1	135	41	7	0	2.27374e-13	IPR001878,IPR005135,IPR006579,IPR007588,IPR012336,NULL,	Endonuclease/exonuclease/phosphatase,NULL,Pre-C2HC domain,Thioredoxin-like fold,Zinc finger, CCHC-type,Zinc finger, FLYWCH-type,	GO:0003676,GO:0008270,NULL,	NULL,	NULL,	0.871545	9	2	21.9512	4.87805	1	2.43902
family_467	*	*	*	*	*	*	*	*	*	*	1	*	*	*	*	*	1	*	*	1	30	11	2	4.65661e-10	0.000244141	IPR006612,NULL,	NULL,Zinc finger, C2CH-type,	GO:0003676,NULL,	NULL,	NULL,	0.836212	3	0	27.2727	0	0
family_7113	*	*	*	*	*	*	*	*	1	*	*	*	*	*	*	*	*	1	*	1	4	4	2	0.03125	0.03125	IPR008906,IPR012337,	HAT dimerisation domain, C-terminal,Ribonuclease H-like domain,	GO:0003676,GO:0046983,	NULL,	NULL,	0.64	1	0	25	0	0
family_311	*	*	*	*	*	*	*	*	*	*	*	*	*	*	*	*	1	*	*	1	23	21	1	5.96046e-08	2.38419e-07	IPR003656,IPR006578,IPR006580,IPR008906,IPR012337,IPR025398,NULL,	Domain of unknown function DUF4371,HAT dimerisation domain, C-terminal,MADF domain,NULL,Ribonuclease H-like domain,Zinc finger, BED-type predicted,Zinc finger, TTF-type,	GO:0003676,GO:0003677,GO:0046983,NULL,	GO:0005488,NULL,	NULL,zinc finger mym-type protein 1-like,	0.632698	3	0	14.2857	0	0
family_1123	*	*	*	*	*	*	*	*	*	*	*	*	*	1	*	*	1	2	*	1	16	6	3	7.62939e-06	0.0078125	IPR006580,IPR011335,IPR011604,IPR012337,IPR019080,IPR025398,NULL,	Domain of unknown function DUF4371,Exonuclease, phage-type/RecB, C-terminal,NULL,Restriction endonuclease type II-like,Ribonuclease H-like domain,YqaJ viral recombinase,Zinc finger, TTF-type,	GO:0003676,GO:0003677,GO:0004518,NULL,	GO:0005488,NULL,	NULL,protein,	0.626944	2	0	33.3333	0	0
family_115	*	*	*	*	*	*	*	*	*	*	*	*	*	1	*	*	1	*	*	1	90	56	2	0	0	IPR006612,IPR008906,IPR012337,IPR024445,NULL,	HAT dimerisation domain, C-terminal,NULL,Ribonuclease H-like domain,Transposase, ISXO2-like,Zinc finger, C2CH-type,	GO:0003676,GO:0046983,NULL,	GO:0005488,NULL,	52 kda repressor of the inhibitor of the protein kinase-like,NULL,	0.350089	2	1	3.57143	1.78571	0
family_271	*	*	*	*	*	*	*	*	*	*	*	1	*	*	*	*	*	*	*	1	44	21	1	2.84217e-14	2.38419e-07	NULL,	NULL,	NULL,	NULL,	NULL,	0.333095	3	0	14.2857	0	0
family_3604	*	*	*	*	*	*	*	*	*	*	*	*	*	*	*	1	*	*	*	1	14	5	1	3.05176e-05	0.015625	IPR008906,IPR012337,NULL,	HAT dimerisation domain, C-terminal,NULL,Ribonuclease H-like domain,	GO:0003676,GO:0046983,NULL,	NULL,	NULL,	0.241667	0	0	0	0	0
family_116	*	*	*	*	*	*	*	*	*	*	1	*	*	*	*	*	*	*	*	1	100	62	1	0	0	IPR007588,IPR010285,IPR018289,IPR027417,NULL,	DNA helicase Pif1,MULE transposase domain,NULL,P-loop containing nucleoside triphosphate hydrolase,Zinc finger, FLYWCH-type,	GO:0000723,GO:0003678,GO:0006281,NULL,	GO:0009536,GO:0016787,GO:0017111,GO:0043167,GO:0097159,GO:1901363,NULL,	atp-dependent dna helicase pif1-like,dc-stamp domain-containing protein 1-like,isopentenyl pyrophosphate:dimethyllallyl pyrophosphate partial,NULL,PREDICTED: hypothetical protein LOC100568563 [Acyrthosiphon pisum],PREDICTED: hypothetical protein LOC100569403 [Acyrthosiphon pisum],PREDICTED: hypothetical protein LOC100570212 [Acyrthosiphon pisum],PREDICTED: hypothetical protein LOC100573193 [Acyrt…	0.219597	4	0	6.45161	0	0
family_1277	*	*	*	*	*	*	*	*	*	*	1	*	*	*	*	*	*	*	*	1	15	7	1	1.52588e-05	0.00390625	IPR011335,IPR011604,IPR019080,	Exonuclease, phage-type/RecB, C-terminal,Restriction endonuclease type II-like,YqaJ viral recombinase,	GO:0003677,GO:0004518,	NULL,	NULL,	0.20119	1	0	14.2857	0	0
family_1197	*	*	*	*	*	*	*	*	*	*	*	*	*	1	*	*	*	*	*	1	14	8	1	3.05176e-05	0.00195312	IPR007527,IPR011335,IPR011604,IPR019080,	Exonuclease, phage-type/RecB, C-terminal,Restriction endonuclease type II-like,YqaJ viral recombinase,Zinc finger, SWIM-type,	GO:0003677,GO:0004518,GO:0008270,	GO:0005488,NULL,	NULL,protein isoform 2,	0.185208	1	0	12.5	0	0
family_1022	1	1	1	1	1	1	1	1	1	1	1	1	1	1	1	1	*	1	*	1	4	4	17	0.03125	0.03125	IPR019347,	Axonemal dynein light chain,	NULL,	NULL,	NULL,	0.18	0	0	0	0	0
family_134	*	*	*	*	*	1	1	*	1	*	*	*	*	2	*	*	*	1	*	1	142	11	5	0	0.000244141	NULL,	NULL,	NULL,	GO:0005488,NULL,	NULL,pol-like protein,	0.179848	1	0	9.09091	0	0
family_1073	*	*	*	*	*	*	*	*	*	*	*	*	*	1	*	*	*	*	*	1	14	8	1	3.05176e-05	0.00195312	IPR000727,NULL,	NULL,Target SNARE coiled-coil domain,	GO:0005515,NULL,	NULL,	NULL,	0.168958	0	0	0	0	0
family_2490	*	*	*	*	*	*	*	*	*	*	*	*	*	*	*	*	1	*	*	1	9	5	1	0.000976562	0.015625	NULL,	NULL,	NULL,	NULL,	NULL,	0.161	0	0	0	0	0
family_4059	*	1	*	*	*	*	*	*	*	*	*	*	1	*	*	1	2	1	*	1	6	7	5	0.0078125	0.00390625	NULL,	NULL,	NULL,	NULL,	NULL,	0.154286	0	0	0	0	0
family_996	*	1	*	*	*	2	*	*	*	*	*	*	1	1	*	*	1	2	*	1	13	4	6	6.10352e-05	0.03125	IPR005312,NULL,	NULL,Protein of unknown function DUF1759,	NULL,	GO:0005488,NULL,	bel12_ag transposon polyprotein,NULL,	0.112917	0	0	0	0	0
family_769	*	*	*	*	*	*	*	*	*	*	*	*	*	*	*	1	*	*	*	1	24	12	1	2.98023e-08	0.00012207	IPR007588,NULL,	NULL,Zinc finger, FLYWCH-type,	NULL,	NULL,	NULL,	0.0915278	0	0	0	0	0
family_4400	*	*	*	*	*	*	*	*	*	*	*	*	*	*	*	*	1	*	*	1	9	5	1	0.000976562	0.015625	NULL,	NULL,	NULL,	NULL,	NULL,	0.0903333	0	0	0	0	0
family_630	*	*	*	*	*	*	*	*	*	*	*	*	*	*	*	*	*	1	*	1	25	15	1	1.49012e-08	1.52588e-05	NULL,	NULL,	NULL,	NULL,	NULL,	0.0894444	0	0	0	0	0
family_6317	*	*	*	*	*	*	*	*	*	*	1	*	*	*	*	*	*	*	*	1	4	4	1	0.03125	0.03125	IPR024445,NULL,	NULL,Transposase, ISXO2-like,	NULL,	GO:0005488,GO:0016491,NULL,	NULL,uncharacterized transposase-like protein,	0.0829167	0	0	0	0	0
family_201	*	*	2	*	*	*	1	*	*	*	*	*	*	1	*	*	*	*	*	1	70	19	3	0	9.53674e-07	IPR001370,	Baculoviral inhibition of apoptosis protein repeat,	NULL,	GO:0005515,NULL,	inhibitor of apoptosis protein,inhibitor of apoptosis protein 3,NULL,	0.0787719	0	0	0	0	0
family_5946	*	*	*	*	*	*	*	*	*	*	*	*	*	1	*	*	*	*	*	1	9	4	1	0.000976562	0.03125	IPR001878,	Zinc finger, CCHC-type,	GO:0003676,GO:0008270,	GO:0003676,GO:0005488,GO:0046872,	gag-like protein,hypothetical protein TcasGA2_TC005146 [Tribolium castaneum],uncharacterized protein loc368382,ytx1_xenla ame: full=transposon tx1 uncharacterized 82 kda protein ame: full=orf 1,	0.07125	0	0	0	0	0
family_3598	*	*	*	*	*	1	*	*	*	*	*	*	*	*	*	*	*	*	*	1	8	7	1	0.00195312	0.00390625	IPR007588,IPR009000,NULL,	NULL,Translation protein, beta-barrel domain,Zinc finger, FLYWCH-type,	NULL,	NULL,	NULL,	0.062619	0	0	0	0	0
family_610	*	*	*	*	*	1	*	*	*	1	1	*	*	*	*	*	*	*	*	1	14	15	3	3.05176e-05	1.52588e-05	IPR001005,IPR004210,IPR006578,IPR009057,IPR017877,IPR017930,	BESS motif,Homeodomain-like,MADF domain,Myb domain,Myb-like domain,SANT/Myb domain,	GO:0003677,GO:0003682,	NULL,	NULL,	0.0554444	0	0	0	0	0
family_920	*	*	*	*	*	*	*	*	*	*	*	*	*	*	*	1	*	*	*	1	21	12	1	2.38419e-07	0.00012207	IPR007588,NULL,	NULL,Zinc finger, FLYWCH-type,	NULL,	NULL,	NULL,	0.0523611	0	0	0	0	0
family_5937	1	*	*	*	*	*	*	*	*	*	*	*	*	*	*	*	*	*	*	1	4	5	1	0.03125	0.015625	IPR006612,	Zinc finger, C2CH-type,	GO:0003676,	GO:0005488,NULL,	NULL,thap domain-containing protein 1-like,thap domain-containing protein 9-like,	0.0496667	0	0	0	0	0
family_1338	*	*	*	*	*	*	*	*	*	*	1	*	*	*	1	*	*	*	*	1	11	4	2	0.000244141	0.03125	IPR002007,IPR010255,IPR019791,	Haem peroxidase,Haem peroxidase, animal,Haem peroxidase, animal, subgroup,	GO:0004601,GO:0006979,GO:0020037,GO:0055114,	GO:0044699,NULL,	NULL,prostaglandin g h synthase 1-like,	0.0491667	0	0	0	0	0
family_1240	*	1	*	*	*	*	*	*	*	*	*	*	*	1	*	*	*	*	*	1	17	4	2	3.8147e-06	0.03125	IPR007021,IPR008906,IPR012337,	Domain of unknown function DUF659,HAT dimerisation domain, C-terminal,Ribonuclease H-like domain,	GO:0003676,GO:0046983,	GO:0005488,NULL,	NULL,uncharacterized protein loc100244824,	0.0420833	0	0	0	0	0
family_916	*	*	*	*	*	*	*	*	*	*	*	*	*	1	*	*	*	*	*	1	15	13	1	1.52588e-05	6.10352e-05	IPR001370,NULL,	Baculoviral inhibition of apoptosis protein repeat,NULL,	NULL,	NULL,	NULL,	0.0408974	0	0	0	0	0
family_6227	*	*	*	*	*	*	*	*	*	*	*	*	*	1	*	*	*	*	*	1	6	4	1	0.0078125	0.03125	IPR003323,IPR025476,NULL,	Helitron helicase-like domain,NULL,Ovarian tumour, otubain,	NULL,	NULL,	NULL,	0.0395833	0	0	0	0	0
family_4043	*	*	*	*	*	*	*	*	*	*	*	1	*	2	*	1	*	*	*	1	4	7	3	0.03125	0.00390625	IPR001878,NULL,	NULL,Zinc finger, CCHC-type,	GO:0003676,GO:0008270,NULL,	GO:0005488,NULL,	eftud2 protein,NULL,	0.0309524	0	0	0	0	0
family_791	*	*	*	*	*	*	*	*	1	*	*	*	*	*	*	*	*	1	*	1	13	12	2	6.10352e-05	0.00012207	NULL,	NULL,	NULL,	NULL,	NULL,	0.0295833	0	0	0	0	0
family_516	*	*	*	*	*	*	*	*	1	*	*	*	*	*	*	*	*	*	*	1	17	10	1	3.8147e-06	0.000488281	IPR003656,IPR022242,IPR025398,NULL,	87kDa Transposase,Domain of unknown function DUF4371,NULL,Zinc finger, BED-type predicted,	GO:0003677,NULL,	GO:0005488,NULL,	NULL,zinc finger bed domain-containing protein 5,zinc finger bed domain-containing protein 5-like,zinc finger protein,	0.0245	0	0	0	0	0
family_4054	*	1	*	*	*	*	*	*	*	*	*	*	*	*	*	*	1	*	*	1	5	8	2	0.015625	0.00195312	IPR001394,NULL,	NULL,Ubiquitin carboxyl-terminal hydrolases family 2,	GO:0004221,GO:0006511,NULL,	NULL,	NULL,	0.0241667	0	0	0	0	0
family_5396	*	1	*	*	*	*	*	*	1	*	*	*	*	*	*	*	*	*	*	1	4	4	2	0.03125	0.03125	IPR008906,IPR012337,IPR025525,	Domain of unknown function DUF4413,HAT dimerisation domain, C-terminal,Ribonuclease H-like domain,	GO:0003676,GO:0046983,	GO:0003676,GO:0005488,NULL,	NULL,zinc finger bed domain-containing protein 1-like,	0.02375	0	0	0	0	0
family_1275	*	*	*	*	*	*	*	*	*	*	1	*	*	*	*	*	1	*	*	1	12	5	2	0.00012207	0.015625	IPR008906,IPR012337,	HAT dimerisation domain, C-terminal,Ribonuclease H-like domain,	GO:0003676,GO:0046983,	GO:0003676,GO:0005488,NULL,	NULL,zinc finger bed domain-containing protein 1-like,	0.0206667	0	0	0	0	0
family_1122	*	*	1	*	*	*	*	*	1	*	*	*	*	1	*	1	*	1	*	1	6	11	5	0.0078125	0.000244141	IPR001878,NULL,	NULL,Zinc finger, CCHC-type,	GO:0003676,GO:0008270,NULL,	NULL,	NULL,	0.0206061	0	0	0	0	0
family_5439	1	*	*	*	1	1	2	1	*	*	*	*	*	*	*	*	*	*	*	1	4	4	5	0.03125	0.03125	IPR004210,IPR006578,	BESS motif,MADF domain,	GO:0003677,	NULL,	NULL,	0.01875	0	0	0	0	0
family_5441	*	*	*	*	*	*	*	*	1	*	*	1	*	*	*	*	*	*	*	1	4	4	2	0.03125	0.03125	IPR000058,NULL,	NULL,Zinc finger, AN1-type,	GO:0008270,NULL,	NULL,	NULL,	0.0183333	0	0	0	0	0
family_6884	*	*	*	*	*	*	*	*	*	1	*	*	*	*	*	*	*	1	*	1	4	4	2	0.03125	0.03125	NULL,	NULL,	NULL,	NULL,	NULL,	0.01125	0	0	0	0	0
family_437	*	*	1	*	*	1	*	*	2	*	*	*	1	*	*	2	1	*	*	1	17	21	6	3.8147e-06	2.38419e-07	IPR006578,	MADF domain,	NULL,	NULL,	NULL,	0.00944444	0	0	0	0	0
family_4440	*	*	*	*	*	1	*	*	*	*	*	*	*	*	*	*	*	*	*	1	5	5	1	0.015625	0.015625	IPR003656,IPR012337,	Ribonuclease H-like domain,Zinc finger, BED-type predicted,	GO:0003676,GO:0003677,	GO:0005488,NULL,	NULL,zinc finger bed domain-containing protein 1-like,	0.00766667	0	0	0	0	0
family_4447	*	*	*	*	*	*	*	*	*	*	*	*	*	*	*	*	*	1	*	1	4	8	1	0.03125	0.00195312	NULL,	NULL,	NULL,	GO:0004889,GO:0005886,GO:0006812,GO:0007165,GO:0016021,GO:0030054,GO:0045211,NULL,	nicotinic acetylcholine receptor alpha 3 subunit,NULL,	0.00479167	0	0	0	0	0
family_6295	*	*	*	*	*	1	*	*	*	*	*	*	*	*	*	*	*	*	*	1	4	4	1	0.03125	0.03125	IPR011011,IPR013083,NULL,	NULL,Zinc finger, FYVE/PHD-type,Zinc finger, RING/FYVE/PHD-type,	NULL,	NULL,	NULL,	0.00416667	0	0	0	0	0
family_6489	*	*	*	*	*	*	*	*	*	*	1	*	*	*	*	*	*	*	*	1	4	4	1	0.03125	0.03125	IPR001878,NULL,	NULL,Zinc finger, CCHC-type,	GO:0003676,GO:0008270,NULL,	GO:0005488,NULL,	NULL,uncharacterized 50 kda protein in type i retrotransposable element r1dm,	0.00375	0	0	0	0	0
family_6303	*	*	*	*	*	*	*	*	*	*	1	*	*	*	*	*	*	*	*	1	4	4	1	0.03125	0.03125	IPR009057,NULL,	Homeodomain-like,NULL,	GO:0003677,NULL,	NULL,	NULL,	0	0	0	0	0	0

## Sheet: B
Table S4B
Family_ID	Aaeg	Acep	Adar	Agam	Amel	Bmor	Cqui	Dmel	Dple	Dpon	Dpul	Hmel	Msca	Nvit	Phum	Rpro	Sinv	Tcas	Turt	Mean size (excl. Apis and G006)	Apis	G006	No. taxa with family	Prob(Apis =< mean size)	Prob(G006 =< mean size)	Interpro domains present in family	Interpro description	Interpro GO term	Blast2go terms present in family	Blast2go description	Mean FPKM (across genes)	No genes > 1 FPKM	No genes > 5 FPKM	Proportion of genes expressed (>1 FPKM)	Proportion of genes expressed (>5 FPKM)	No. of DE genes in host swap
family_70	14	5	7	10	7	3	21	11	2	14	4	6	14	21	3	14	5	18	4	10	17	19	19	0.0610391	0.0307142	IPR002198,IPR002347,IPR016040,IPR020904,	Glucose/ribitol dehydrogenase,NAD(P)-binding domain,Short-chain dehydrogenase/reductase, conserved site,Short-chain dehydrogenase/reductase SDR,	GO:0008152,GO:0016491,NULL,	GO:0000166,GO:0003824,GO:0008152,GO:0016020,GO:0016491,GO:0055114,NULL,	3-oxoacyl-,dehydrogenase reductase sdr family member 11-like,dehydrogenase reductase sdr family member 11 precursor,dehydrogenase reductase sdr family protein 7-like,enterobactin synthetase component f,non ribosomal peptide synthase,NULL,serine 3-dehydrogenase,short-chain dehydrogenase,	24.7039	18	15	94.7368	78.9474	2
family_1010	1	1	1	1	1	1	1	1	1	1	1	1	2	1	1	1	1	1	1	1	3	4	19	0.0625	0.03125	IPR000717,IPR011990,IPR011991,	Proteasome component (PCI) domain,Tetratricopeptide-like helical,Winged helix-turn-helix DNA-binding domain,	GO:0005515,	GO:0005515,GO:0005730,GO:0005737,GO:0008180,GO:0010388,	cop9 signalosome complex subunit 4,	20.6608	1	1	25	25	0
family_1008	1	1	2	1	1	1	1	1	1	1	2	1	1	1	1	1	1	1	1	1	3	4	19	0.0625	0.03125	IPR003395,IPR027132,IPR027417,NULL,	NULL,P-loop containing nucleoside triphosphate hydrolase,RecF/RecN/SMC, N-terminal,Structural maintenance of chromosomes protein 6,	GO:0000724,GO:0006281,GO:0030915,NULL,	GO:0006259,GO:0033554,GO:0043229,GO:0044763,NULL,	NULL,structural maintenance of chromosomes protein 6,structural maintenance of chromosomes protein 6-like,	4.70417	1	1	25	25	0
family_1362	2	1	1	1	2	1	*	2	2	1	1	1	*	1	1	1	1	1	1	1	1	4	17	0.25	0.03125	IPR000573,IPR001030,IPR006248,IPR015928,IPR015931,IPR015932,IPR015937,IPR018136,	Aconitase/3-isopropylmalate dehydratase large subunit, alpha/beta/alpha,Aconitase/3-isopropylmalate dehydratase large subunit, alpha/beta/alpha, subdomain 1/3,Aconitase/3-isopropylmalate dehydratase large subunit, alpha/beta/alpha, subdomain 2,Aconitase/3-isopropylmalate dehydratase, swivel,Aconitase A/isopropylmalate dehydratase small subunit, swivel,Aconitase family, 4Fe-4S cluster binding site…	GO:0003994,GO:0006099,GO:0008152,GO:0051539,	GO:0003994,GO:0006099,GO:0019643,GO:0046487,GO:0051539,GO:0052632,GO:0052633,	aconitate mitochondrial,aconitate mitochondrial-like,	79.1996	1	1	25	25	0
family_877	1	1	*	1	*	1	1	2	1	1	4	2	2	1	1	2	1	1	2	1	3	4	17	0.0625	0.03125	IPR011697,IPR015527,	Peptidase C26,Peptidase C26, gamma-glutamyl hydrolase,	GO:0003824,GO:0006541,GO:0008242,GO:0016787,	GO:0006541,GO:0008242,	gamma-glutamyl hydrolase,gamma-glutamyl hydrolase a-like,	12.4921	3	2	75	50	1
family_1191	1	1	1	1	1	1	1	1	1	*	1	1	1	1	1	2	1	1	*	1	3	4	17	0.0625	0.03125	IPR005079,	Peptidase C45, acyl-coenzyme A:6-aminopenicillanic acid acyl-transferase,	GO:0042318,	NULL,	NULL,	12.3846	2	1	50	25	0
family_454	2	2	2	2	2	4	1	2	4	3	*	4	1	*	1	4	1	1	3	2	5	7	17	0.0625	0.0195312	IPR006153,NULL,	Cation/H+ exchanger,NULL,	GO:0006812,GO:0015299,GO:0016021,GO:0055085,NULL,	GO:0006810,GO:0044765,NULL,	mitochondrial sodium hydrogen exchanger nha2,mitochondrial sodium hydrogen exchanger nha2-like,NULL,	11.9924	5	3	71.4286	42.8571	0
family_970	2	1	*	*	1	*	1	2	1	1	2	*	1	1	2	1	1	1	2	1	2	6	15	0.125	0.0078125	IPR002498,IPR007967,IPR016034,IPR023231,IPR023610,IPR027483,IPR027484,	GSKIP domain,Phosphatidylinositol-4-phosphate 5-kinase,Phosphatidylinositol-4-phosphate 5-kinase, core,Phosphatidylinositol-4-phosphate 5-kinase, core, subgroup,Phosphatidylinositol-4-phosphate 5-kinase, C-terminal,Phosphatidylinositol-4-phosphate 5-kinase, N-terminal domain,Protein of unknown function DUF727,	GO:0016307,GO:0046488,	GO:0016308,GO:0046854,NULL,	NULL,phosphatidylinositol-4-phosphate 5-kinase type i,	10.9042	2	2	33.3333	33.3333	0
family_1032	1	1	*	1	2	*	1	1	*	2	2	*	1	*	1	*	1	1	4	1	3	4	13	0.0625	0.03125	IPR000072,IPR004153,	CXCXC repeat,PDGF/VEGF domain,	GO:0008083,GO:0016020,	GO:0007165,GO:0008083,GO:0008283,GO:0016020,GO:0040007,GO:0051781,NULL,	NULL,pdgf- and vegf-related factor 1-like precursor,	8.25167	4	2	100	50	1
family_2285	*	1	*	*	*	1	*	*	1	*	1	1	*	1	2	1	1	1	2	1	2	4	11	0.125	0.03125	IPR000626,IPR001841,IPR001965,IPR003105,IPR011011,IPR013083,IPR014722,IPR015947,IPR017907,IPR019787,IPR019955,IPR019956,IPR021991,	Domain of unknown function DUF3590,PUA-like domain,Ribosomal protein L2 domain 2,SRA-YDG,Ubiquitin,Ubiquitin domain,Ubiquitin supergroup,Zinc finger, FYVE/PHD-type,Zinc finger, PHD-finger,Zinc finger, PHD-type,Zinc finger, RING/FYVE/PHD-type,Zinc finger, RING-type,Zinc finger, RING-type, conserved site,	GO:0005515,GO:0008270,GO:0042393,	GO:0000785,GO:0005488,GO:0005634,GO:0006351,GO:0010468,GO:0016567,GO:0016568,GO:0042393,GO:0044763,NULL,	e3 ubiquitin-protein ligase uhrf1,e3 ubiquitin-protein ligase uhrf1-like,NULL,	12.9388	4	2	100	50	0
family_4916	*	*	1	1	*	1	*	*	*	1	1	1	*	*	*	*	*	1	1	1	1	4	8	0.25	0.03125	IPR000504,IPR002483,IPR012677,	Nucleotide-binding, alpha-beta plait,PWI domain,RNA recognition motif domain,	GO:0000166,GO:0003676,GO:0006397,	GO:0000166,GO:0003676,GO:0006397,GO:0097159,GO:1901363,	probable rna-binding protein 25,rbm25 protein,rna binding motif protein 25,	14.3171	1	1	25	25	0
family_915	2	*	*	*	*	2	*	*	3	*	*	1	*	*	*	1	1	*	*	2	5	10	6	0.0625	0.00317383	IPR004210,IPR006578,IPR017877,NULL,	BESS motif,MADF domain,Myb-like domain,NULL,	GO:0003677,NULL,	GO:0003677,NULL,	hypothetical protein EAG_01984 [Camponotus floridanus],NULL,	0.349167	1	0	10	0	0
family_4820	1	1	*	*	*	*	1	*	*	*	*	*	1	1	*	*	1	*	*	1	2	7	6	0.125	0.00390625	NULL,	NULL,	NULL,	NULL,	NULL,	0.181667	0	0	0	0	0
family_5934	*	2	*	*	*	*	*	*	*	*	*	*	*	*	*	1	1	*	*	1	3	5	3	0.0625	0.015625	IPR006580,IPR025476,NULL,	Helitron helicase-like domain,NULL,Zinc finger, TTF-type,	NULL,	NULL,	NULL,	0.0406667	0	0	0	0	0
family_6742	*	*	1	*	*	*	1	*	*	*	*	*	*	*	*	*	*	*	*	1	1	4	2	0.25	0.03125	NULL,	NULL,	NULL,	NULL,	NULL,	0.620833	1	0	25	0	0
family_6791	*	*	*	*	*	*	*	*	*	*	*	*	*	1	*	1	*	*	*	1	3	4	2	0.0625	0.03125	IPR011011,IPR013083,IPR019786,NULL,	NULL,Zinc finger, FYVE/PHD-type,Zinc finger, PHD-type, conserved site,Zinc finger, RING/FYVE/PHD-type,	NULL,	NULL,	NULL,	0.382917	1	0	25	0	0
family_7109	*	*	*	*	*	*	*	*	*	1	1	*	*	*	*	*	*	*	*	1	1	4	2	0.25	0.03125	IPR018289,IPR022083,	KIF-1 binding protein,MULE transposase domain,	NULL,	NULL,	NULL,	0.025	0	0	0	0	0
family_7963	*	*	*	*	*	*	*	1	*	1	*	*	*	*	*	*	*	*	*	1	1	4	2	0.25	0.03125	IPR004210,IPR006578,IPR011335,IPR011604,IPR019080,	BESS motif,Exonuclease, phage-type/RecB, C-terminal,MADF domain,Restriction endonuclease type II-like,YqaJ viral recombinase,	GO:0003677,GO:0004518,	GO:0003824,GO:0005488,GO:0044237,GO:0050794,NULL,	histidine kinase- dna gyrase b- and hsp90-like domain containing protein,NULL,	0.00708333	0	0	0	0	0
family_1485	*	*	*	*	*	*	*	*	*	*	*	*	*	*	*	*	*	*	2	2	5	8	1	0.0625	0.0107422	IPR002060,IPR008949,IPR017825,IPR019845,	Lycopene cyclase domain,Squalene/phytoene synthase,Squalene/phytoene synthase, conserved site,Terpenoid synthase,	GO:0009058,GO:0016740,GO:0016765,GO:0016872,	GO:0006694,GO:0008299,GO:0016102,GO:0016117,GO:0016120,GO:0016765,GO:0016767,GO:0016853,GO:0016872,GO:0045436,GO:0046905,	lycopene cyclase phytoene synthase,	3.78729	5	3	62.5	37.5	0
family_6586	*	*	*	*	*	*	*	*	*	*	*	*	*	*	*	*	1	*	*	1	2	5	1	0.125	0.015625	IPR006612,	Zinc finger, C2CH-type,	GO:0003676,	NULL,	NULL,	1.07367	1	1	20	20	0
family_5402	*	*	*	*	*	*	*	*	*	*	*	*	*	*	*	*	1	*	*	1	3	6	1	0.0625	0.0078125	NULL,	NULL,	NULL,	NULL,	NULL,	0.323333	1	0	16.6667	0	0
family_2114	*	*	*	*	*	*	*	*	*	*	*	*	*	2	*	*	*	*	*	2	3	9	1	0.1875	0.00585938	NULL,	NULL,	NULL,	NULL,	NULL,	0.160556	1	0	11.1111	0	0
family_6556	*	*	*	*	*	*	*	*	*	*	1	*	*	*	*	*	*	*	*	1	3	4	1	0.0625	0.03125	NULL,	NULL,	NULL,	NULL,	NULL,	0.140833	0	0	0	0	0
family_5952	*	*	*	*	*	*	*	*	*	*	*	*	*	1	*	*	*	*	*	1	3	6	1	0.0625	0.0078125	IPR009057,NULL,	Homeodomain-like,NULL,	GO:0003677,NULL,	NULL,	NULL,	0.1175	0	0	0	0	0
family_7969	*	*	*	*	*	*	*	*	*	*	*	*	*	*	*	*	*	1	*	1	2	4	1	0.125	0.03125	NULL,	NULL,	NULL,	NULL,	NULL,	0.0670833	0	0	0	0	0
family_5034	*	*	*	*	*	*	*	*	*	*	1	*	*	*	*	*	*	*	*	1	3	8	1	0.0625	0.00195312	IPR006612,NULL,	NULL,Zinc finger, C2CH-type,	GO:0003676,NULL,	NULL,	NULL,	0.0120833	0	0	0	0	0

## Sheet: C
Table S4C
Family_ID	Aaeg	Acep	Adar	Agam	Amel	Bmor	Cqui	Dmel	Dple	Dpon	Dpul	Hmel	Msca	Nvit	Phum	Rpro	Sinv	Tcas	Turt	Mean size (excl. Apis and G006)	Apis	G006	Apis - G006	No. taxa with family (excl. aphids)	Prob(Apis =< mean size)	Prob(G006 =< mean size)	Interpro domains present in family	Interpro description	Interpro GO term	Blast2go terms present in family	Blast2go description	Mean FPKM (across genes)	No genes > 1 FPKM	No genes > 5 FPKM	Proportion of genes expressed (>1 FPKM)*	Proportion of genes expressed (>5 FPKM)*	No. of DE genes in host swap	Proprtion of family DE
family_1	349	78	92	142	58	168	362	120	158	123	93	124	51	57	80	98	65	126	36	125	262	78	184	19	6.64135e-13	0.999405	IPR007087,IPR012934,IPR013083,IPR013087,IPR015880,IPR021896,	Transposase protein,Zinc finger, AD-type,Zinc finger, C2H2,Zinc finger, C2H2-like,Zinc finger C2H2-type/integrase DNA-binding domain,Zinc finger, RING/FYVE/PHD-type,	GO:0003676,GO:0005634,GO:0008270,GO:0046872,	GO:0003676,GO:0005488,GO:0005622,GO:0005730,GO:0006351,GO:0008270,GO:0010467,GO:0034645,GO:0044238,GO:0044260,GO:0044763,GO:0046872,GO:0050794,NULL,	NULL,pr-domain containing protein 9,transcriptional repressor ctcf,transcription factor iiia-like,zinc finger,zinc finger protein,zinc finger protein 112 homolog,zinc finger protein 227,zinc finger protein 271-like,zinc finger protein 423,zinc finger protein 649,zinc finger protein 717-like,zinc finger protein 836-like,zinc finger protein 84,zinc finger protein 90,	16.2347	63	50	80.7692	64.1026	0	0
family_11	41	23	26	38	22	33	31	29	35	28	18	35	20	22	20	22	23	63	24	29	47	16	31	19	0.0143133	0.963773	IPR000157,IPR000372,IPR000483,IPR001611,IPR003591,IPR003961,IPR013783,IPR025875,IPR026906,	Cysteine-rich flanking region, C-terminal,Fibronectin, type III,Immunoglobulin-like fold,Leucine-rich repeat,Leucine rich repeat 4,Leucine rich repeat 5,Leucine-rich repeat-containing N-terminal,Leucine-rich repeat, typical subtype,Toll/interleukin-1 receptor homology (TIR) domain,	GO:0005515,GO:0007165,	GO:0005488,GO:0006955,GO:0007165,GO:0016787,GO:0042742,GO:0050896,NULL,	NULL,protein toll,slit protein,	17.5593	16	13	100	81.25	0	0
family_196	8	3	2	3	2	2	7	3	2	2	7	1	2	4	2	4	4	2	8	4	20	6	14	19	0.000138581	0.171875	IPR003100,IPR003165,IPR012337,	Argonaute/Dicer protein, PAZ domain,Ribonuclease H-like domain,Stem cell self-renewal protein Piwi,	GO:0003676,GO:0005515,	NULL,	NULL,	24.8072	4	4	66.6667	66.6667	0	0
family_37	33	12	11	24	9	12	23	19	13	10	23	15	6	14	8	8	13	14	6	14	31	18	13	19	0.00330441	0.188543	IPR001930,IPR014782,IPR024571,	ERAP1-like C-terminal domain,Peptidase M1, alanine aminopeptidase/leukotriene A4 hydrolase,Peptidase M1, membrane alanine aminopeptidase, N-terminal,	GO:0006508,GO:0008237,GO:0008270,	GO:0004177,GO:0006508,GO:0008233,GO:0008237,GO:0008270,GO:0016787,GO:0046872,GO:0070011,NULL,	aminopeptidase n,aminopeptidase n-like,endoplasmic reticulum aminopeptidase 2-like,NULL,puromycin-sensitive aminopeptidase-like,	52.8354	18	16	100	88.8889	3	16.6667
family_28	27	13	12	16	9	23	22	17	19	14	18	19	4	22	12	19	14	26	11	17	30	21	9	19	0.019993	0.208846	IPR013120,IPR016040,IPR019134,IPR026055,	Cactin C-terminal domain,Fatty acyl-CoA reductase,Male sterility, NAD-binding,NAD(P)-binding domain,	GO:0005515,GO:0080019,	GO:0000166,GO:0016491,GO:0080019,NULL,	fatty acyl- reductase 1,fatty acyl- reductase cg5065-like,NULL,	27.2267	18	16	85.7143	76.1905	1	4.7619
family_17	22	18	20	24	20	40	27	15	31	17	17	31	5	39	15	21	22	27	17	23	37	30	7	19	0.0259469	0.13584	IPR000172,IPR007867,IPR012132,	Glucose-methanol-choline oxidoreductase,Glucose-methanol-choline oxidoreductase, C-terminal,Glucose-methanol-choline oxidoreductase, N-terminal,	GO:0006066,GO:0008812,GO:0016614,GO:0050660,GO:0055114,	GO:0004344,GO:0005576,GO:0006066,GO:0006098,GO:0006544,GO:0006563,GO:0006566,GO:0008812,GO:0016491,GO:0016614,GO:0044710,GO:0050660,GO:0055114,NULL,	glucose dehydrogenase,NULL,	14.039	25	19	83.3333	63.3333	0	0
family_146	7	6	7	7	6	5	7	6	10	4	11	7	1	6	5	6	7	6	7	6	12	6	6	19	0.0481262	0.387207	IPR001555,IPR002376,IPR005793,IPR009081,IPR010061,IPR010102,IPR011034,IPR015590,IPR016160,IPR016161,IPR016162,IPR016163,	Acyl carrier protein-like,Aldehyde dehydrogenase, conserved site,Aldehyde dehydrogenase, C-terminal,Aldehyde dehydrogenase domain,Aldehyde dehydrogenase, N-terminal,Aldehyde/histidinol dehydrogenase,Formyl transferase, C-terminal,Formyl transferase, C-terminal-like,Formyl transferase, N-terminal,Methylmalonate-semialdehyde dehydrogenase,Phosphoribosylglycinamide formyltransferase, active site,Suc…	GO:0003824,GO:0004491,GO:0008152,GO:0008168,GO:0009013,GO:0009058,GO:0009450,GO:0016491,GO:0016620,GO:0016742,GO:0055114,	GO:0000166,GO:0004029,GO:0004043,GO:0004491,GO:0004777,GO:0005739,GO:0006020,GO:0006081,GO:0006094,GO:0006096,GO:0006522,GO:0006525,GO:0006531,GO:0006547,GO:0006550,GO:0006552,GO:0006554,GO:0006560,GO:0006568,GO:0006570,GO:0006574,GO:0006631,GO:0006699,GO:0009013,GO:0009085,GO:0009450,GO:0016491,GO:0016620,GO:0016741,GO:0018478,GO:0018888,GO:0019260,GO:0019482,GO:0019852,GO:0019859,GO:0044237,GO:…	10-formyltetrahydrofolate dehydrogenase,aldehyde dehydrogenase,alpha-aminoadipic semialdehyde dehydrogenase,methylmalonate-semialdehyde dehydrogenase,succinic semialdehyde dehydrogenase,	80.4925	6	6	100	100	0	0
family_46	11	16	9	11	15	12	14	13	13	13	12	11	8	14	13	14	23	15	2	13	24	19	5	19	0.0235155	0.107664	IPR003593,IPR004273,IPR011704,IPR013594,IPR013602,IPR024317,IPR024743,IPR026815,IPR026976,IPR026982,IPR026983,IPR027417,	AAA+ ATPase domain,ATPase, dynein-related, AAA domain,Cytoplasmic dynein 2 heavy chain 1,Dynein-1-alpha heavy chain, flagellar inner arm I1 complex,Dynein heavy chain,Dynein heavy chain 2, axonemal,Dynein heavy chain, coiled coil stalk,Dynein heavy chain domain,Dynein heavy chain, domain-1,Dynein heavy chain, domain-2,Dynein heavy chain, P-loop containing D4 domain,P-loop containing nucleoside tr…	GO:0000166,GO:0001539,GO:0003777,GO:0005524,GO:0005858,GO:0007018,GO:0016887,GO:0017111,GO:0030031,GO:0030286,GO:0035085,	GO:0000166,GO:0003774,GO:0003777,GO:0004368,GO:0005488,GO:0005524,GO:0005794,GO:0005874,GO:0005930,GO:0006072,GO:0006118,GO:0006200,GO:0006796,GO:0006928,GO:0007018,GO:0007030,GO:0007275,GO:0009331,GO:0009987,GO:0015630,GO:0016887,GO:0017111,GO:0019637,GO:0030286,GO:0042995,GO:0043167,GO:0043234,GO:0044430,GO:0044710,GO:0044763,GO:0046486,GO:1901135,NULL,	cytoplasmic dynein 2 heavy chain 1-like,dynein beta ciliary-like,dynein heavy chain,dynein heavy chain axonemal,dynein heavy chain axonemal-like,heavy chain 2,NULL,	2.23509	2	1	10.5263	5.26316	0	0
family_172	7	5	3	5	4	5	3	6	5	6	10	4	4	4	6	6	5	5	8	5	12	7	5	19	0.0245209	0.193848	IPR001373,IPR011991,IPR016157,IPR016158,IPR016159,IPR019559,	Cullin, conserved site,Cullin homology,Cullin, N-terminal,Cullin protein, neddylation domain,Cullin repeat-like-containing domain,Winged helix-turn-helix DNA-binding domain,	GO:0006511,GO:0031461,GO:0031625,	GO:0000080,GO:0000082,GO:0000084,GO:0000090,GO:0000910,GO:0001831,GO:0004842,GO:0005634,GO:0005654,GO:0005794,GO:0005827,GO:0005829,GO:0006511,GO:0006513,GO:0006810,GO:0007050,GO:0007219,GO:0007229,GO:0007369,GO:0008054,GO:0008285,GO:0009790,GO:0009887,GO:0016043,GO:0016055,GO:0016477,GO:0017145,GO:0019005,GO:0019048,GO:0030332,GO:0031145,GO:0031146,GO:0031461,GO:0031463,GO:0031466,GO:0031625,GO:…	cul3 protein,cullin,cullin 1,cullin 3,cullin-3-like isoform 1,cullin-5,NULL,	33.4205	6	6	85.7143	85.7143	0	0
family_495	1	3	1	1	3	4	1	2	4	2	2	3	2	3	3	2	3	2	1	2	7	2	5	19	0.0195312	0.3125	IPR004344,IPR027750,IPR028330,	Probable tubulin polyglutamylase TTLL2,Tubulin polyglutamylase TTLL1,Tubulin-tyrosine ligase/Tubulin polyglutamylase,	GO:0006464,GO:0018095,	GO:0004835,GO:0006118,GO:0006119,GO:0006464,GO:0006570,GO:0008121,GO:0015992,GO:0045285,	probable tubulin polyglutamylase ttll1-like,probable tubulin polyglutamylase ttll2-like,	2.8175	1	1	50	50	0	0
family_227	4	5	3	4	3	5	5	5	4	5	4	3	2	4	5	4	3	4	4	4	9	5	4	19	0.0461426	0.253906	IPR002155,IPR016038,IPR016039,IPR020610,IPR020613,IPR020615,IPR020616,IPR020617,	Thiolase,Thiolase, active site,Thiolase, acyl-enzyme intermediate active site,Thiolase, conserved site,Thiolase, C-terminal,Thiolase-like,Thiolase-like, subgroup,Thiolase, N-terminal,	GO:0003824,GO:0008152,GO:0016747,	GO:0006118,GO:0008152,GO:0009055,GO:0015035,GO:0016746,GO:0016747,GO:0045454,	3-ketoacyl- mitochondrial-like,acetyl- cytosolic-like,acetyl- mitochondrial,trifunctional enzyme subunit mitochondrial-like,	76.7997	5	4	100	80	0	0
family_309	2	2	2	3	1	3	3	6	3	6	4	2	2	1	5	4	3	4	2	3	8	4	4	19	0.0327148	0.226562	IPR000222,IPR001932,IPR015655,	Protein phosphatase 2C,Protein phosphatase 2C, manganese/magnesium aspartate binding site,Protein phosphatase 2C (PP2C)-like domain,	GO:0003824,GO:0004722,GO:0006470,	GO:0003824,GO:0004722,GO:0006470,GO:0008287,GO:0016787,GO:0046872,	probable protein phosphatase 2c -like,protein phosphatase,protein phosphatase 1g,protein phosphatase 2c,	70.5433	3	3	75	75	0	0
family_346	4	3	2	3	3	3	3	3	3	3	2	1	2	3	2	3	1	3	3	3	8	4	4	19	0.0327148	0.226562	IPR004031,	PMP-22/EMP/MP20/Claudin superfamily,	GO:0016021,	NULL,	NULL,	21.4508	4	2	100	50	0	0
family_558	2	2	2	2	2	1	2	2	1	3	2	1	1	2	2	2	2	2	1	2	7	3	4	19	0.0195312	0.1875	IPR001965,IPR011011,IPR013083,IPR019786,IPR019787,IPR024610,	Inhibitor of growth protein, N-terminal,Zinc finger, FYVE/PHD-type,Zinc finger, PHD-finger,Zinc finger, PHD-type,Zinc finger, PHD-type, conserved site,Zinc finger, RING/FYVE/PHD-type,	GO:0005515,GO:0008270,	GO:0008270,GO:0044238,GO:0044260,NULL,	inhibitor of growth protein 4-like,NULL,	20.1633	2	1	66.6667	33.3333	0	0
family_549	2	2	1	2	2	2	2	3	2	3	2	2	1	2	2	2	2	2	2	2	6	2	4	19	0.0351562	0.3125	IPR001680,IPR015943,IPR017986,IPR019775,IPR020472,	G-protein beta WD-40 repeat,WD40 repeat,WD40 repeat, conserved site,WD40-repeat-containing domain,WD40/YVTN repeat-like-containing domain,	GO:0005515,	GO:0000070,GO:0000236,GO:0000777,GO:0005515,GO:0005730,GO:0005829,GO:0007094,GO:0007126,GO:0008608,GO:0031145,GO:0051301,GO:0051436,GO:0051983,NULL,	mitotic checkpoint protein bub3,NULL,	47.9133	2	2	100	100	0	0
family_13	28	25	26	29	27	26	30	27	26	28	26	26	13	29	28	22	23	27	28	26	39	36	3	19	0.0408408	0.0809407	IPR000629,IPR001650,IPR001878,IPR003593,IPR004087,IPR004088,IPR011545,IPR014001,IPR014014,IPR025313,IPR027417,	AAA+ ATPase domain,DNA/RNA helicase, DEAD/DEAH box type, N-terminal,Domain of unknown function DUF4217,Helicase, C-terminal,Helicase, superfamily 1/2, ATP-binding domain,K Homology domain,K Homology domain, type 1,P-loop containing nucleoside triphosphate hydrolase,RNA helicase, ATP-dependent, DEAD-box, conserved site,RNA helicase, DEAD-box type, Q motif,Zinc finger, CCHC-type,	GO:0000166,GO:0003676,GO:0003723,GO:0004386,GO:0005524,GO:0008026,GO:0008270,GO:0017111,	GO:0000166,GO:0000398,GO:0003676,GO:0003723,GO:0003743,GO:0004386,GO:0005524,GO:0005634,GO:0005737,GO:0005840,GO:0006200,GO:0006406,GO:0006446,GO:0008026,GO:0008270,GO:0009785,GO:0009882,GO:0016787,GO:0016887,GO:0017111,GO:0071949,GO:0097159,GO:1901363,	atp-dependent rna helicase abstrakt,atp-dependent rna helicase ddx24,atp-dependent rna helicase ddx42-like,atp-dependent rna helicase pl10-like,atp-dependent rna helicase vasa,dead (asp-glu-ala-asp) box polypeptide 39,dead box atp-dependent rna,dead box atp-dependent rna helicase,dead-box helicase dbp80,eukaryotic initiation factor 4a,eukaryotic initiation factor 4a-ii,eukaryotic initiation facto…	112.371	31	30	86.1111	83.3333	0	0
family_147	5	5	2	3	3	3	4	3	3	3	16	3	1	2	6	12	11	3	23	6	14	11	3	19	0.0206947	0.0717316	IPR000412,IPR001320,IPR001828,IPR003439,IPR003593,IPR013525,IPR017871,IPR019594,IPR027417,IPR028082,	AAA+ ATPase domain,ABC-2 transporter,ABC-2 type transporter,ABC transporter, conserved site,ABC transporter-like,Extracellular ligand-binding receptor,Glutamate receptor, L-glutamate/glycine-binding,Ionotropic glutamate receptor,Periplasmic binding protein-like I,P-loop containing nucleoside triphosphate hydrolase,	GO:0000166,GO:0004970,GO:0005234,GO:0005524,GO:0006810,GO:0016020,GO:0016887,GO:0017111,GO:0042626,NULL,	GO:0000166,GO:0005215,GO:0005524,GO:0006200,GO:0006810,GO:0015408,GO:0015682,GO:0016020,GO:0016787,GO:0016887,NULL,	abc transporter,abc transporter g family member 20,abc transporter g family member 20-like,abc transporter g family member 23-like,NULL,	21.9741	9	9	81.8182	81.8182	0	0
family_1054	1	1	1	1	1	1	1	1	1	1	1	1	1	1	1	1	1	1	1	1	5	2	3	19	0.015625	0.125	IPR004015,IPR017862,	SKI-interacting protein, SKIP,SKI-interacting protein SKIP, SNW domain,	GO:0000398,GO:0005681,	GO:0000122,GO:0003713,GO:0003714,GO:0005112,GO:0005667,GO:0005730,GO:0006367,GO:0007219,GO:0008024,GO:0016363,GO:0016481,GO:0030511,GO:0042771,GO:0042809,GO:0042974,GO:0043923,GO:0045941,GO:0045944,GO:0046332,GO:0048026,GO:0048385,GO:0050769,GO:0051571,GO:0070564,GO:0071013,GO:0071146,GO:0071300,	snw domain-containing protein 1,snw domain-containing protein 1-like,	40.4225	2	2	100	100	0	0
family_1069	1	1	1	1	1	1	3	1	1	2	1	1	1	2	1	1	1	1	1	1	4	1	3	19	0.03125	0.25	IPR001680,IPR015943,IPR017986,IPR019775,	WD40 repeat,WD40 repeat, conserved site,WD40-repeat-containing domain,WD40/YVTN repeat-like-containing domain,	GO:0005515,	NULL,	NULL,	45.1133	1	1	100	100	0	0
family_425	2	1	2	2	1	2	2	2	4	4	2	4	4	1	3	3	1	4	2	2	6	4	2	19	0.0351562	0.109375	IPR000111,IPR002241,IPR013780,IPR013785,IPR017853,	Aldolase-type TIM barrel,Glycoside hydrolase, clan GH-D,Glycoside hydrolase, family 27,Glycoside hydrolase, superfamily,Glycosyl hydrolase, family 13, all-beta,	GO:0003824,GO:0004553,GO:0005975,	GO:0001575,GO:0004553,GO:0005975,GO:0008152,GO:0008456,GO:0016798,	alpha-galactosidase alpha-n-acetylgalactosaminidase,isoform a,	38.9858	4	3	100	75	0	0
family_1046	1	1	1	1	1	1	1	4	1	1	1	1	1	1	1	1	1	1	1	1	4	2	2	19	0.03125	0.125	IPR001841,IPR013083,IPR017907,IPR018957,	Zinc finger, C3HC4 RING-type,Zinc finger, RING/FYVE/PHD-type,Zinc finger, RING-type,Zinc finger, RING-type, conserved site,	GO:0005515,GO:0008270,GO:0046872,	GO:0008270,GO:0016491,	ring finger protein 5,	39.6458	2	2	100	100	0	0
family_1080	1	1	1	1	1	1	1	2	1	1	1	1	1	1	1	1	1	1	1	1	4	2	2	19	0.03125	0.125	IPR001440,IPR006597,IPR011990,IPR013026,IPR013105,IPR019734,	Sel1-like,Tetratricopeptide-like helical,Tetratricopeptide repeat,Tetratricopeptide repeat-containing domain,Tetratricopeptide TPR1,Tetratricopeptide TPR2,	GO:0005515,	NULL,	NULL,	17.1258	1	1	50	50	0	0
family_905	1	1	1	1	3	1	1	1	1	1	1	1	3	2	3	1	1	1	1	1	4	2	2	19	0.03125	0.125	IPR000133,IPR001236,IPR001252,IPR001557,IPR010945,IPR011274,IPR015955,IPR016040,IPR022383,	ER lumen protein retaining receptor,Lactate dehydrogenase/glycoside hydrolase, family 4, C-terminal,Lactate/malate dehydrogenase, C-terminal,Lactate/malate dehydrogenase, N-terminal,L-lactate/malate dehydrogenase,Malate dehydrogenase, active site,Malate dehydrogenase, NAD-dependent, cytosolic,Malate dehydrogenase, type 2,NAD(P)-binding domain,	GO:0003824,GO:0005975,GO:0006108,GO:0006621,GO:0016021,GO:0016491,GO:0016615,GO:0016616,GO:0030060,GO:0044262,GO:0046923,GO:0055114,	GO:0000166,GO:0005829,GO:0005975,GO:0006090,GO:0006099,GO:0006108,GO:0016615,GO:0016616,GO:0019643,GO:0030060,GO:0043229,GO:0044262,GO:0046487,	malate cytoplasmic-like,	251.632	2	2	100	100	0	0
family_262	7	2	4	4	2	2	5	4	2	3	7	1	3	5	2	3	2	4	1	3	8	7	1	19	0.0327148	0.0546875	IPR000101,IPR013821,	Gamma-glutamyltranspeptidase,Potassium channel, voltage dependent, KCNQ, C-terminal,	GO:0003840,GO:0006749,	NULL,	NULL,	12.0174	6	3	85.7143	42.8571	0	0
family_1044	1	1	1	1	1	1	1	1	1	1	1	1	1	1	1	1	1	1	1	1	4	3	1	19	0.03125	0.0625	IPR001045,	Spermidine/spermine synthases family,	GO:0003824,	GO:0008152,GO:0016740,NULL,	NULL,spermidine synthase,	93.1306	2	2	66.6667	66.6667	0	0
family_583	1	1	1	1	1	1	1	1	1	2	2	1	1	1	1	1	*	2	1	1	24	2	22	18	2.98023e-08	0.125	IPR008386,	ATPase, F0 complex, subunit E, mitochondrial,	GO:0000276,GO:0015078,GO:0015986,	NULL,	NULL,	259.935	1	1	50	50	0	0
family_843	1	1	1	1	1	2	1	2	2	*	1	2	1	1	1	1	2	1	2	1	7	1	6	18	0.00390625	0.25	IPR008688,IPR013837,	ATPase, F0 complex, B chain/subunit B,ATPase, F0 complex, B chain/subunit B/MI25,	GO:0000276,GO:0015078,GO:0015986,	GO:0000276,GO:0015078,GO:0015986,	atp synthase-like protein,	546.325	1	1	100	100	0	0
family_119	2	8	6	7	13	6	6	4	5	10	*	6	2	8	3	22	7	15	1	7	17	12	5	18	0.0113279	0.0835342	NULL,	NULL,	NULL,	NULL,	NULL,	102.642	12	12	100	100	0	0
family_266	4	1	3	2	1	1	5	26	1	1	10	*	3	1	1	1	1	2	2	4	9	4	5	18	0.0461426	0.363281	IPR005123,IPR006620,IPR011990,IPR013547,	Oxoglutarate/iron-dependent dioxygenase,Prolyl 4-hydroxylase, alpha subunit,Prolyl 4-hydroxylase alpha-subunit, N-terminal,Tetratricopeptide-like helical,	GO:0004656,GO:0005506,GO:0005515,GO:0005783,GO:0016491,GO:0016702,GO:0016705,GO:0016706,GO:0031418,GO:0055114,	GO:0016705,GO:0051213,NULL,	NULL,prolyl 4-hydroxylase subunit alpha-2-like,	19.7075	4	1	100	25	0	0
family_538	2	1	1	2	2	2	2	3	2	2	2	2	*	2	2	3	2	2	2	2	7	2	5	18	0.0195312	0.3125	IPR000953,IPR002717,IPR016181,IPR016197,IPR025995,	Acyl-CoA N-acyltransferase,Chromo domain-like,Chromo domain/shadow,MOZ/SAS-like protein,RNA binding activity-knot of a chromodomain,	GO:0005634,GO:0006355,GO:0016747,	GO:0000776,GO:0005634,GO:0005667,GO:0006355,GO:0008134,GO:0008270,GO:0016573,GO:0016747,GO:0019899,GO:0030099,GO:0035064,GO:0042967,GO:0043995,GO:0043996,GO:0045892,GO:0045893,GO:0046972,GO:0071339,GO:0072487,	histone acetyltransferase tip60,probable histone acetyltransferase myst1-like,	41.8425	2	2	100	100	0	0
family_443	2	2	2	2	2	2	2	2	2	5	2	3	*	2	2	2	2	3	4	2	7	4	3	18	0.0195312	0.109375	IPR002259,IPR016196,	Equilibrative nucleoside transporter,Major facilitator superfamily domain, general substrate transporter,	GO:0005337,GO:0006810,GO:0016021,	NULL,	NULL,	30.5208	3	2	75	50	0	0
family_837	1	2	1	1	*	1	1	1	1	1	1	1	1	1	1	2	3	2	1	1	6	3	3	18	0.0078125	0.0625	IPR000788,IPR005144,IPR008926,IPR013346,IPR013509,IPR014854,	ATP-cone,Non-structural maintenance of chromosome element 4, C-terminal,Ribonucleotide reductase, class I , alpha subunit,Ribonucleotide reductase large subunit, C-terminal,Ribonucleotide reductase large subunit, N-terminal,Ribonucleotide reductase R1 subunit, N-terminal,	GO:0004748,GO:0005524,GO:0005971,GO:0006260,GO:0055114,	GO:0004748,GO:0005524,GO:0005971,GO:0006144,GO:0006206,GO:0006260,GO:0008152,GO:0009186,GO:0009263,GO:0051290,GO:0055114,	ribonucleoside-diphosphate reductase large subunit,	36.6489	3	3	100	100	0	0
family_881	1	1	1	1	1	1	1	1	1	1	1	1	1	*	1	1	1	1	5	1	6	3	3	18	0.0078125	0.0625	IPR000801,IPR014186,	Putative esterase,S-formylglutathione hydrolase,	GO:0004091,GO:0018738,GO:0046294,	GO:0004091,GO:0005634,GO:0005794,GO:0015947,GO:0018738,GO:0044424,GO:0046294,	s-formylglutathione hydrolase,s-formylglutathione hydrolase-like,	36.3361	3	3	100	100	0	0
family_1045	1	2	1	1	2	1	1	3	1	1	1	1	*	2	1	1	2	1	1	1	4	1	3	18	0.03125	0.25	IPR023614,IPR027246,	Eukaryotic porin/Tom40,Porin domain,	GO:0005741,GO:0055085,	NULL,	NULL,	79.0217	1	1	100	100	0	0
family_1392	1	1	1	1	1	1	1	1	1	1	1	1	*	1	1	1	1	1	1	1	4	1	3	18	0.03125	0.25	IPR001132,IPR003619,IPR008984,IPR013019,IPR013790,IPR017855,	Dwarfin,MAD homology 1, Dwarfin-type,MAD homology, MH1,SMAD domain, Dwarfin-type,SMAD domain-like,SMAD/FHA domain,	GO:0003700,GO:0005515,GO:0005622,GO:0005667,GO:0006355,GO:0007179,	GO:0003700,GO:0005667,GO:0006355,GO:0007179,GO:0045449,	mothers against decapentaplegic homolog 4-like,	25.685	1	1	100	100	0	0
family_1588	1	1	*	2	1	1	1	1	1	1	1	1	1	1	1	1	1	1	1	1	4	1	3	18	0.03125	0.25	IPR007051,IPR007052,IPR008978,	CS domain,Cysteine/histidine-rich domain,HSP20-like chaperone,	NULL,	NULL,	NULL,	94.0217	1	1	100	100	0	0
family_465	3	1	2	3	1	1	3	2	*	6	5	1	1	2	1	1	1	4	2	2	6	4	2	18	0.0351562	0.109375	IPR001944,IPR008979,IPR013781,IPR017853,IPR026283,	Beta-galactosidase 1-like,Galactose-binding domain-like,Glycoside hydrolase, catalytic domain,Glycoside hydrolase, family 35,Glycoside hydrolase, superfamily,	GO:0003824,GO:0004553,GO:0004565,GO:0005975,	GO:0016787,GO:0016798,	beta-galactosidase-like,	7.27792	4	2	100	50	0	0
family_1024	1	1	1	1	1	2	1	1	2	1	1	2	*	1	2	1	1	1	1	1	4	2	2	18	0.03125	0.125	IPR000131,IPR023632,IPR023633,	ATPase, F1 complex, gamma subunit,ATPase, F1 complex, gamma subunit conserved site,ATPase, F1 complex, gamma subunit domain,	GO:0015986,GO:0045261,GO:0046933,GO:0046961,	GO:0006119,GO:0006810,GO:0015986,GO:0045261,GO:0046933,GO:0046961,	atp synthase subunit mitochondrial-like,mitochondrial atp synthase gamma-subunit,	223.136	1	1	50	50	0	0
family_1108	1	1	1	1	1	1	1	1	1	1	3	1	1	1	1	2	*	1	2	1	4	2	2	18	0.03125	0.125	IPR003111,IPR003593,IPR003959,IPR004815,IPR008268,IPR008269,IPR014721,IPR015947,IPR020568,IPR027065,IPR027417,IPR027503,	AAA+ ATPase domain,ATPase, AAA-type, core,Lon protease,Lon protease, bacterial/eukaryotic-type,Lon protease homolog, chloroplastic/mitochondrial,Peptidase S16, active site,Peptidase S16, Lon C-terminal,Peptidase S16, lon N-terminal,P-loop containing nucleoside triphosphate hydrolase,PUA-like domain,Ribosomal protein S5 domain 2-type fold,Ribosomal protein S5 domain 2-type fold, subgroup,	GO:0000166,GO:0004176,GO:0004252,GO:0005524,GO:0006508,GO:0006515,GO:0017111,GO:0030163,	GO:0001666,GO:0002020,GO:0003697,GO:0003727,GO:0004176,GO:0004252,GO:0005102,GO:0005515,GO:0005524,GO:0005777,GO:0006465,GO:0006510,GO:0006515,GO:0007005,GO:0007165,GO:0031998,GO:0034599,GO:0042645,GO:0051260,GO:0070011,GO:0070361,GO:0070407,GO:0097159,GO:1901363,	lon peptidase peroxisomal,lon protease mitochondrial precursor,	22.905	2	2	100	100	0	0
family_1352	1	1	1	1	1	1	1	1	1	1	1	1	1	1	1	1	1	1	*	1	4	2	2	18	0.03125	0.125	IPR001810,IPR001870,IPR003877,IPR008985,IPR018355,	B30.2/SPRY domain,Concanavalin A-like lectin/glucanases superfamily,F-box domain,SPla/RYanodine receptor SPRY,SPla/RYanodine receptor subgroup,	GO:0005515,	GO:0007274,GO:0016567,GO:0030054,GO:0031594,GO:0045886,	f-box spry domain-containing protein 1-like,	6.09333	1	1	50	50	0	0
family_995	1	1	2	1	1	1	1	1	*	2	1	1	1	2	1	1	1	1	1	1	4	3	1	18	0.03125	0.0625	IPR000719,IPR002290,IPR008271,IPR011009,IPR017441,	Protein kinase, ATP binding site,Protein kinase domain,Protein kinase-like domain,Serine/threonine- / dual specificity protein kinase, catalytic domain,Serine/threonine-protein kinase, active site,	GO:0004672,GO:0004674,GO:0005524,GO:0006468,GO:0016772,	GO:0016301,GO:0016772,	mitosis inhibitor protein kinase,wee1-like protein kinase,wee1-like protein kinase-like,	14.5622	3	2	100	66.6667	0	0
family_161	6	2	3	4	2	6	4	3	3	4	*	6	*	7	3	4	18	8	8	5	19	10	9	17	0.00077194	0.0592346	IPR001031,IPR001227,IPR009081,IPR011032,IPR013149,IPR013968,IPR014030,IPR014031,IPR014043,IPR016035,IPR016036,IPR016038,IPR016039,IPR016040,IPR018201,IPR020801,IPR020806,IPR020807,IPR020841,IPR020842,IPR020843,IPR023102,	Acyl carrier protein-like,Acyl transferase,Acyl transferase/acyl hydrolase/lysophospholipase,Acyl transferase domain,Alcohol dehydrogenase, C-terminal,Beta-ketoacyl synthase, active site,Beta-ketoacyl synthase, C-terminal,Beta-ketoacyl synthase, N-terminal,Fatty acid synthase, domain 2,GroES (chaperonin 10)-like,Malonyl-CoA ACP transacylase, ACP-binding,NAD(P)-binding domain,Polyketide synthase, …	GO:0003824,GO:0004312,GO:0004313,GO:0004314,GO:0004315,GO:0004316,GO:0004317,GO:0004319,GO:0004320,GO:0008152,GO:0008270,GO:0009058,GO:0016295,GO:0016296,GO:0016297,GO:0016491,GO:0016740,GO:0016747,GO:0016788,GO:0031177,GO:0055114,	GO:0004312,GO:0005488,GO:0005835,GO:0006633,GO:0016297,GO:0016417,GO:0016491,GO:0016788,GO:0016829,GO:0042967,	fatty acid synthase,fatty acid synthase-like,	53.2307	10	10	100	100	0	0
family_637	1	1	1	1	*	1	1	1	1	1	1	1	1	1	1	2	*	1	2	1	12	3	9	17	0.00012207	0.0625	IPR003162,IPR009072,	Histone-fold,Transcription initiation factor TAFII31,	GO:0006352,GO:0046982,	NULL,	NULL,	10.6356	3	1	100	33.3333	0	0
family_598	1	2	1	1	3	1	1	3	1	2	1	*	1	1	1	*	1	2	1	1	11	3	8	17	0.000244141	0.0625	IPR006424,IPR016040,IPR020828,IPR020829,IPR020830,IPR020831,	Glyceraldehyde 3-phosphate dehydrogenase, active site,Glyceraldehyde 3-phosphate dehydrogenase, catalytic domain,Glyceraldehyde 3-phosphate dehydrogenase, NAD(P) binding domain,Glyceraldehyde-3-phosphate dehydrogenase, type I,Glyceraldehyde/Erythrose phosphate dehydrogenase family,NAD(P)-binding domain,	GO:0006006,GO:0016620,GO:0050661,GO:0051287,GO:0055114,	GO:0000166,GO:0001968,GO:0004365,GO:0005737,GO:0005886,GO:0006094,GO:0006096,GO:0007160,GO:0009986,GO:0030445,GO:0030446,GO:0043236,GO:0044406,GO:0044416,GO:0050661,GO:0051287,GO:0055114,	glyceraldehyde-3-phosphate dehydrogenase,	614.674	1	1	33.3333	33.3333	0	0
family_1065	1	1	1	1	1	1	1	1	1	1	1	2	*	1	1	*	1	1	1	1	8	1	7	17	0.00195312	0.25	IPR019312,	Protein of unknown function DUF2363,	NULL,	GO:0000289,GO:0005515,GO:0005829,GO:0030014,	upf0760 protein c2orf29-like,	13.1967	1	1	100	100	0	0
family_661	1	1	1	1	1	*	1	1	2	1	3	1	*	1	1	1	1	2	3	1	9	3	6	17	0.000976562	0.0625	IPR001214,IPR001739,IPR002999,IPR003606,IPR003616,IPR007728,IPR016177,	DNA-binding domain,Methyl-CpG DNA binding,Post-SET domain,Pre-SET domain,Pre-SET zinc-binding sub-group,SET domain,Tudor domain,	GO:0003677,GO:0005515,GO:0005634,GO:0008270,GO:0018024,GO:0034968,	GO:0044238,GO:0044260,GO:0044763,NULL,	histone-lysine n-methyltransferase eggless-like,histone-lysine n-methyltransferase setdb1-like,NULL,	7.30944	2	2	66.6667	66.6667	0	0
family_1182	2	1	1	1	1	1	1	1	1	1	1	1	1	1	1	1	*	1	*	1	7	1	6	17	0.00390625	0.25	IPR001623,IPR012677,	DnaJ domain,Nucleotide-binding, alpha-beta plait,	GO:0000166,	GO:0000166,	dnaj homolog subfamily c member 17-like,	19.4517	1	1	100	100	0	0
family_1105	1	1	1	1	1	1	1	*	1	1	1	1	1	1	*	1	1	1	1	1	7	2	5	17	0.00390625	0.125	IPR019144,	Membralin,	NULL,	NULL,	NULL,	15.9508	1	1	50	50	0	0
family_1202	1	1	1	1	1	2	2	1	1	1	1	1	1	*	1	1	*	1	2	1	5	1	4	17	0.015625	0.25	IPR002999,IPR016071,IPR016685,	RNA-induced silencing complex, nuclease component Tudor-SN,Staphylococcal nuclease (SNase-like), OB-fold,Tudor domain,	GO:0003676,GO:0016442,GO:0016788,GO:0031047,	NULL,	NULL,	490.038	1	1	100	100	0	0
family_1357	1	1	1	1	1	1	1	1	1	1	1	1	*	1	1	1	*	1	2	1	5	1	4	17	0.015625	0.25	IPR025602,	BCP1 family,	NULL,	NULL,	NULL,	101.633	1	1	100	100	0	0
family_1185	1	2	1	1	1	1	1	1	*	2	2	1	*	1	1	1	2	1	1	1	4	1	3	17	0.03125	0.25	IPR002650,IPR002891,IPR014729,IPR015947,IPR024951,IPR025980,IPR027417,	Adenylylsulphate kinase,ATP-sulfurylase PUA-like domain,P-loop containing nucleoside triphosphate hydrolase,PUA-like domain,Rossmann-like alpha/beta/alpha sandwich fold,Sulphate adenylyltransferase,Sulphate adenylyltransferase catalytic domain,	GO:0000103,GO:0004020,GO:0004781,GO:0005524,	GO:0000103,GO:0004020,GO:0004781,GO:0005524,GO:0006144,GO:0016310,GO:0050428,	bifunctional 3 -phosphoadenosine 5 -phosphosulfate synthase-like,	57.165	1	1	100	100	0	0
family_1192	1	2	1	1	1	*	2	5	1	1	1	1	*	1	1	1	1	1	1	1	4	1	3	17	0.03125	0.25	IPR002044,IPR004129,IPR013783,IPR013784,IPR017946,	Carbohydrate-binding-like fold,Carbohydrate binding module family 20,Glycerophosphoryl diester phosphodiesterase,Immunoglobulin-like fold,PLC-like phosphodiesterase, TIM beta/alpha-barrel domain,	GO:0006071,GO:0006629,GO:0008081,GO:0008889,GO:0030246,GO:2001070,	NULL,	NULL,	46.72	1	1	100	100	0	0
family_1320	1	1	1	1	1	1	1	1	1	1	1	1	*	1	1	1	3	1	*	1	4	1	3	17	0.03125	0.25	IPR001452,IPR001478,IPR008144,IPR008145,IPR027417,	Guanylate kinase-like,Guanylate kinase/L-type calcium channel beta subunit,PDZ domain,P-loop containing nucleoside triphosphate hydrolase,Src homology-3 domain,	GO:0005515,	NULL,	NULL,	18.3217	1	1	100	100	0	0
family_459	3	1	4	4	2	3	2	4	2	2	1	1	2	*	1	2	3	2	*	2	6	4	2	17	0.0351562	0.109375	IPR006139,IPR006140,IPR016040,	D-isomer specific 2-hydroxyacid dehydrogenase, catalytic domain,D-isomer specific 2-hydroxyacid dehydrogenase, NAD-binding,NAD(P)-binding domain,	GO:0008152,GO:0016616,GO:0048037,GO:0051287,GO:0055114,	GO:0016616,GO:0051287,GO:0055114,	glyoxylate reductase hydroxypyruvate reductase,	46.0921	3	3	75	75	0	0
family_988	1	2	1	1	1	1	3	1	1	2	*	1	1	1	1	1	1	1	*	1	5	3	2	17	0.015625	0.0625	IPR014939,	CDT1 Geminin-binding domain-like,	NULL,	NULL,	NULL,	30.2972	2	2	66.6667	66.6667	0	0
family_935	1	3	1	1	2	2	1	2	1	1	2	1	*	1	1	1	2	2	*	1	4	2	2	17	0.03125	0.125	IPR003726,	Homocysteine S-methyltransferase,	GO:0008898,	GO:0006555,GO:0008898,	homocysteine s-methyltransferase,homocysteine s-methyltransferase ybgg-like,	17.34	2	2	100	100	0	0
family_999	1	1	1	1	1	1	1	1	1	1	4	1	*	1	2	1	*	1	2	1	4	2	2	17	0.03125	0.125	IPR000198,IPR002219,IPR008936,	Protein kinase C-like, phorbol ester/diacylglycerol binding,Rho GTPase-activating protein domain,Rho GTPase activation protein,	GO:0005622,GO:0007165,GO:0035556,	GO:0000910,GO:0005488,GO:0005515,GO:0005622,GO:0044763,GO:0050794,	rac gtpase-activating protein 1-like,	18.8267	2	1	100	50	0	0
family_1023	2	1	1	1	1	*	1	1	1	2	1	1	*	1	2	3	1	1	2	1	4	3	1	17	0.03125	0.0625	IPR002418,IPR011598,	Myc-type, basic helix-loop-helix (bHLH) domain,Transcription regulator Myc,	GO:0003700,GO:0005634,GO:0006355,GO:0046983,	GO:0003700,GO:0005667,GO:0006355,GO:0045449,GO:0046983,NULL,	bhlhzip transcription factor max bigmax,NULL,	13.1244	2	1	66.6667	33.3333	0	0
family_433	1	3	1	1	2	2	*	*	*	6	2	1	5	1	1	4	3	1	2	2	13	2	11	16	0.000488281	0.3125	IPR003439,IPR003593,IPR011527,IPR017871,IPR027417,	AAA+ ATPase domain,ABC transporter, conserved site,ABC transporter-like,ABC transporter type 1, transmembrane domain,P-loop containing nucleoside triphosphate hydrolase,	GO:0000166,GO:0005524,GO:0006810,GO:0016021,GO:0016887,GO:0017111,GO:0042626,GO:0055085,	GO:0005524,GO:0006200,GO:0016021,GO:0042626,GO:0055085,	probable multidrug resistance-associated protein lethal 03659-like,	1.4575	1	0	50	0	0	0
family_1064	1	1	1	*	1	*	1	1	1	1	1	*	1	1	1	1	1	1	1	1	9	1	8	16	0.000976562	0.25	IPR004087,IPR004088,	K Homology domain,K Homology domain, type 1,	GO:0003723,	NULL,	NULL,	96.0583	1	1	100	100	0	0
family_1257	1	1	*	2	1	1	1	1	1	1	*	2	1	1	1	1	1	1	*	1	6	2	4	16	0.0078125	0.125	NULL,	NULL,	NULL,	NULL,	NULL,	633.352	1	1	50	50	0	0
family_1299	1	1	*	*	1	1	1	1	1	1	1	1	1	1	1	1	1	1	*	1	5	2	3	16	0.015625	0.125	IPR000504,IPR012677,	Nucleotide-binding, alpha-beta plait,RNA recognition motif domain,	GO:0000166,GO:0003676,	NULL,	NULL,	29.4417	2	2	100	100	0	0
family_1827	1	1	1	1	1	1	*	1	1	1	1	1	*	*	1	1	1	1	1	1	4	1	3	16	0.03125	0.25	IPR024145,IPR025717,IPR025718,	Histone deacetylase complex subunit SAP30/SAP30-like,Histone deacetylase complex subunit SAP30, Sin3 binding domain,Histone deacetylase complex subunit SAP30 zinc-finger,	GO:0005515,	GO:0005488,GO:0006351,	histone deacetylase complex subunit sap30 homolog,	11.76	1	1	100	100	0	0
family_1343	1	1	1	1	1	1	*	1	1	*	1	1	*	1	1	1	*	1	3	1	5	1	4	15	0.015625	0.25	IPR001680,IPR011990,IPR013026,IPR015943,IPR017986,IPR019734,	Tetratricopeptide-like helical,Tetratricopeptide repeat,Tetratricopeptide repeat-containing domain,WD40 repeat,WD40-repeat-containing domain,WD40/YVTN repeat-like-containing domain,	GO:0005515,	NULL,	NULL,	32.5683	1	1	100	100	0	0
family_1536	1	*	1	1	1	1	1	1	1	*	1	*	*	1	1	1	2	1	1	1	5	2	3	15	0.015625	0.125	IPR006594,IPR015943,IPR016024,IPR017986,	Armadillo-type fold,LisH dimerisation motif,WD40-repeat-containing domain,WD40/YVTN repeat-like-containing domain,	GO:0005488,GO:0005515,	NULL,	NULL,	24.2075	1	1	50	50	0	0
family_1719	1	1	*	1	1	1	1	1	1	*	*	1	*	1	1	1	1	1	1	1	5	2	3	15	0.015625	0.125	IPR006652,IPR011043,IPR015915,	Galactose oxidase/kelch, beta-propeller,Kelch repeat type 1,Kelch-type beta propeller,	GO:0005515,	NULL,	NULL,	23.0675	2	2	100	100	0	0
family_1469	2	1	*	1	1	1	1	1	1	*	1	1	*	1	1	3	1	*	1	1	4	1	3	15	0.03125	0.25	IPR002938,IPR003042,IPR010971,IPR018168,	Aromatic-ring hydroxylase-like,Monooxygenase, FAD-binding,Ubiquinone biosynthesis hydroxylase, UbiH/UbiF/VisC/COQ6,Ubiquinone biosynthesis hydroxylase, UbiH/UbiF/VisC/COQ6, conserved site,	GO:0006744,GO:0008152,GO:0016491,GO:0016709,GO:0050660,GO:0055114,	GO:0003824,GO:0008152,	coenzyme q6 homolog,	34.5933	1	1	100	100	0	0
family_1481	1	1	*	1	1	1	1	1	1	1	1	1	*	*	1	1	*	1	2	1	4	3	1	15	0.03125	0.0625	IPR001232,IPR011333,IPR016073,	BTB/POZ fold,SKP1 component,SKP1 component, POZ domain,	GO:0006511,	GO:0003746,GO:0004842,GO:0005654,GO:0005829,GO:0005840,GO:0006448,GO:0006511,GO:0016567,GO:0019048,GO:0030891,GO:0032403,GO:0032968,GO:0050434,GO:0061418,	transcription elongation factor b polypeptide 1,	65.5789	3	2	100	66.6667	0	0
family_667	1	1	1	1	*	*	1	2	1	*	1	1	*	*	2	1	1	1	1	1	19	1	18	14	9.53674e-07	0.25	IPR001623,IPR018253,	DnaJ domain,DnaJ domain, conserved site,	NULL,	NULL,	NULL,	43.09	1	1	100	100	0	0
family_949	1	1	*	1	1	2	2	2	2	*	1	2	*	*	1	1	1	1	*	1	8	1	7	14	0.00195312	0.25	IPR003172,IPR014756,	Immunoglobulin E-set,MD-2-related lipid-recognition domain,	NULL,	NULL,	NULL,	36.605	1	1	100	100	0	0
family_1950	1	*	1	1	1	*	1	1	1	1	1	*	*	1	1	2	1	*	1	1	4	2	2	14	0.03125	0.125	IPR018276,	Ubiquitin ligase, Det1/DDB1-complexing,	NULL,	NULL,	NULL,	24.7467	1	1	50	50	0	0
family_1194	*	1	*	*	1	1	*	*	1	1	2	2	*	3	1	1	1	1	2	1	5	2	3	13	0.015625	0.125	IPR001375,IPR011042,	Peptidase S9, prolyl oligopeptidase, catalytic domain,Six-bladed beta-propeller, TolB-like,	GO:0006508,GO:0008236,	NULL,	NULL,	23.7233	2	1	100	50	0	0
family_1150	2	1	*	1	*	*	2	1	*	1	1	*	1	*	1	1	1	1	1	1	5	3	2	13	0.015625	0.0625	IPR000608,IPR016135,	Ubiquitin-conjugating enzyme, E2,Ubiquitin-conjugating enzyme/RWD-like,	GO:0016881,	GO:0003824,GO:0016881,	probable ubiquitin-conjugating enzyme e2 w-like,	27.2733	2	1	66.6667	33.3333	0	0
family_1336	1	1	1	1	1	*	2	2	1	*	1	*	*	1	1	1	*	*	1	1	4	3	1	13	0.03125	0.0625	IPR001841,IPR001965,IPR011011,IPR013083,IPR019786,	Zinc finger, FYVE/PHD-type,Zinc finger, PHD-type,Zinc finger, PHD-type, conserved site,Zinc finger, RING/FYVE/PHD-type,Zinc finger, RING-type,	GO:0005515,GO:0008270,	GO:0005622,GO:0009987,GO:0044424,GO:0044699,NULL,	g2 m phase-specific e3 ubiquitin-protein ligase,NULL,	13.7022	2	1	66.6667	33.3333	0	0
family_23	1	12	5	*	*	3	*	*	*	1	3	1	3	29	*	4	10	13	*	7	231	6	225	12	0	0.5	IPR000477,IPR001616,IPR001969,IPR001995,IPR005312,IPR008737,IPR011335,IPR011604,IPR019080,IPR021109,IPR025398,NULL,	Alphaherpesvirus alkaline exonuclease,Aspartic peptidase, active site,Aspartic peptidase domain,Domain of unknown function DUF4371,Exonuclease, phage-type/RecB, C-terminal,NULL,Peptidase A2A, retrovirus, catalytic,Peptidase aspartic, putative,Protein of unknown function DUF1759,Restriction endonuclease type II-like,Reverse transcriptase,YqaJ viral recombinase,	GO:0003677,GO:0003723,GO:0003964,GO:0004190,GO:0004518,GO:0004527,GO:0006278,GO:0006508,NULL,	NULL,	NULL,	0.0313889	0	0	0	0	0	0
family_142	*	11	*	*	*	6	5	*	4	1	24	7	*	8	1	2	4	1	*	6	47	10	37	12	3.53869e-10	0.105057	IPR001005,IPR001965,IPR004210,IPR004875,IPR006578,IPR007110,IPR007889,IPR009057,IPR011011,IPR011424,IPR012337,IPR013083,IPR017877,IPR019786,	BESS motif,C1-like,DDE superfamily endonuclease, CENP-B-like,DNA binding HTH domain, Psq-type,Homeodomain-like,Immunoglobulin-like domain,MADF domain,Myb-like domain,Ribonuclease H-like domain,SANT/Myb domain,Zinc finger, FYVE/PHD-type,Zinc finger, PHD-type,Zinc finger, PHD-type, conserved site,Zinc finger, RING/FYVE/PHD-type,	GO:0003676,GO:0003677,GO:0003682,GO:0005515,GO:0008270,GO:0047134,GO:0055114,NULL,	GO:0003676,NULL,	agap001049- partial,NULL,tigger transposable element-derived protein 1,	0.209167	1	0	10	0	0	0
family_475	1	3	1	*	1	3	*	*	*	1	3	*	2	*	1	5	4	*	2	2	22	1	21	12	1.49012e-06	0.5	IPR003439,IPR027417,	ABC transporter-like,P-loop containing nucleoside triphosphate hydrolase,	GO:0005524,GO:0016887,	GO:0017111,	abc transporter g family member 23-like,	0.21	0	0	0	0	0	0
family_1378	1	*	1	2	*	*	1	1	1	2	1	*	1	*	1	1	*	*	1	1	6	1	5	12	0.0078125	0.25	IPR003347,IPR003349,	JmjC domain,Transcription factor jumonji, JmjN,	GO:0005515,	GO:0003677,GO:0005634,GO:0008168,GO:0008270,GO:0032259,	probable domain-containing histone demethylation protein 3b,	10.7117	1	1	100	100	0	0
family_620	3	2	2	2	2	*	2	2	*	2	*	*	*	4	*	3	2	2	*	2	6	4	2	12	0.0351562	0.109375	IPR003534,IPR011042,	Major royal jelly-related,Six-bladed beta-propeller, TolB-like,	NULL,	NULL,	NULL,	0.14875	0	0	0	0	0	0
family_1699	*	1	*	*	1	1	*	*	2	1	1	2	*	1	1	1	1	1	*	1	4	2	2	12	0.03125	0.125	IPR022786,	Geminin family,	GO:0006275,	GO:0006275,	geminin-like isoform 1,	30.9025	2	2	100	100	0	0
family_1616	1	*	1	1	*	*	1	1	*	1	1	*	*	*	1	1	*	1	1	1	6	2	4	11	0.0078125	0.125	IPR000330,IPR001650,IPR001841,IPR011011,IPR013083,IPR014001,IPR017907,IPR019786,IPR027417,	Helicase, C-terminal,Helicase, superfamily 1/2, ATP-binding domain,P-loop containing nucleoside triphosphate hydrolase,SNF2-related,Zinc finger, FYVE/PHD-type,Zinc finger, PHD-type, conserved site,Zinc finger, RING/FYVE/PHD-type,Zinc finger, RING-type,Zinc finger, RING-type, conserved site,	GO:0003676,GO:0003677,GO:0004386,GO:0005515,GO:0005524,GO:0008270,	GO:0005488,NULL,	e3 ubiquitin-protein ligase shprh-like,NULL,	21.7242	2	1	100	50	0	0
family_117	*	2	*	*	*	*	*	*	3	1	*	*	*	20	2	1	1	50	1	9	98	2	96	9	0	0.967285	IPR000477,IPR001584,IPR001969,IPR001995,IPR012337,IPR015416,IPR018061,IPR021109,	Aspartic peptidase, active site,Aspartic peptidase domain,Integrase, catalytic core,Peptidase A2A, retrovirus, catalytic,Peptidase A2A, retrovirus RVP subgroup,Reverse transcriptase,Ribonuclease H-like domain,Zinc finger, H2C2-type, histone UAS binding,	GO:0003676,GO:0003723,GO:0003964,GO:0004190,GO:0006278,GO:0006508,GO:0015074,	NULL,	NULL,	0.0025	0	0	0	0	0	0
family_167	3	3	*	*	1	*	*	*	*	*	3	1	2	8	*	1	*	7	*	3	76	6	70	9	0	0.0898438	IPR001584,IPR001878,IPR012337,IPR021109,IPR028002,NULL,	Aspartic peptidase domain,Integrase, catalytic core,Myb/SANT-like DNA-binding domain,NULL,Ribonuclease H-like domain,Zinc finger, CCHC-type,	GO:0003676,GO:0008270,GO:0015074,NULL,	NULL,	NULL,	0.536389	1	0	16.6667	0	0	0
family_163	*	*	4	4	*	*	*	9	*	*	2	1	2	*	2	1	*	*	2	3	55	7	48	9	5.9952e-15	0.0546875	IPR000210,IPR006652,IPR011333,IPR011705,IPR013069,IPR015916,	BTB/Kelch-associated,BTB/POZ,BTB/POZ fold,BTB/POZ-like,Galactose oxidase, beta-propeller,Kelch repeat type 1,	GO:0005515,	NULL,	NULL,	2.99524	2	1	28.5714	14.2857	0	0
family_409	*	*	1	1	*	1	5	1	*	1	*	1	*	*	1	*	*	1	*	1	34	3	31	9	2.91038e-11	0.0625	IPR006612,NULL,	NULL,Zinc finger, C2CH-type,	GO:0003676,NULL,	NULL,	NULL,	0.00333333	0	0	0	0	0	0
family_2110	*	*	1	1	*	2	*	*	*	1	1	1	2	*	*	*	1	*	1	1	5	1	4	9	0.015625	0.25	IPR002007,IPR010255,	Haem peroxidase,Haem peroxidase, animal,	GO:0004601,GO:0006979,GO:0020037,GO:0055114,	NULL,	NULL,	0.471667	0	0	0	0	0	0
family_42	*	*	3	*	*	1	*	*	10	9	*	*	2	42	2	*	*	37	*	13	204	3	201	8	0	0.989365	IPR000477,IPR018289,NULL,	MULE transposase domain,NULL,Reverse transcriptase,	GO:0003723,GO:0003964,GO:0006278,NULL,	GO:0005488,NULL,	NULL,reverse transcriptase,	0	0	0	0	0	0	0
family_359	*	1	1	1	*	*	*	*	*	2	*	*	1	1	*	*	1	4	*	2	55	3	52	8	0	0.1875	IPR006612,IPR021896,	Transposase protein,Zinc finger, C2CH-type,	GO:0003676,	NULL,	NULL,	1.33444	1	0	33.3333	0	0	0
family_270	*	1	*	*	*	2	1	*	2	*	*	*	1	7	*	4	4	*	*	3	21	4	17	8	1.7941e-05	0.226562	IPR005135,IPR027124,	Endonuclease/exonuclease/phosphatase,SWR1-complex protein 5/Craniofacial development protein,	NULL,	NULL,	NULL,	0.0183333	0	0	0	0	0	0
family_506	1	*	*	*	*	*	*	*	*	*	1	1	*	*	1	1	2	1	*	1	24	1	23	7	2.98023e-08	0.25	IPR000832,IPR017981,IPR023311,	GPCR, family 2-like,GPCR, family 2, secretin-like,Methuselah ectodomain, domain 2,	GO:0004888,GO:0004930,GO:0007166,GO:0007186,GO:0016020,GO:0016021,	NULL,	NULL,	2.095	1	0	100	0	0	0
family_2964	*	1	*	*	1	*	*	*	2	1	*	*	*	1	*	2	*	3	*	2	8	2	6	7	0.0107422	0.3125	IPR001888,IPR002492,NULL,	NULL,Transposase, Tc1-like,Transposase, type 1,	GO:0003677,GO:0004803,GO:0006313,GO:0015074,NULL,	NULL,	NULL,	1.40083	1	0	50	0	0	0
family_230	*	*	*	*	*	1	1	*	*	1	*	*	*	2	*	*	4	2	*	2	82	1	81	6	0	0.5	IPR006612,IPR018289,	MULE transposase domain,Zinc finger, C2CH-type,	GO:0003676,	NULL,	NULL,	0.48	0	0	0	0	0	0
family_228	*	2	*	*	*	*	*	*	*	*	4	*	1	2	*	*	3	4	*	3	72	6	66	6	0	0.0898438	IPR006612,IPR012337,IPR018289,IPR025398,NULL,	Domain of unknown function DUF4371,MULE transposase domain,NULL,Ribonuclease H-like domain,Zinc finger, C2CH-type,	GO:0003676,NULL,	NULL,	NULL,	0.409444	1	0	16.6667	0	0	0
family_164	*	*	*	*	*	4	*	*	1	1	*	1	*	*	1	*	*	10	*	3	67	2	65	6	0	0.5	IPR001611,IPR003591,NULL,	Leucine-rich repeat,Leucine-rich repeat, typical subtype,NULL,	GO:0005515,NULL,	NULL,	NULL,	0.005	0	0	0	0	0	0
family_666	1	*	*	*	*	1	2	*	*	*	*	*	1	8	*	*	1	*	*	2	25	4	21	6	2.08616e-07	0.109375	NULL,	NULL,	NULL,	NULL,	NULL,	0.00458333	0	0	0	0	0	0
family_1412	*	1	*	*	*	*	*	1	*	1	*	*	1	1	*	*	*	*	1	1	11	2	9	6	0.000244141	0.125	IPR001739,IPR001810,IPR002198,IPR002347,IPR008906,IPR011011,IPR013083,IPR016040,IPR016177,	DNA-binding domain,F-box domain,Glucose/ribitol dehydrogenase,HAT dimerisation domain, C-terminal,Methyl-CpG DNA binding,NAD(P)-binding domain,Short-chain dehydrogenase/reductase SDR,Zinc finger, FYVE/PHD-type,Zinc finger, RING/FYVE/PHD-type,	GO:0003677,GO:0005515,GO:0005634,GO:0008152,GO:0016491,GO:0046983,	GO:0000166,GO:0016491,GO:0055114,NULL,	dehydrogenase reductase sdr family member 11-like,NULL,	48.8933	1	1	50	50	0	0
family_944	*	*	1	*	*	*	*	1	*	*	3	*	*	1	*	2	*	*	2	2	11	3	8	6	0.00170898	0.1875	IPR003653,IPR006544,	Cation-transporting P-type ATPase, subfamily V,Peptidase C48, SUMO/Sentrin/Ubl1,	GO:0006508,GO:0006812,GO:0008234,GO:0016021,GO:0016887,	GO:0006508,GO:0008233,GO:0008234,GO:0016787,	sentrin-specific protease 1,sentrin-specific protease 1-like,sentrin sumo-specific,	30.4461	3	2	100	66.6667	0	0
family_2489	*	*	*	*	*	1	*	*	1	1	*	*	*	1	*	*	1	1	*	1	7	2	5	6	0.00390625	0.125	NULL,	NULL,	NULL,	NULL,	NULL,	0	0	0	0	0	0	0
family_4042	*	1	*	*	*	*	*	*	*	1	1	*	*	1	*	*	4	2	*	2	6	1	5	6	0.0351562	0.5	IPR012337,	Ribonuclease H-like domain,	GO:0003676,	NULL,	NULL,	0	0	0	0	0	0	0
family_279	*	*	*	*	*	*	*	*	*	*	1	*	1	12	*	1	*	3	*	4	49	6	43	5	2.75979e-12	0.171875	IPR023211,NULL,	DNA polymerase, palm domain,NULL,	NULL,	GO:0005488,NULL,	NULL,protein,	0.0202778	0	0	0	0	0	0
family_417	*	*	*	*	*	*	*	*	*	1	1	*	*	10	*	1	*	2	*	3	30	1	29	5	6.54254e-08	0.6875	IPR012337,	Ribonuclease H-like domain,	GO:0003676,	NULL,	NULL,	0.0666667	0	0	0	0	0	0
family_984	*	1	*	*	*	*	1	*	*	*	2	*	*	3	*	*	2	*	*	2	22	1	21	5	1.49012e-06	0.5	NULL,	NULL,	NULL,	NULL,	NULL,	0.423333	0	0	0	0	0	0
family_1199	*	3	*	*	*	2	*	*	1	*	4	*	*	3	*	*	*	*	*	3	16	1	15	5	0.000364304	0.6875	NULL,	NULL,	NULL,	NULL,	NULL,	0.00166667	0	0	0	0	0	0
family_1071	*	3	*	*	*	*	1	*	*	*	*	*	4	4	*	*	5	*	*	3	11	2	9	5	0.00646973	0.5	NULL,	NULL,	NULL,	NULL,	NULL,	0	0	0	0	0	0	0
family_3607	*	4	*	*	*	*	*	*	*	1	1	*	*	1	*	*	*	1	*	2	7	2	5	5	0.0195312	0.3125	IPR004875,IPR006600,IPR009057,	DDE superfamily endonuclease, CENP-B-like,Homeodomain-like,HTH CenpB-type DNA-binding domain,	GO:0003676,GO:0003677,	NULL,	NULL,	0.4275	0	0	0	0	0	0
family_6758	*	*	*	*	*	*	1	*	*	*	*	1	*	1	*	*	1	1	*	1	5	1	4	5	0.015625	0.25	NULL,	NULL,	NULL,	NULL,	NULL,	0.0133333	0	0	0	0	0	0
family_4129	*	*	*	*	*	*	*	1	*	1	*	*	*	*	1	2	*	2	*	1	5	2	3	5	0.015625	0.125	IPR027831,	Domain of unknown function DUF4485,	NULL,	NULL,	NULL,	0.0483333	0	0	0	0	0	0
family_126	*	*	*	*	*	*	*	*	*	1	*	*	*	65	*	*	*	18	2	22	84	1	83	4	1.29134e-10	0.999997	IPR012337,	Ribonuclease H-like domain,	GO:0003676,	NULL,	NULL,	0.01	0	0	0	0	0	0
family_156	*	1	*	*	*	*	*	*	*	*	*	*	*	72	*	3	*	4	*	20	54	7	47	4	1.68841e-05	0.990421	NULL,	NULL,	NULL,	NULL,	NULL,	0.187619	1	0	14.2857	0	0	0
family_316	*	*	1	*	*	*	*	*	*	1	*	*	*	28	*	*	*	11	*	10	35	1	34	4	3.28733e-05	0.994141	IPR000477,	Reverse transcriptase,	GO:0003723,GO:0003964,GO:0006278,	GO:0005488,	zinc finger protein,	0.175	0	0	0	0	0	0
family_592	*	*	*	*	*	*	*	*	1	1	*	*	*	1	*	*	*	6	*	2	35	2	33	4	2.76486e-10	0.3125	IPR001584,IPR012337,	Integrase, catalytic core,Ribonuclease H-like domain,	GO:0003676,GO:0015074,	GO:0005488,	orf,	1.415	1	0	50	0	0	0
family_276	*	*	*	*	*	*	*	*	*	*	2	*	*	22	*	*	*	15	1	10	35	3	32	4	3.28733e-05	0.953857	IPR000477,IPR004211,IPR007087,IPR008906,IPR012337,IPR015880,NULL,	HAT dimerisation domain, C-terminal,NULL,Recombination endonuclease VII,Reverse transcriptase,Ribonuclease H-like domain,Zinc finger, C2H2,Zinc finger, C2H2-like,	GO:0003676,GO:0003723,GO:0003964,GO:0006278,GO:0046872,GO:0046983,NULL,	NULL,	NULL,	0.418889	1	0	33.3333	0	0	0
family_788	*	1	*	*	*	*	1	*	*	*	*	*	1	*	*	*	*	1	*	1	30	3	27	4	4.65661e-10	0.0625	IPR000477,IPR001878,IPR005135,IPR006579,	Endonuclease/exonuclease/phosphatase,Pre-C2HC domain,Reverse transcriptase,Zinc finger, CCHC-type,	GO:0003676,GO:0003723,GO:0003964,GO:0006278,GO:0008270,	NULL,	NULL,	0.482778	1	0	33.3333	0	0	0
family_391	*	*	*	*	*	1	*	*	*	*	*	*	*	20	*	*	2	8	*	8	28	5	23	4	0.000156276	0.709473	IPR001584,IPR012337,IPR015416,	Integrase, catalytic core,Ribonuclease H-like domain,Zinc finger, H2C2-type, histone UAS binding,	GO:0003676,GO:0015074,	GO:0005488,GO:0016740,GO:0044260,GO:0090304,	enzymatic polyprotein endonuclease reverse,integrase core domain protein,	3.69133	1	1	20	20	0	0
family_912	*	1	*	*	*	*	1	*	*	*	*	*	*	1	*	*	*	4	*	2	24	2	22	4	4.02331e-07	0.3125	IPR006612,IPR021896,	Transposase protein,Zinc finger, C2CH-type,	GO:0003676,	GO:0005488,NULL,	NULL,serine threonine-protein kinase,	5.40083	1	1	50	50	0	0
family_861	*	*	1	*	*	*	*	*	*	*	1	*	*	1	*	1	*	*	*	1	18	1	17	4	1.90735e-06	0.25	IPR003891,IPR016021,IPR016024,	Armadillo-type fold,Initiation factor eIF-4 gamma, MA3,MIF4-like, type 1/2/3,	GO:0005488,	GO:0016070,	eukaryotic translation initiation factor 4 gamma 3-like,	32.86	1	1	100	100	0	0
family_502	*	*	*	*	*	*	*	*	*	*	1	*	*	2	*	*	6	5	*	4	19	3	16	4	0.000244141	0.5	IPR001936,IPR012337,IPR025398,	Domain of unknown function DUF4371,Ras GTPase-activating protein,Ribonuclease H-like domain,	GO:0003676,GO:0005096,GO:0005622,GO:0051056,	GO:0005488,	zinc finger protein kiaa0543,	0.0688889	0	0	0	0	0	0
family_2100	*	*	2	*	*	*	*	*	*	*	*	*	*	10	*	1	1	*	*	4	10	1	9	4	0.0286865	0.8125	IPR000477,	Reverse transcriptase,	GO:0003723,GO:0003964,GO:0006278,	NULL,	NULL,	0	0	0	0	0	0	0
family_1014	*	1	1	*	*	*	*	*	*	*	*	*	*	1	*	*	5	*	*	2	10	3	7	4	0.00317383	0.1875	IPR026103,IPR027806,	Harbinger transposase-derived nuclease,Harbinger transposase-derived nuclease domain,	NULL,	NULL,	NULL,	0.0166667	0	0	0	0	0	0
family_4244	*	1	*	*	*	*	1	*	*	*	*	1	3	*	*	*	*	*	*	2	8	1	7	4	0.0107422	0.5	IPR013780,IPR013781,IPR015902,IPR017853,	Glycoside hydrolase, catalytic domain,Glycoside hydrolase, family 13,Glycoside hydrolase, superfamily,Glycosyl hydrolase, family 13, all-beta,	GO:0003824,GO:0005975,	NULL,	NULL,	17.3583	1	1	100	100	0	0
family_5964	*	3	*	*	*	*	*	*	*	*	2	*	*	1	*	*	1	*	*	2	7	1	6	4	0.0195312	0.5	NULL,	NULL,	NULL,	NULL,	NULL,	0	0	0	0	0	0	0
family_6207	*	*	1	*	*	*	*	*	*	1	*	*	*	1	*	1	*	*	*	1	7	1	6	4	0.00390625	0.25	IPR001878,IPR005135,	Endonuclease/exonuclease/phosphatase,Zinc finger, CCHC-type,	GO:0003676,GO:0008270,	NULL,	NULL,	0	0	0	0	0	0	0
family_5162	*	1	*	*	1	*	*	*	*	*	*	*	*	*	1	1	*	*	*	1	6	1	5	4	0.0078125	0.25	IPR004177,	DDHD,	GO:0046872,	NULL,	NULL,	16.2817	1	1	100	100	0	0
family_5445	*	*	*	*	*	*	*	*	*	*	1	*	*	*	1	1	1	*	*	1	6	1	5	4	0.0078125	0.25	IPR001810,	F-box domain,	GO:0005515,	NULL,	NULL,	52.185	1	1	100	100	0	0
family_5336	*	*	1	1	*	*	*	*	*	1	1	*	*	*	*	*	*	*	*	1	5	1	4	4	0.015625	0.25	IPR001841,IPR013083,	Zinc finger, RING/FYVE/PHD-type,Zinc finger, RING-type,	GO:0005515,GO:0008270,	NULL,	NULL,	24.8117	1	1	100	100	0	0
family_4819	*	1	*	*	1	*	*	*	*	*	*	*	*	1	*	*	2	*	*	1	5	2	3	4	0.015625	0.125	IPR001965,IPR003347,IPR003349,IPR011011,IPR013083,	JmjC domain,Transcription factor jumonji, JmjN,Zinc finger, FYVE/PHD-type,Zinc finger, PHD-type,Zinc finger, RING/FYVE/PHD-type,	GO:0005515,GO:0008270,	GO:0005634,GO:0008168,GO:0008270,GO:0032259,	lysine-specific demethylase 4c-like,	17.1292	2	1	100	50	0	0
family_5947	*	*	*	*	*	1	*	*	1	*	*	1	*	*	*	*	*	1	*	1	4	2	2	4	0.03125	0.125	NULL,	NULL,	NULL,	NULL,	NULL,	0.148333	0	0	0	0	0	0
family_5164	*	1	*	*	*	*	*	*	*	*	1	*	*	*	1	*	*	*	1	1	4	3	1	4	0.03125	0.0625	IPR001915,	Peptidase M48,	GO:0004222,GO:0006508,GO:0016020,	GO:0006508,GO:0007005,GO:0008237,GO:0009987,GO:0016020,GO:0016044,GO:0016787,GO:0031966,GO:0044238,GO:0044267,GO:0044699,GO:0044707,GO:0044710,GO:0050789,GO:0050896,GO:0071704,	metalloendopeptidase mitochondrial-like,	4.35389	1	1	33.3333	33.3333	0	0
family_58	*	*	*	*	*	*	*	*	*	*	*	*	*	59	*	1	*	18	*	26	166	2	164	3	0	0.999998	NULL,	NULL,	NULL,	NULL,	NULL,	0	0	0	0	0	0	0
family_324	*	*	*	*	*	*	*	*	*	1	*	*	*	*	*	6	*	4	*	4	50	5	45	3	1.45939e-12	0.253906	IPR005135,	Endonuclease/exonuclease/phosphatase,	NULL,	NULL,	NULL,	0.0276667	0	0	0	0	0	0
family_453	1	*	*	*	*	*	12	*	*	*	2	*	*	*	*	*	*	*	*	5	36	4	32	3	5.12919e-08	0.5	IPR008906,IPR012337,IPR026103,IPR027806,	Harbinger transposase-derived nuclease,Harbinger transposase-derived nuclease domain,HAT dimerisation domain, C-terminal,Ribonuclease H-like domain,	GO:0003676,GO:0046983,	GO:0005488,NULL,	NULL,zinc finger bed domain-containing protein 4- partial,	0.00291667	0	0	0	0	0	0
family_796	*	*	*	*	*	*	1	*	*	*	*	*	1	2	*	*	*	*	*	1	31	2	29	3	2.32831e-10	0.125	IPR002156,IPR012337,NULL,	NULL,Ribonuclease H domain,Ribonuclease H-like domain,	GO:0003676,GO:0004523,NULL,	NULL,	NULL,	0.0783333	0	0	0	0	0	0
family_1353	*	1	*	*	*	1	*	*	*	1	*	*	*	*	*	*	*	*	*	1	22	2	20	3	1.19209e-07	0.125	IPR000477,IPR001584,IPR005135,IPR012337,	Endonuclease/exonuclease/phosphatase,Integrase, catalytic core,Reverse transcriptase,Ribonuclease H-like domain,	GO:0003676,GO:0003723,GO:0003964,GO:0006278,GO:0015074,	GO:0003676,GO:0006259,NULL,	krab-a domain-containing protein 2-like,NULL,	0	0	0	0	0	0	0
family_914	*	*	*	*	*	2	*	*	*	*	*	*	*	3	*	*	*	2	*	2	23	4	19	3	7.7486e-07	0.109375	IPR001878,NULL,	NULL,Zinc finger, CCHC-type,	GO:0003676,GO:0008270,NULL,	GO:0005488,GO:0097159,GO:1901363,NULL,	NULL,sjchgc04723 protein,uncharacterized protein loc368382,ytx1_xenla ame: full=transposon tx1 uncharacterized 82 kda protein ame: full=orf 1,	0.04375	0	0	0	0	0	0
family_1708	*	*	*	*	*	*	*	*	*	*	*	*	*	6	*	1	*	1	*	3	16	1	15	3	0.000364304	0.6875	IPR013103,	Reverse transcriptase, RNA-dependent DNA polymerase,	NULL,	GO:0005488,	retrovirus-related pol polyprotein from transposon tnt 1-94,	0.491667	0	0	0	0	0	0
family_1127	*	*	*	*	*	*	*	1	*	*	4	*	*	*	*	1	*	*	*	2	13	2	11	3	0.000488281	0.3125	NULL,	NULL,	NULL,	NULL,	NULL,	0	0	0	0	0	0	0
family_1360	*	*	*	*	*	*	*	*	*	*	3	*	*	1	*	*	3	*	*	2	14	4	10	3	0.000259399	0.109375	IPR012337,IPR022048,NULL,	NULL,Protein of unknown function DUF3609,Ribonuclease H-like domain,	GO:0003676,NULL,	NULL,	NULL,	1.10875	1	0	25	0	0	0
family_4041	*	1	*	*	*	*	*	*	*	*	*	*	*	4	*	*	3	*	*	3	10	1	9	3	0.0112305	0.6875	NULL,	NULL,	NULL,	NULL,	NULL,	0	0	0	0	0	0	0
family_5653	*	*	*	*	*	2	*	*	1	*	*	*	2	*	*	*	*	*	*	2	9	1	8	3	0.00585938	0.5	NULL,	NULL,	NULL,	NULL,	NULL,	0	0	0	0	0	0	0
family_5654	*	*	*	*	*	*	*	*	1	*	*	*	*	4	*	*	*	1	*	2	8	1	7	3	0.0107422	0.5	IPR005135,	Endonuclease/exonuclease/phosphatase,	NULL,	NULL,	NULL,	0	0	0	0	0	0	0
family_5680	*	*	*	*	*	1	*	*	1	*	*	*	*	4	*	*	*	*	*	2	8	1	7	3	0.0107422	0.5	NULL,	NULL,	NULL,	NULL,	NULL,	0.0283333	0	0	0	0	0	0
family_5033	*	*	*	*	1	*	*	*	*	*	1	*	*	1	*	*	*	*	*	1	8	2	6	3	0.00195312	0.125	IPR006612,	Zinc finger, C2CH-type,	GO:0003676,	NULL,	NULL,	0.103333	0	0	0	0	0	0
family_5951	*	*	*	*	*	*	*	*	*	*	*	1	*	*	*	2	*	4	*	2	7	1	6	3	0.0195312	0.5	NULL,	NULL,	NULL,	NULL,	NULL,	25.2783	1	1	100	100	0	0
family_1461	*	*	*	*	*	*	1	*	*	*	5	*	*	*	*	*	*	1	*	2	9	4	5	3	0.00585938	0.109375	IPR006612,IPR027805,IPR027806,	Harbinger transposase-derived nuclease domain,Transposase, Helix-turn-helix domain,Zinc finger, C2CH-type,	GO:0003676,NULL,	NULL,	NULL,	0.0833333	0	0	0	0	0	0
family_1966	*	*	*	*	*	*	*	*	*	*	*	*	*	2	*	*	4	1	*	2	6	2	4	3	0.0351562	0.3125	IPR026103,NULL,	Harbinger transposase-derived nuclease,NULL,	NULL,	NULL,	NULL,	0.0191667	0	0	0	0	0	0
family_7948	1	*	*	*	*	*	*	*	*	1	*	*	*	1	*	*	*	*	*	1	4	1	3	3	0.03125	0.25	IPR011335,IPR011604,IPR019080,	Exonuclease, phage-type/RecB, C-terminal,Restriction endonuclease type II-like,YqaJ viral recombinase,	GO:0003677,GO:0004518,	NULL,	NULL,	0.0633333	0	0	0	0	0	0
family_5089	*	1	*	1	*	*	*	*	*	*	*	*	*	1	*	*	*	*	*	1	5	3	2	3	0.015625	0.0625	IPR006612,	Zinc finger, C2CH-type,	GO:0003676,	GO:0001935,GO:0005488,GO:0005515,GO:0005634,GO:0006355,GO:0007346,GO:0008270,GO:0043565,NULL,	NULL,thap domain-containing protein 1-like,thap domain-containing protein 4,	0.00444444	0	0	0	0	0	0
family_6805	*	*	*	*	*	*	1	*	*	*	2	1	*	*	*	*	*	*	*	1	4	2	2	3	0.03125	0.125	IPR008906,IPR012337,NULL,	HAT dimerisation domain, C-terminal,NULL,Ribonuclease H-like domain,	GO:0003676,GO:0046983,NULL,	GO:0005488,NULL,	NULL,protein,	0.0108333	0	0	0	0	0	0
family_245	*	*	*	*	*	*	*	*	*	*	*	*	*	37	*	1	*	*	*	19	58	1	57	2	1.52753e-06	0.99998	NULL,	NULL,	NULL,	NULL,	NULL,	0.03	0	0	0	0	0	0
family_461	*	*	*	*	*	1	*	*	*	*	*	*	*	*	*	1	*	*	*	1	57	1	56	2	0	0.25	NULL,	NULL,	NULL,	NULL,	NULL,	2.58	1	0	100	0	0	0
family_880	*	*	*	*	*	*	*	*	2	*	*	*	*	*	*	1	*	*	*	2	32	1	31	2	2.03727e-09	0.5	NULL,	NULL,	NULL,	NULL,	NULL,	0.108333	0	0	0	0	0	0
family_895	*	*	*	*	*	1	*	*	*	*	*	*	*	*	*	*	*	3	*	2	18	3	15	2	2.00272e-05	0.1875	IPR001584,IPR012337,	Integrase, catalytic core,Ribonuclease H-like domain,	GO:0003676,GO:0015074,	GO:0003824,NULL,	NULL,reverse ribonuclease integrase,	1.71833	1	0	33.3333	0	0	0
family_3507	*	*	*	*	*	*	*	*	*	*	*	*	*	5	*	*	*	1	*	3	15	1	14	2	0.000656128	0.6875	NULL,	NULL,	NULL,	GO:0005488,	dna pol b2 domain-containing protein,	0	0	0	0	0	0	0
family_1494	*	*	*	*	*	*	*	*	*	1	*	*	*	*	*	*	*	1	*	1	15	3	12	2	1.52588e-05	0.0625	IPR005312,NULL,	NULL,Protein of unknown function DUF1759,	NULL,	GO:0003824,GO:0005488,GO:0009987,GO:0044238,GO:0071704,NULL,	bel12_ag transposon polyprotein,NULL,	2.59167	1	1	33.3333	33.3333	0	0
family_5157	*	*	*	*	*	*	*	*	1	*	1	*	*	*	*	*	*	*	*	1	13	1	12	2	6.10352e-05	0.25	IPR006600,IPR009057,	Homeodomain-like,HTH CenpB-type DNA-binding domain,	GO:0003677,	NULL,	NULL,	0.961667	0	0	0	0	0	0
family_1076	2	*	*	*	*	*	*	*	*	*	*	*	*	*	*	*	*	1	*	2	15	5	10	2	0.000137329	0.0625	IPR025398,NULL,	Domain of unknown function DUF4371,NULL,	NULL,	NULL,	NULL,	0.263333	1	0	20	0	0	0
family_2111	*	*	*	*	*	*	*	*	*	*	*	*	*	*	*	*	7	1	*	4	10	1	9	2	0.0286865	0.8125	IPR026103,IPR027806,	Harbinger transposase-derived nuclease,Harbinger transposase-derived nuclease domain,	NULL,	GO:0016787,	nuclease harbi1-like,	0.05	0	0	0	0	0	0
family_839	*	*	*	*	*	*	*	*	*	*	3	*	*	2	*	*	*	*	*	3	13	5	8	2	0.00209045	0.144531	IPR018289,NULL,	MULE transposase domain,NULL,	NULL,	NULL,	NULL,	2.593	2	1	40	20	0	0
family_2541	*	*	*	*	*	*	*	*	1	*	*	1	*	*	*	*	*	*	*	1	11	3	8	2	0.000244141	0.0625	IPR012337,NULL,	NULL,Ribonuclease H-like domain,	GO:0003676,NULL,	GO:0044260,GO:0090304,NULL,	krab-a domain-containing protein 2-like,NULL,	0.715	1	0	33.3333	0	0	0
family_3999	*	*	*	*	*	*	1	*	*	*	*	*	*	*	*	1	*	*	*	1	11	3	8	2	0.000244141	0.0625	IPR021109,NULL,	Aspartic peptidase domain,NULL,	NULL,	NULL,	NULL,	0.0327778	0	0	0	0	0	0
family_4891	*	*	*	*	*	*	*	*	2	*	*	*	*	2	*	*	*	*	*	2	10	2	8	2	0.00317383	0.3125	IPR000477,	Reverse transcriptase,	GO:0003723,GO:0003964,GO:0006278,	GO:0003824,NULL,	endonuclease reverse transcriptase,NULL,	0.055	0	0	0	0	0	0
family_4874	*	*	*	*	*	*	*	*	*	*	2	*	*	*	*	*	*	1	*	2	9	1	8	2	0.00585938	0.5	IPR001841,IPR013083,IPR017907,	Zinc finger, RING/FYVE/PHD-type,Zinc finger, RING-type,Zinc finger, RING-type, conserved site,	GO:0005515,GO:0008270,	GO:0005488,	e3 ubiquitin-protein ligase topors-like,	43.3867	1	1	100	100	0	0
family_5933	*	*	*	*	*	*	*	*	*	*	*	*	*	*	*	1	*	1	*	1	9	1	8	2	0.000976562	0.25	NULL,	NULL,	NULL,	NULL,	NULL,	0	0	0	0	0	0	0
family_5943	*	*	*	*	*	1	*	*	*	*	*	*	*	*	*	*	*	3	*	2	9	1	8	2	0.00585938	0.5	IPR005135,	Endonuclease/exonuclease/phosphatase,	NULL,	NULL,	NULL,	0.0233333	0	0	0	0	0	0
family_2115	*	*	*	*	*	*	*	*	*	*	*	*	*	1	*	*	5	*	*	3	10	3	7	2	0.0112305	0.34375	IPR001660,IPR013761,IPR021129,	Sterile alpha motif domain,Sterile alpha motif/pointed domain,Sterile alpha motif, type 1,	GO:0005515,NULL,	NULL,	NULL,	0.16	0	0	0	0	0	0
family_4120	*	*	*	*	*	*	*	*	*	*	*	*	*	*	*	1	*	1	*	1	9	2	7	2	0.000976562	0.125	IPR007588,NULL,	NULL,Zinc finger, FLYWCH-type,	NULL,	NULL,	NULL,	0.128333	0	0	0	0	0	0
family_6799	*	*	*	*	*	*	*	*	*	1	*	*	*	*	*	*	*	1	*	1	8	1	7	2	0.00195312	0.25	NULL,	NULL,	NULL,	NULL,	NULL,	32.22	1	1	100	100	0	0
family_5387	*	*	*	*	*	*	*	*	*	*	*	*	*	1	*	*	*	1	*	1	9	3	6	2	0.000976562	0.0625	IPR004603,IPR012337,IPR012340,NULL,	DNA mismatch endonuclease vsr,Nucleic acid-binding, OB-fold,NULL,Ribonuclease H-like domain,	GO:0003676,GO:0004519,GO:0006298,NULL,	GO:0003676,GO:0004518,GO:0006259,GO:0008233,GO:0034645,GO:0044260,GO:0090304,GO:0097159,GO:1901363,NULL,	novel protein dna polymerases,NULL,PREDICTED: hypothetical protein LOC100571343 [Acyrthosiphon pisum],	0.0211111	0	0	0	0	0	0
family_6508	*	*	*	*	*	*	*	*	*	*	*	2	*	*	*	1	*	*	*	2	8	2	6	2	0.0107422	0.3125	IPR000477,NULL,	NULL,Reverse transcriptase,	GO:0003723,GO:0003964,GO:0006278,NULL,	NULL,	NULL,	0	0	0	0	0	0	0
family_6022	*	*	*	*	*	*	*	*	*	*	1	*	*	*	*	*	*	1	*	1	7	1	6	2	0.00390625	0.25	NULL,	NULL,	NULL,	NULL,	NULL,	0	0	0	0	0	0	0
family_7634	*	*	*	*	*	*	*	*	1	*	*	*	*	*	*	*	*	1	*	1	7	1	6	2	0.00390625	0.25	IPR001878,	Zinc finger, CCHC-type,	GO:0003676,GO:0008270,	NULL,	NULL,	0.803333	0	0	0	0	0	0
family_4132	*	*	*	*	*	*	*	*	2	*	*	*	*	*	*	*	1	*	*	2	9	4	5	2	0.00585938	0.109375	IPR006612,IPR008906,IPR012337,NULL,	HAT dimerisation domain, C-terminal,NULL,Ribonuclease H-like domain,Zinc finger, C2CH-type,	GO:0003676,GO:0046983,NULL,	NULL,	NULL,	0.005	0	0	0	0	0	0
family_4969	*	*	*	*	*	*	*	*	*	*	*	*	*	*	*	1	1	*	*	1	5	1	4	2	0.015625	0.25	IPR002018,	Carboxylesterase, type B,	NULL,	GO:0052689,	esterase fe4-like,	4.00667	1	0	100	0	0	0
family_6575	*	*	1	*	*	*	*	*	*	*	*	*	*	*	*	1	*	*	*	1	5	1	4	2	0.015625	0.25	IPR026711,	Protein male-specific lethal-1,	GO:0043984,GO:0072487,	NULL,	NULL,	33.0183	1	1	100	100	0	0
family_7472	*	*	*	*	*	*	*	*	*	*	*	*	*	1	*	*	*	1	*	1	5	1	4	2	0.015625	0.25	NULL,	NULL,	NULL,	NULL,	NULL,	0.308333	0	0	0	0	0	0
family_7961	*	*	*	*	*	*	*	*	*	*	*	*	*	*	*	*	1	1	*	1	5	1	4	2	0.015625	0.25	IPR004330,	FAR1 DNA binding domain,	NULL,	NULL,	NULL,	3.48833	1	0	100	0	0	0
family_2967	*	*	*	*	*	*	*	*	*	*	*	*	*	2	*	*	*	3	*	3	8	5	3	2	0.0327148	0.144531	IPR008042,IPR021896,IPR026103,IPR027806,IPR028002,NULL,	Harbinger transposase-derived nuclease,Harbinger transposase-derived nuclease domain,Myb/SANT-like DNA-binding domain,NULL,Retrotransposon, Pao,Transposase protein,	NULL,	NULL,	NULL,	0.297667	1	0	20	0	0	0
family_4442	*	*	*	*	*	*	*	*	*	*	*	*	*	2	*	*	2	*	*	2	6	3	3	2	0.0351562	0.1875	IPR007527,	Zinc finger, SWIM-type,	GO:0008270,	NULL,	NULL,	0.0377778	0	0	0	0	0	0
family_4739	*	*	*	*	*	*	*	*	*	*	2	*	*	*	*	*	1	*	*	2	6	3	3	2	0.0351562	0.1875	NULL,	NULL,	NULL,	NULL,	NULL,	0.0155556	0	0	0	0	0	0
family_5448	*	*	*	*	*	*	*	*	1	*	*	*	*	*	*	1	*	*	*	1	6	3	3	2	0.0078125	0.0625	IPR002172,IPR023415,	Low-density lipoprotein (LDL) receptor class A, conserved site,Low-density lipoprotein (LDL) receptor class A repeat,	GO:0005515,	NULL,	NULL,	2.27	3	0	100	0	0	0
family_7390	*	*	*	*	*	*	*	*	1	*	*	*	*	1	*	*	*	*	*	1	5	2	3	2	0.015625	0.125	IPR001878,	Zinc finger, CCHC-type,	GO:0003676,GO:0008270,	NULL,	NULL,	0	0	0	0	0	0	0
family_7065	*	*	*	*	*	*	*	*	*	*	*	*	*	1	*	1	*	*	*	1	4	1	3	2	0.03125	0.25	NULL,	NULL,	NULL,	NULL,	NULL,	0.05	0	0	0	0	0	0
family_749	*	*	*	*	*	*	1	*	*	*	*	*	*	*	*	*	*	*	*	1	39	1	38	1	9.09495e-13	0.25	IPR006579,	Pre-C2HC domain,	NULL,	NULL,	NULL,	1.435	1	0	100	0	0	0
family_955	*	*	*	*	*	*	*	*	*	*	*	*	*	*	*	*	*	1	*	1	33	1	32	1	5.82077e-11	0.25	NULL,	NULL,	NULL,	NULL,	NULL,	0	0	0	0	0	0	0
family_2916	*	*	*	*	*	*	*	*	*	*	*	*	*	*	*	*	*	1	*	1	19	1	18	1	9.53674e-07	0.25	IPR000477,	Reverse transcriptase,	GO:0003723,GO:0003964,GO:0006278,	GO:0005488,GO:0006259,	udp-glucuronosyltransferase 2b22,	0	0	0	0	0	0	0
family_3023	*	*	*	*	*	*	*	*	*	*	*	*	*	*	*	*	*	1	*	1	19	1	18	1	9.53674e-07	0.25	NULL,	NULL,	NULL,	NULL,	NULL,	0	0	0	0	0	0	0
family_1605	*	*	*	*	*	*	*	*	*	*	*	*	*	1	*	*	*	*	*	1	14	2	12	1	3.05176e-05	0.125	IPR007087,IPR013087,IPR015880,NULL,	NULL,Zinc finger, C2H2,Zinc finger, C2H2-like,Zinc finger C2H2-type/integrase DNA-binding domain,	GO:0003676,GO:0046872,NULL,	NULL,	NULL,	0.155833	0	0	0	0	0	0
family_5644	*	*	*	*	*	*	*	*	*	1	*	*	*	*	*	*	*	*	*	1	13	1	12	1	6.10352e-05	0.25	IPR000477,	Reverse transcriptase,	GO:0003723,GO:0003964,GO:0006278,	NULL,	NULL,	1.38667	1	0	100	0	0	0
family_5209	*	*	*	*	*	*	*	*	*	*	*	*	1	*	*	*	*	*	*	1	13	2	11	1	6.10352e-05	0.125	IPR001584,IPR012337,	Integrase, catalytic core,Ribonuclease H-like domain,	GO:0003676,GO:0015074,	NULL,	NULL,	0.0291667	0	0	0	0	0	0
family_4559	*	1	*	*	*	*	*	*	*	*	*	*	*	*	*	*	*	*	*	1	12	1	11	1	0.00012207	0.25	NULL,	NULL,	NULL,	NULL,	NULL,	0	0	0	0	0	0	0
family_6023	*	*	*	*	*	*	*	*	*	*	*	*	*	*	*	*	*	1	*	1	12	1	11	1	0.00012207	0.25	NULL,	NULL,	NULL,	NULL,	NULL,	0.348333	0	0	0	0	0	0
family_5936	*	*	*	*	*	*	*	*	*	*	*	*	*	*	*	*	*	1	*	1	11	1	10	1	0.000244141	0.25	NULL,	NULL,	NULL,	NULL,	NULL,	0.166667	0	0	0	0	0	0
family_5455	*	*	*	*	*	*	*	*	*	*	1	*	*	*	*	*	*	*	*	1	11	2	9	1	0.000244141	0.125	IPR001257,IPR027417,	Parvovirus non-structural protein 1, helicase domain,P-loop containing nucleoside triphosphate hydrolase,	GO:0019079,	GO:0009987,NULL,	nonstructural protein,NULL,	0.4125	0	0	0	0	0	0
family_6587	*	*	*	*	*	*	*	*	*	*	*	*	*	*	*	*	*	1	*	1	10	1	9	1	0.000488281	0.25	IPR007588,	Zinc finger, FLYWCH-type,	NULL,	NULL,	NULL,	0.445	0	0	0	0	0	0
family_6350	*	*	*	*	*	*	*	*	*	*	*	*	*	*	*	*	*	2	*	2	9	1	8	1	0.00585938	0.5	IPR000477,IPR001584,IPR001878,IPR001969,IPR002589,IPR005162,IPR012337,IPR018061,IPR021109,	Aspartic peptidase, active site,Aspartic peptidase domain,Integrase, catalytic core,Macro domain,Peptidase A2A, retrovirus RVP subgroup,Retrotransposon gag domain,Reverse transcriptase,Ribonuclease H-like domain,Zinc finger, CCHC-type,	GO:0003676,GO:0003723,GO:0003964,GO:0004190,GO:0006278,GO:0006508,GO:0008270,GO:0015074,	GO:0003824,GO:0005488,	orf,	0.00333333	0	0	0	0	0	0
family_5939	*	*	*	*	*	*	*	*	*	*	*	*	*	*	*	*	1	*	*	1	10	3	7	1	0.000488281	0.0625	IPR022048,	Protein of unknown function DUF3609,	NULL,	NULL,	NULL,	1.70556	2	0	66.6667	0	0	0
family_6199	*	2	*	*	*	*	*	*	*	*	*	*	*	*	*	*	*	*	*	2	9	2	7	1	0.00585938	0.3125	IPR001878,NULL,	NULL,Zinc finger, CCHC-type,	GO:0003676,GO:0008270,NULL,	NULL,	NULL,	2.2125	1	0	50	0	0	0
family_6778	*	*	*	*	*	*	*	*	1	*	*	*	*	*	*	*	*	*	*	1	9	2	7	1	0.000976562	0.125	NULL,	NULL,	NULL,	NULL,	NULL,	0.13	0	0	0	0	0	0
family_6016	*	*	*	*	*	*	*	*	*	1	*	*	*	*	*	*	*	*	*	1	8	1	7	1	0.00195312	0.25	NULL,	NULL,	NULL,	NULL,	NULL,	0.128333	0	0	0	0	0	0
family_1276	*	*	*	*	*	*	5	*	*	*	*	*	*	*	*	*	*	*	*	5	11	5	6	1	0.0384064	0.376953	NULL,	NULL,	NULL,	NULL,	NULL,	0.0833333	0	0	0	0	0	0
family_4026	*	*	*	*	*	*	*	1	*	*	*	*	*	*	*	*	*	*	*	1	8	2	6	1	0.00195312	0.125	IPR003107,IPR011990,IPR013949,	RNA-processing protein, HAT helix,Tetratricopeptide-like helical,U3 small nucleolar RNA-associated protein 6,	GO:0005515,GO:0005622,GO:0006396,	NULL,	NULL,	14.9325	2	1	100	50	0	0
family_7112	*	*	*	*	*	*	*	*	*	*	*	*	*	*	*	*	*	1	*	1	7	1	6	1	0.00390625	0.25	NULL,	NULL,	NULL,	NULL,	NULL,	0	0	0	0	0	0	0
family_7879	*	*	*	*	*	*	*	*	*	*	*	*	*	1	*	*	*	*	*	1	7	1	6	1	0.00390625	0.25	NULL,	NULL,	NULL,	GO:0001883,GO:0019213,GO:0042278,	uncharacterized protein c6orf130-like,	0.03	0	0	0	0	0	0
family_5454	*	*	*	*	*	*	*	*	*	*	*	*	*	*	*	*	*	1	*	1	8	3	5	1	0.00195312	0.0625	IPR011335,IPR011604,IPR019080,NULL,	Exonuclease, phage-type/RecB, C-terminal,NULL,Restriction endonuclease type II-like,YqaJ viral recombinase,	GO:0003677,GO:0004518,NULL,	NULL,	NULL,	0.738889	1	0	33.3333	0	0	0
family_6314	*	*	*	*	*	*	1	*	*	*	*	*	*	*	*	*	*	*	*	1	8	3	5	1	0.00195312	0.0625	IPR012337,NULL,	NULL,Ribonuclease H-like domain,	GO:0003676,NULL,	GO:0005488,NULL,	NULL,PREDICTED: hypothetical protein LOC100575000 [Acyrthosiphon pisum],	0.146111	0	0	0	0	0	0
family_7997	*	*	*	*	*	*	*	*	*	*	*	*	*	1	*	*	*	*	*	1	6	1	5	1	0.0078125	0.25	IPR012337,	Ribonuclease H-like domain,	GO:0003676,	NULL,	NULL,	0	0	0	0	0	0	0
family_6226	*	*	*	*	*	*	*	*	*	*	*	*	*	1	*	*	*	*	*	1	7	3	4	1	0.00390625	0.0625	IPR023127,NULL,	NMB0488-like domain,NULL,	NULL,	NULL,	NULL,	0.857778	1	0	33.3333	0	0	0
family_5651	*	*	*	*	*	*	*	*	1	*	*	*	*	*	*	*	*	*	*	1	6	2	4	1	0.0078125	0.125	IPR001584,IPR012337,	Integrase, catalytic core,Ribonuclease H-like domain,	GO:0003676,GO:0015074,	GO:0005488,GO:0044260,GO:0090304,	krab-a domain-containing protein 2-like,	0	0	0	0	0	0	0
family_6055	*	*	*	*	*	*	*	*	*	1	*	*	*	*	*	*	*	*	*	1	6	2	4	1	0.0078125	0.125	IPR005312,	Protein of unknown function DUF1759,	NULL,	GO:0003824,GO:0005488,GO:0044237,GO:0044238,GO:0071704,NULL,	bel12_ag transposon polyprotein,NULL,	0.0208333	0	0	0	0	0	0
family_7051	*	*	*	*	*	*	*	*	*	*	*	*	*	1	*	*	*	*	*	1	6	2	4	1	0.0078125	0.125	IPR000477,	Reverse transcriptase,	GO:0003723,GO:0003964,GO:0006278,	NULL,	NULL,	0.0208333	0	0	0	0	0	0
family_7089	*	*	*	*	*	*	*	*	*	*	*	*	*	2	*	*	*	*	*	2	6	2	4	1	0.0351562	0.3125	NULL,	NULL,	NULL,	NULL,	NULL,	0.646667	0	0	0	0	0	0
family_5911	*	*	1	*	*	*	*	*	*	*	*	*	*	*	*	*	*	*	*	1	5	1	4	1	0.015625	0.25	NULL,	NULL,	NULL,	NULL,	NULL,	0.0866667	0	0	0	0	0	0
family_6581	*	*	*	*	*	*	*	*	*	1	*	*	*	*	*	*	*	*	*	1	5	1	4	1	0.015625	0.25	NULL,	NULL,	NULL,	NULL,	NULL,	2.99167	1	0	100	0	0	0
family_7188	*	*	*	*	*	*	*	1	*	*	*	*	*	*	*	*	*	*	*	1	5	1	4	1	0.015625	0.25	IPR019012,	RNA cap guanine-N2 methyltransferase,	GO:0001510,GO:0008168,GO:0009452,	GO:0000387,GO:0005654,GO:0005829,GO:0016787,GO:0030532,GO:0034660,GO:0036261,GO:0044255,GO:0044281,GO:0071164,GO:0071167,	26s protease regulatory subunit,	0.923333	0	0	0	0	0	0
family_7437	*	*	*	*	*	*	*	*	*	*	*	*	*	1	*	*	*	*	*	1	5	1	4	1	0.015625	0.25	IPR006612,	Zinc finger, C2CH-type,	GO:0003676,	GO:0005488,GO:0044260,GO:0090304,	zinc finger protein,	0.05	0	0	0	0	0	0
family_7440	*	*	*	*	*	*	*	*	*	*	*	*	*	*	*	*	*	1	*	1	5	1	4	1	0.015625	0.25	IPR025398,	Domain of unknown function DUF4371,	NULL,	NULL,	NULL,	0.0283333	0	0	0	0	0	0
family_7581	*	*	*	*	*	*	*	*	*	*	*	1	*	*	*	*	*	*	*	1	5	1	4	1	0.015625	0.25	NULL,	NULL,	NULL,	NULL,	NULL,	0.128333	0	0	0	0	0	0
family_7650	*	*	*	*	*	*	*	1	*	*	*	*	*	*	*	*	*	*	*	1	5	1	4	1	0.015625	0.25	NULL,	NULL,	NULL,	NULL,	NULL,	0	0	0	0	0	0	0
family_8179	*	*	*	*	*	*	*	*	*	*	*	*	*	*	*	*	*	1	*	1	5	1	4	1	0.015625	0.25	IPR006612,IPR022242,	87kDa Transposase,Zinc finger, C2CH-type,	GO:0003676,	NULL,	NULL,	0.00666667	0	0	0	0	0	0
family_8508	*	*	*	*	*	*	*	*	*	*	*	*	*	1	*	*	*	*	*	1	5	1	4	1	0.015625	0.25	NULL,	NULL,	NULL,	NULL,	NULL,	0.123333	0	0	0	0	0	0
family_8516	*	*	*	*	*	*	*	*	*	*	*	*	*	1	*	*	*	*	*	1	5	1	4	1	0.015625	0.25	NULL,	NULL,	NULL,	NULL,	NULL,	0	0	0	0	0	0	0
family_9156	*	*	*	*	*	*	*	1	*	*	*	*	*	*	*	*	*	*	*	1	5	1	4	1	0.015625	0.25	IPR028002,	Myb/SANT-like DNA-binding domain,	NULL,	NULL,	NULL,	0.0433333	0	0	0	0	0	0
family_4809	*	*	*	*	*	*	*	*	*	*	*	*	*	2	*	*	*	*	*	2	8	5	3	1	0.0107422	0.0625	IPR011335,IPR011604,IPR019080,	Exonuclease, phage-type/RecB, C-terminal,Restriction endonuclease type II-like,YqaJ viral recombinase,	GO:0003677,GO:0004518,	GO:0003824,GO:0007165,GO:0044237,NULL,	histidine kinase- dna gyrase b- and hsp90-like domain containing protein,NULL,	0.00566667	0	0	0	0	0	0
family_5965	*	*	*	*	*	*	*	*	*	*	*	*	*	1	*	*	*	*	*	1	6	3	3	1	0.0078125	0.0625	NULL,	NULL,	NULL,	NULL,	NULL,	0.126667	0	0	0	0	0	0
family_6301	1	*	*	*	*	*	*	*	*	*	*	*	*	*	*	*	*	*	*	1	6	3	3	1	0.0078125	0.0625	IPR006612,	Zinc finger, C2CH-type,	GO:0003676,	NULL,	NULL,	0.0294444	0	0	0	0	0	0
family_6700	*	*	*	*	*	*	*	*	*	*	*	*	*	2	*	*	*	*	*	2	6	3	3	1	0.0351562	0.1875	IPR000477,IPR001584,IPR001969,IPR012337,IPR018061,IPR021109,IPR027806,NULL,	Aspartic peptidase, active site,Aspartic peptidase domain,Harbinger transposase-derived nuclease domain,Integrase, catalytic core,NULL,Peptidase A2A, retrovirus RVP subgroup,Reverse transcriptase,Ribonuclease H-like domain,	GO:0003676,GO:0003723,GO:0003964,GO:0004190,GO:0006278,GO:0006508,GO:0015074,NULL,	GO:0005488,NULL,	NULL,reverse ribonuclease integrase,zinc finger protein,	0.192222	0	0	0	0	0	0
family_6876	*	*	*	*	*	*	*	*	*	*	2	*	*	*	*	*	*	*	*	2	6	3	3	1	0.0351562	0.1875	IPR008906,IPR012337,	HAT dimerisation domain, C-terminal,Ribonuclease H-like domain,	GO:0003676,GO:0046983,	GO:0005488,GO:0005622,	zinc finger bed domain-containing protein 1-like,zinc finger bed domain-containing protein 4-like,	0	0	0	0	0	0	0
family_7625	*	*	*	*	*	*	*	*	*	*	*	*	*	*	*	*	*	*	1	1	6	3	3	1	0.0078125	0.0625	IPR008906,IPR012337,IPR018473,	HAT dimerisation domain, C-terminal,Hermes trasposase, DNA-binding domain,Ribonuclease H-like domain,	GO:0003676,GO:0046983,	NULL,	NULL,	0.0116667	0	0	0	0	0	0
family_7898	*	*	*	*	*	*	*	*	*	*	*	*	*	*	*	*	*	1	*	1	5	2	3	1	0.015625	0.125	NULL,	NULL,	NULL,	NULL,	NULL,	0.0358333	0	0	0	0	0	0
family_6989	*	*	*	*	*	*	*	*	1	*	*	*	*	*	*	*	*	*	*	1	4	1	3	1	0.03125	0.25	IPR000618,	Insect cuticle protein,	GO:0042302,	GO:0042302,	cuticular protein 72 precursor,	33.8633	1	1	100	100	0	0
family_8485	*	*	*	*	*	*	*	*	*	*	*	*	*	*	*	1	*	*	*	1	4	1	3	1	0.03125	0.25	NULL,	NULL,	NULL,	GO:0003676,GO:0003824,	polyprotein of retroviral,	0.0266667	0	0	0	0	0	0
family_8486	*	*	*	*	*	*	*	*	*	*	1	*	*	*	*	*	*	*	*	1	4	1	3	1	0.03125	0.25	IPR027805,IPR027806,	Harbinger transposase-derived nuclease domain,Transposase, Helix-turn-helix domain,	NULL,	NULL,	NULL,	0	0	0	0	0	0	0
family_8751	*	*	*	*	*	*	*	*	1	*	*	*	*	*	*	*	*	*	*	1	4	1	3	1	0.03125	0.25	IPR006612,	Zinc finger, C2CH-type,	GO:0003676,	GO:0005730,	thap domain-containing protein 2,	13.1933	1	1	100	100	0	0
family_9733	*	*	*	*	*	*	*	*	*	*	*	*	*	*	*	*	1	*	*	1	4	1	3	1	0.03125	0.25	NULL,	NULL,	NULL,	NULL,	NULL,	0	0	0	0	0	0	0
family_1077	*	*	2	*	*	*	*	*	*	*	*	*	*	*	*	*	*	*	*	2	7	5	2	1	0.0195312	0.0625	IPR005818,IPR005819,IPR011991,	Histone H5,Linker histone H1/H5, domain H15,Winged helix-turn-helix DNA-binding domain,	GO:0000786,GO:0003677,GO:0005634,GO:0006334,	GO:0000786,GO:0003677,GO:0003723,GO:0003964,GO:0005634,GO:0006278,GO:0006334,NULL,	histone h1c-like,NULL,	2.214	4	0	80	0	0	0
family_5384	*	*	*	*	*	*	*	*	*	*	*	*	*	1	*	*	*	*	*	1	5	3	2	1	0.015625	0.0625	IPR006612,	Zinc finger, C2CH-type,	GO:0003676,	NULL,	NULL,	2.70667	1	1	33.3333	33.3333	0	0
family_6571	*	*	*	*	*	*	*	*	*	*	*	1	*	*	*	*	*	*	*	1	4	2	2	1	0.03125	0.125	NULL,	NULL,	NULL,	NULL,	NULL,	59.7508	2	2	100	100	0	0
family_7023	*	*	*	*	*	*	*	*	*	*	*	*	*	*	*	*	1	*	*	1	4	2	2	1	0.03125	0.125	IPR026103,IPR027806,NULL,	Harbinger transposase-derived nuclease,Harbinger transposase-derived nuclease domain,NULL,	NULL,	NULL,	NULL,	0.289167	0	0	0	0	0	0
family_8002	*	*	1	*	*	*	*	*	*	*	*	*	*	*	*	*	*	*	*	1	4	2	2	1	0.03125	0.125	IPR013761,	Sterile alpha motif/pointed domain,	NULL,	NULL,	NULL,	0.273333	0	0	0	0	0	0
family_5899	*	*	*	*	*	*	*	*	*	*	1	*	*	*	*	*	*	*	*	1	4	3	1	1	0.03125	0.0625	IPR000210,IPR001611,IPR002075,IPR005637,IPR006652,IPR009060,IPR011333,IPR011705,IPR012677,IPR013069,IPR015245,IPR015916,IPR018222,	BTB/Kelch-associated,BTB/POZ,BTB/POZ fold,BTB/POZ-like,Galactose oxidase, beta-propeller,Kelch repeat type 1,Leucine-rich repeat,Nuclear RNA export factor Tap, RNA-binding domain,Nuclear transport factor 2,Nuclear transport factor 2, eukaryote,Nucleotide-binding, alpha-beta plait,TAP C-terminal (TAP-C) domain,UBA-like,	GO:0000166,GO:0003723,GO:0005515,GO:0005622,GO:0005634,GO:0005737,GO:0006406,GO:0006810,GO:0051028,	GO:0005488,GO:0005622,GO:0006406,GO:0006810,GO:0044428,NULL,	nuclear rna export factor 1,NULL,	14.615	2	1	66.6667	33.3333	0	0
family_6309	*	*	*	*	*	*	*	*	*	1	*	*	*	*	*	*	*	*	*	1	4	3	1	1	0.03125	0.0625	NULL,	NULL,	NULL,	NULL,	NULL,	0.328889	0	0	0	0	0	0
family_6473	*	1	*	*	*	*	*	*	*	*	*	*	*	*	*	*	*	*	*	1	4	3	1	1	0.03125	0.0625	IPR012337,IPR025398,NULL,	Domain of unknown function DUF4371,NULL,Ribonuclease H-like domain,	GO:0003676,NULL,	NULL,	NULL,	0.00166667	0	0	0	0	0	0
family_8160	*	*	*	*	*	*	*	*	*	*	*	*	*	*	*	*	*	1	*	1	4	3	1	1	0.03125	0.0625	IPR006578,IPR028002,	MADF domain,Myb/SANT-like DNA-binding domain,	NULL,	NULL,	NULL,	0.00111111	0	0	0	0	0	0
family_8541	*	*	*	*	*	*	*	*	*	*	1	*	*	*	*	*	*	*	*	1	4	3	1	1	0.03125	0.0625	IPR018289,NULL,	MULE transposase domain,NULL,	NULL,	GO:0016787,NULL,	NULL,PREDICTED: hypothetical protein LOC100568563 [Acyrthosiphon pisum],	0.0466667	0	0	0	0	0	0

## Sheet: Overview
	Expansion category
	Both aphids	M. periscae	A. psium
No. families	147	26	244
No. families with at least 1 expressed gene (>1 FPKM)	98	18	128
No. families with at least 1 expressed gene (>5 FPKM)	72	13	100
No families with at least one gene DE in host swap	19	3	2
