# Supplementary material for: Rapid transcriptional plasticity of duplicated gene clusters enables a clonally reproducing aphid to colonise diverse plant species
Source: Genome Biol. 2017 Feb 13;18:27. doi: 10.1186/s13059-016-1145-3 (PMC5304397; doi:10.1186/s13059-016-1145-3)
Supplement: Additional file 17: Table S6. — Rates of evolution for all M. persicae paralog pairs containing at least one DE gene between M. persicae clone O reared for one year on B. rapa or N. benthamiana. Pairwise d N /d S was estimated using the YN00 [91] model in PAML [82]. Paralog pairs or ordered by d S (youngest duplicates first). Light green shading indicates duplication after speciation of M. persicae and A. pisum (d S < 0.26). Paralog pairs coloured red have 0 d S and d N (identical coding sequences). (XLSX 23 kb) [file 13059_2016_1145_MOESM17_ESM.xlsx]

## Sheet: Sheet1
Table S6
Blast2GO description	Gene_ID_1	Gene_ID_2	N	t	kappa	omega	dN	SE	dS	SE	Included in dS distribution (Figure 3D)	Included omega comparrison (Figure 3E)
NULL	MYZPE13164_G006_v1.0_000044890	MYZPE13164_G006_v1.0_000074360	994.5	0	4.6	99	0	0	0	0	YES	NO
NULL	MYZPE13164_G006_v1.0_000094380	MYZPE13164_G006_v1.0_000115980	2029	0	4.6	99	0	0	0	0	YES	NO
NULL	MYZPE13164_G006_v1.0_000108590	MYZPE13164_G006_v1.0_000164330	1161.1	0	4.6	99	0	0	0	0	YES	NO
NULL	MYZPE13164_G006_v1.0_000122240	MYZPE13164_G006_v1.0_000122260	352.8	0	4.6	99	0	0	0	0	YES	NO
NULL	MYZPE13164_G006_v1.0_000122240	MYZPE13164_G006_v1.0_000122270	352.8	0	4.6	99	0	0	0	0	YES	NO
NULL	MYZPE13164_G006_v1.0_000122250	MYZPE13164_G006_v1.0_000122270	352.8	0	4.6	99	0	0	0	0	YES	NO
NULL	MYZPE13164_G006_v1.0_000137430	MYZPE13164_G006_v1.0_000201520	1161.1	0	4.6	99	0	0	0	0	YES	NO
NULL	MYZPE13164_G006_v1.0_000143340	MYZPE13164_G006_v1.0_000180140	924	0	4.6	99	0	0	0	0	YES	NO
NULL	MYZPE13164_G006_v1.0_000149220	MYZPE13164_G006_v1.0_000201520	1161.1	0	4.6	99	0	0	0	0	YES	NO
NULL	MYZPE13164_G006_v1.0_000157470	MYZPE13164_G006_v1.0_000200770	682.9	0	4.6	99	0	0	0	0	YES	NO
maltase 1-like	MYZPE13164_G006_v1.0_000068520	MYZPE13164_G006_v1.0_000171800	1466.9	0.0324	1.1368	1.1016	0.011	0.0028	0.01	0.0058	YES	YES
tpa_inf: cathepsin b	MYZPE13164_G006_v1.0_000104300	MYZPE13164_G006_v1.0_000104310	764.3	0.0208	2.6359	0.4333	0.0053	0.0026	0.0121	0.007	YES	YES
NULL	MYZPE13164_G006_v1.0_000123070	MYZPE13164_G006_v1.0_000144610	395.9	0.0306	4.2408	0.4979	0.0076	0.0044	0.0153	0.0089	YES	YES
NULL	MYZPE13164_G006_v1.0_000181320	MYZPE13164_G006_v1.0_000115980	1027.1	0.053	1.3331	0.7678	0.0167	0.0041	0.0218	0.0098	YES	YES
tpa_inf: cathepsin b	MYZPE13164_G006_v1.0_000049160	MYZPE13164_G006_v1.0_000141000	740.4	0.0209	4.6919	0.0618	0.0014	0.0014	0.0219	0.009	YES	YES
NULL	MYZPE13164_G006_v1.0_000045570	MYZPE13164_G006_v1.0_000067270	603.8	0.079	2.5526	0.6616	0.0241	0.0064	0.0365	0.017	YES	YES
NULL	MYZPE13164_G006_v1.0_000070810	MYZPE13164_G006_v1.0_000070800	465.2	0.2272	5.6487	0.6925	0.0678	0.0126	0.098	0.026	YES	YES
NULL	MYZPE13164_G006_v1.0_000117340	MYZPE13164_G006_v1.0_000172770	392.4	0.0974	1.3602	0.1165	0.0155	0.0063	0.1327	0.0489	YES	YES
alpha- -mannosyl-glycoprotein 4-beta-n-acetylglucosaminyltransferase b-like	MYZPE13164_G006_v1.0_000029650	MYZPE13164_G006_v1.0_000029680	917.7	0.306	2.7492	0.4931	0.0809	0.0098	0.1641	0.0263	YES	YES
NULL	MYZPE13164_G006_v1.0_000170750	MYZPE13164_G006_v1.0_000170780	1282.7	0.2729	2.6237	0.2061	0.0434	0.006	0.2104	0.0235	YES	YES
NULL	MYZPE13164_G006_v1.0_000089360	MYZPE13164_G006_v1.0_000164290	1525.6	0.3935	3.4789	0.44	0.1005	0.0086	0.2284	0.0255	YES	YES
NULL	MYZPE13164_G006_v1.0_000108020	MYZPE13164_G006_v1.0_000108030	1018.7	0.4695	2.8907	0.4757	0.1195	0.0116	0.2513	0.0303	YES	YES
arylalkylamine n-acetyltransferase-like	MYZPE13164_G006_v1.0_000097890	MYZPE13164_G006_v1.0_000198050	508.3	0.6422	2.6747	0.6033	0.1852	0.0212	0.307	0.0542	YES	YES
multidrug resistance-associated protein 1-like	MYZPE13164_G006_v1.0_000010590	MYZPE13164_G006_v1.0_000010570	3364.4	0.4294	2.5878	0.2449	0.0835	0.0052	0.3408	0.0234	YES	YES
NULL	MYZPE13164_G006_v1.0_000159120	MYZPE13164_G006_v1.0_000159170	873	0.6474	3.0688	0.4774	0.1645	0.015	0.3445	0.0414	YES	YES
gamma-glutamyl hydrolase a-like	MYZPE13164_G006_v1.0_000194120	MYZPE13164_G006_v1.0_000194110	765	0.5075	3.2706	0.3464	0.1249	0.0137	0.3605	0.061	YES	YES
NULL	MYZPE13164_G006_v1.0_000122380	MYZPE13164_G006_v1.0_000167270	359.2	0.4546	1.1776	0.1932	0.07	0.0145	0.3624	0.0654	YES	YES
NULL	MYZPE13164_G006_v1.0_000168200	MYZPE13164_G006_v1.0_000168180	1201	0.8229	2.7716	0.6337	0.2442	0.0164	0.3853	0.0466	YES	YES
alkaline phosphatase	MYZPE13164_G006_v1.0_000015120	MYZPE13164_G006_v1.0_000015130	1166.5	0.5818	2.372	0.31	0.121	0.0109	0.3905	0.0406	YES	YES
NULL	MYZPE13164_G006_v1.0_000122390	MYZPE13164_G006_v1.0_000167270	372.2	0.3932	1.7794	0.0863	0.0344	0.0098	0.3982	0.0722	YES	YES
probable cytochrome p450 6a13-like	MYZPE13164_G006_v1.0_000111310	MYZPE13164_G006_v1.0_000111320	767.1	0.582	2.3738	0.2992	0.1204	0.0133	0.4024	0.0533	YES	YES
serine 3-dehydrogenase	MYZPE13164_G006_v1.0_000149500	MYZPE13164_G006_v1.0_000149510	587.8	0.4964	2.24	0.2408	0.0972	0.0136	0.4039	0.0701	YES	YES
NULL	MYZPE13164_G006_v1.0_000167280	MYZPE13164_G006_v1.0_000167270	331.4	0.4157	1.7966	0.0861	0.0355	0.0105	0.4127	0.0768	YES	YES
NULL	MYZPE13164_G006_v1.0_000167260	MYZPE13164_G006_v1.0_000167270	346.8	0.4414	1.8891	0.1076	0.0446	0.0116	0.4141	0.0757	YES	YES
thioredoxin-like protein 1-like	MYZPE13164_G006_v1.0_000046270	MYZPE13164_G006_v1.0_000076470	636	0.8365	2.5048	0.5439	0.2295	0.0216	0.422	0.0634	YES	YES
3-oxoacyl-	MYZPE13164_G006_v1.0_000075890	MYZPE13164_G006_v1.0_000149510	591.6	0.5522	1.7839	0.2436	0.1099	0.0145	0.451	0.0804	YES	YES
cuticular protein 19 precursor	MYZPE13164_G006_v1.0_000122370	MYZPE13164_G006_v1.0_000167270	343	0.4995	1.1506	0.1307	0.06	0.0137	0.4587	0.0866	YES	YES
NULL	MYZPE13164_G006_v1.0_000159090	MYZPE13164_G006_v1.0_000159160	933.7	0.7566	2.2667	0.3794	0.1764	0.0151	0.4651	0.055	YES	YES
maltase 1-like	MYZPE13164_G006_v1.0_000148570	MYZPE13164_G006_v1.0_000171800	1409.8	0.556	2.2459	0.2185	0.1079	0.0093	0.4938	0.0575	YES	YES
NULL	MYZPE13164_G006_v1.0_000150840	MYZPE13164_G006_v1.0_000150850	956.4	0.7381	3.106	0.3494	0.1731	0.0148	0.4954	0.0663	YES	YES
NULL	MYZPE13164_G006_v1.0_000159130	MYZPE13164_G006_v1.0_000159190	502.5	0.7657	2.6077	0.3239	0.1628	0.0197	0.5027	0.0828	YES	YES
probable cytochrome p450 6a13-like	MYZPE13164_G006_v1.0_000094290	MYZPE13164_G006_v1.0_000111320	688.9	0.6862	2.2335	0.2632	0.1363	0.0151	0.518	0.0745	YES	YES
probable cytochrome p450 6a13-like	MYZPE13164_G006_v1.0_000111280	MYZPE13164_G006_v1.0_000111330	1125.2	0.7876	2.7868	0.2906	0.1585	0.0129	0.5454	0.0594	YES	YES
serine 3-dehydrogenase	MYZPE13164_G006_v1.0_000069940	MYZPE13164_G006_v1.0_000149510	589.4	0.6117	2.186	0.1949	0.1067	0.0143	0.5475	0.1007	YES	YES
glutathione s-transferase	MYZPE13164_G006_v1.0_000137960	MYZPE13164_G006_v1.0_000137950	479.3	0.7233	1.8593	0.2784	0.1534	0.0194	0.5511	0.1036	YES	YES
probable cytochrome p450 6a13-like	MYZPE13164_G006_v1.0_000111270	MYZPE13164_G006_v1.0_000111320	1134.5	0.7874	2.5346	0.2675	0.1526	0.0126	0.5705	0.059	YES	YES
NULL	MYZPE13164_G006_v1.0_000089370	MYZPE13164_G006_v1.0_000089360	1535.8	0.7698	2.8249	0.2725	0.1577	0.0111	0.5788	0.0568	YES	YES
cuticular protein 22 precursor	MYZPE13164_G006_v1.0_000122340	MYZPE13164_G006_v1.0_000122410	505.8	0.8933	1.1624	0.3502	0.205	0.0224	0.5853	0.0907	YES	YES
tpa_inf: cathepsin b	MYZPE13164_G006_v1.0_000104270	MYZPE13164_G006_v1.0_000141010	787.9	0.6721	1.6233	0.1941	0.1158	0.0129	0.5963	0.0882	YES	YES
NULL	MYZPE13164_G006_v1.0_000117350	MYZPE13164_G006_v1.0_000172770	374.6	0.5851	1.3573	0.1786	0.1153	0.0186	0.6452	0.1729	YES	YES
cuticle protein	MYZPE13164_G006_v1.0_000167340	MYZPE13164_G006_v1.0_000167270	325.8	0.6149	2.3792	0.1082	0.0708	0.0153	0.6546	0.1338	YES	YES
cuticular protein 26	MYZPE13164_G006_v1.0_000122320	MYZPE13164_G006_v1.0_000122410	395	0.7607	1.4181	0.1446	0.098	0.0166	0.6774	0.1238	YES	YES
cuticle protein	MYZPE13164_G006_v1.0_000122300	MYZPE13164_G006_v1.0_000167270	378	0.9394	1.2708	0.2395	0.1669	0.023	0.6969	0.1204	YES	YES
multidrug resistance-associated protein 1-like	MYZPE13164_G006_v1.0_000010570	MYZPE13164_G006_v1.0_000200150	3504.3	0.7136	2.9374	0.1457	0.1034	0.0057	0.7097	0.0511	YES	YES
NULL	MYZPE13164_G006_v1.0_000148740	MYZPE13164_G006_v1.0_000148750	613.1	0.9073	1.7157	0.236	0.1692	0.0182	0.7172	0.1106	YES	YES
NULL	MYZPE13164_G006_v1.0_000150810	MYZPE13164_G006_v1.0_000150840	671.1	0.833	1.8953	0.2197	0.1592	0.0168	0.7245	0.1333	YES	YES
NULL	MYZPE13164_G006_v1.0_000167330	MYZPE13164_G006_v1.0_000167270	371.4	0.8266	1.5742	0.1558	0.1171	0.0189	0.7515	0.1453	YES	YES
NULL	MYZPE13164_G006_v1.0_000122330	MYZPE13164_G006_v1.0_000167270	363.5	0.8399	1.4065	0.1333	0.1015	0.0176	0.762	0.173	YES	YES
cuticle protein	MYZPE13164_G006_v1.0_000122290	MYZPE13164_G006_v1.0_000167270	360.1	0.9953	2.413	0.1524	0.1271	0.0201	0.8338	0.1607	YES	YES
NULL	MYZPE13164_G006_v1.0_000197290	MYZPE13164_G006_v1.0_000197280	954.6	1.2395	2.2937	0.3145	0.265	0.0193	0.8426	0.1132	YES	YES
NULL	MYZPE13164_G006_v1.0_000180770	MYZPE13164_G006_v1.0_000180720	418.5	1.5974	2.0133	0.4575	0.4203	0.041	0.9187	0.19	YES	YES
pupal cuticle	MYZPE13164_G006_v1.0_000122360	MYZPE13164_G006_v1.0_000122350	517.7	1.7786	0.8407	0.4573	0.4211	0.0366	0.9207	0.1296	YES	YES
NULL	MYZPE13164_G006_v1.0_000166060	MYZPE13164_G006_v1.0_000197280	993	1.3358	2.1533	0.293	0.2758	0.0194	0.9415	0.1326	YES	YES
cuticle protein	MYZPE13164_G006_v1.0_000160430	MYZPE13164_G006_v1.0_000167270	382.2	1.1446	1.2794	0.1793	0.1714	0.0232	0.9561	0.1893	YES	YES
NULL	MYZPE13164_G006_v1.0_000027480	MYZPE13164_G006_v1.0_000027490	1020.3	1.0553	2.4537	0.2242	0.2212	0.0167	0.9869	0.1783	YES	YES
facilitated trehalose transporter tret1-like	MYZPE13164_G006_v1.0_000153040	MYZPE13164_G006_v1.0_000108020	1006.8	1.5318	2.2111	0.3239	0.325	0.0215	1.0034	0.1297	YES	YES
NULL	MYZPE13164_G006_v1.0_000037450	MYZPE13164_G006_v1.0_000159210	714.2	2.3779	1.6065	0.6757	0.7059	0.0481	1.0447	0.1547	YES	YES
low affinity cationic amino acid transporter 2-like	MYZPE13164_G006_v1.0_000061310	MYZPE13164_G006_v1.0_000061320	1266.9	1.2883	2.9152	0.169	0.1774	0.0131	1.0494	0.1339	YES	YES
cathepsin b-n	MYZPE13164_G006_v1.0_000104320	MYZPE13164_G006_v1.0_000049160	763.7	1.1498	2.1546	0.1399	0.1514	0.0153	1.0821	0.2154	YES	YES
NULL	MYZPE13164_G006_v1.0_000061500	MYZPE13164_G006_v1.0_000148750	596.9	1.6739	1.8969	0.3387	0.3699	0.0305	1.0922	0.1819	YES	YES
NULL	MYZPE13164_G006_v1.0_000088150	MYZPE13164_G006_v1.0_000088160	1047	1.3897	2.2667	0.2272	0.2498	0.0178	1.0998	0.1866	YES	YES
NULL	MYZPE13164_G006_v1.0_000132670	MYZPE13164_G006_v1.0_000202120	677.1	1.4944	1.5429	0.2832	0.3124	0.0255	1.1031	0.1941	YES	YES
mgc83411 protein	MYZPE13164_G006_v1.0_000114500	MYZPE13164_G006_v1.0_000114510	767.2	1.4486	1.9788	0.2682	0.2968	0.0232	1.1066	0.2446	YES	YES
NULL	MYZPE13164_G006_v1.0_000180720	MYZPE13164_G006_v1.0_000180750	509.2	1.6052	1.6039	0.3124	0.3524	0.0329	1.1282	0.2976	YES	YES
NULL	MYZPE13164_G006_v1.0_000168370	MYZPE13164_G006_v1.0_000168390	996.7	1.5812	1.8659	0.2955	0.3408	0.0224	1.1533	0.1955	YES	YES
NULL	MYZPE13164_G006_v1.0_000170400	MYZPE13164_G006_v1.0_000194850	1095.8	1.7387	3.0881	0.2754	0.3361	0.0211	1.2205	0.1221	YES	YES
NULL	MYZPE13164_G006_v1.0_000169030	MYZPE13164_G006_v1.0_000167270	348.7	2.0976	1.5257	0.3909	0.4809	0.0489	1.2303	0.2462	YES	YES
low affinity cationic amino acid transporter 2-like	MYZPE13164_G006_v1.0_000061300	MYZPE13164_G006_v1.0_000061320	1143.1	1.4289	1.8519	0.1522	0.1878	0.0142	1.2344	0.1986	YES	YES
glutathione s-transferase	MYZPE13164_G006_v1.0_000015000	MYZPE13164_G006_v1.0_000137950	473.8	1.2459	2.2326	0.1304	0.1675	0.0206	1.2841	0.2319	YES	YES
tpa_inf: cathepsin b	MYZPE13164_G006_v1.0_000151060	MYZPE13164_G006_v1.0_000049160	743	1.8213	2.1148	0.278	0.3684	0.0274	1.3254	0.1806	YES	YES
pancreatic triacylglycerol lipase-like	MYZPE13164_G006_v1.0_000114520	MYZPE13164_G006_v1.0_000114510	760.4	1.8625	1.8555	0.3022	0.4057	0.0291	1.3427	0.1927	YES	YES
probable multidrug resistance-associated protein lethal 03659-like	MYZPE13164_G006_v1.0_000086570	MYZPE13164_G006_v1.0_000086580	3182.8	1.4039	2.1754	0.1627	0.2256	0.0095	1.3862	0.2119	YES	YES
NULL	MYZPE13164_G006_v1.0_000029620	MYZPE13164_G006_v1.0_000194850	910.9	1.8082	2.9092	0.2103	0.2963	0.0213	1.4092	0.1694	YES	YES
glutathione s-transferase-like	MYZPE13164_G006_v1.0_000135410	MYZPE13164_G006_v1.0_000015000	469.8	1.5678	2.099	0.1756	0.2542	0.0268	1.4479	0.5198	YES	YES
NULL	MYZPE13164_G006_v1.0_000201620	MYZPE13164_G006_v1.0_000201600	706.7	1.7857	1.709	0.1991	0.2901	0.0239	1.4571	0.4393	YES	YES
serine 3-dehydrogenase	MYZPE13164_G006_v1.0_000111780	MYZPE13164_G006_v1.0_000149510	584.6	1.4979	2.1459	0.1566	0.2318	0.0227	1.4806	0.2728	YES	YES
NULL	MYZPE13164_G006_v1.0_000091180	MYZPE13164_G006_v1.0_000091210	695.9	1.9119	2.6488	0.2143	0.3227	0.026	1.5059	0.2238	YES	YES
NULL	MYZPE13164_G006_v1.0_000165290	MYZPE13164_G006_v1.0_000165330	564.7	2.1343	3.4549	0.2486	0.3809	0.0325	1.5324	0.501	YES	YES
NULL	MYZPE13164_G006_v1.0_000099450	MYZPE13164_G006_v1.0_000002380	1166.7	2.1096	1.5667	0.2618	0.412	0.0236	1.5736	0.3109	YES	YES
NULL	MYZPE13164_G006_v1.0_000086620	MYZPE13164_G006_v1.0_000086600	3216.6	1.5453	2.307	0.1456	0.2326	0.0097	1.5976	0.1375	YES	YES
NULL	MYZPE13164_G006_v1.0_000144050	MYZPE13164_G006_v1.0_000144060	1253.1	2.8422	1.4865	0.4452	0.7151	0.0368	1.6062	0.3707	YES	YES
peptidase c13 family protein	MYZPE13164_G006_v1.0_000107980	MYZPE13164_G006_v1.0_000088150	787.2	2.7853	1.7477	0.4043	0.6897	0.0453	1.7059	0.2934	YES	YES
NULL	MYZPE13164_G006_v1.0_000091750	MYZPE13164_G006_v1.0_000159700	1106	1.8123	2.2194	0.1386	0.238	0.0167	1.7165	0.6009	YES	YES
maltase 1-like	MYZPE13164_G006_v1.0_000012200	MYZPE13164_G006_v1.0_000012210	1503.2	1.5755	1.8494	0.1313	0.228	0.014	1.7365	0.5389	YES	YES
NULL	MYZPE13164_G006_v1.0_000124180	MYZPE13164_G006_v1.0_000089100	582.3	2.6697	2.4077	0.2964	0.5603	0.0437	1.8906	0.4155	YES	YES
lupus la ribonucleoprotein	MYZPE13164_G006_v1.0_000029910	MYZPE13164_G006_v1.0_000163150	474.5	2.4265	2.6311	0.2126	0.4168	0.0379	1.9608	0.4948	YES	YES
NULL	MYZPE13164_G006_v1.0_000061480	MYZPE13164_G006_v1.0_000148750	362.2	2.0207	1.9932	0.1347	0.2646	0.0312	1.9635	1.5795	YES	YES
cathepsin b-n1	MYZPE13164_G006_v1.0_000104330	MYZPE13164_G006_v1.0_000141010	775.4	1.7732	1.8212	0.0683	0.1384	0.0144	2.0258	1.492	NO	NO
NULL	MYZPE13164_G006_v1.0_000072950	MYZPE13164_G006_v1.0_000141700	1145.4	1.7614	1.6412	0.1207	0.2563	0.0172	2.1237	0.7886	NO	NO
NULL	MYZPE13164_G006_v1.0_000014140	MYZPE13164_G006_v1.0_000061320	1279.1	3.0237	1.3498	0.2844	0.6084	0.0312	2.139	0.371	NO	NO
NULL	MYZPE13164_G006_v1.0_000065900	MYZPE13164_G006_v1.0_000149970	1128.9	3.4032	1.7066	0.3552	0.777	0.0421	2.1876	0.4287	NO	NO
NULL	MYZPE13164_G006_v1.0_000033970	MYZPE13164_G006_v1.0_000033890	468.3	2.4025	1.3391	0.1757	0.3946	0.0363	2.2453	0.7872	NO	NO
NULL	MYZPE13164_G006_v1.0_000149990	MYZPE13164_G006_v1.0_000099450	1126.4	2.9937	1.4812	0.2509	0.5694	0.0312	2.2692	0.4781	NO	NO
alkaline phosphatase	MYZPE13164_G006_v1.0_000051450	MYZPE13164_G006_v1.0_000015140	1171.9	3.1915	1.4365	0.2798	0.6515	0.0347	2.3282	0.5141	NO	NO
isoform h	MYZPE13164_G006_v1.0_000146250	MYZPE13164_G006_v1.0_000149310	2501.4	2.3597	2.0604	0.1561	0.3639	0.0148	2.3309	0.3854	NO	NO
NULL	MYZPE13164_G006_v1.0_000074350	MYZPE13164_G006_v1.0_000160740	549.1	3.6521	2.7442	0.3198	0.7786	0.0624	2.4348	2.7944	NO	NO
NULL	MYZPE13164_G006_v1.0_000162270	MYZPE13164_G006_v1.0_000100540	703.1	3.2359	1.552	0.2895	0.7201	0.0503	2.4873	0.9223	NO	NO
NULL	MYZPE13164_G006_v1.0_000027520	MYZPE13164_G006_v1.0_000027490	1009.5	2.167	2.2216	0.1382	0.3452	0.0226	2.4977	0.8539	NO	NO
solute carrier family facilitated glucose transporter member 1-like	MYZPE13164_G006_v1.0_000116830	MYZPE13164_G006_v1.0_000101080	1053.5	3.6482	1.5196	0.289	0.7374	0.0414	2.552	0.6905	NO	NO
NULL	MYZPE13164_G006_v1.0_000150820	MYZPE13164_G006_v1.0_000070800	1215.1	2.5346	1.8229	0.1517	0.3897	0.0223	2.5686	0.7651	NO	NO
tpa_inf: cathepsin b	MYZPE13164_G006_v1.0_000195260	MYZPE13164_G006_v1.0_000049160	802.2	1.9344	1.3166	0.0378	0.1001	0.0118	2.6509	4.7184	NO	NO
dopa decarboxylase	MYZPE13164_G006_v1.0_000135390	MYZPE13164_G006_v1.0_000183870	1086.6	2.9008	1.2342	0.1513	0.4146	0.0246	2.7402	0.9312	NO	NO
cuticular protein 34 precursor	MYZPE13164_G006_v1.0_000122400	MYZPE13164_G006_v1.0_000122330	284.3	2.316	0.7233	0.0568	0.1807	0.0278	3.1833	3.6658	NO	NO
NULL	MYZPE13164_G006_v1.0_000150790	MYZPE13164_G006_v1.0_000148750	580.4	4.1281	1.702	0.2196	0.713	0.0536	3.2474	9.1086	NO	NO
troponin isoform 1	MYZPE13164_G006_v1.0_000139270	MYZPE13164_G006_v1.0_000090350	367	2.8945	1.0834	0.0969	0.331	0.0363	3.415	4.2629	NO	NO
NULL	MYZPE13164_G006_v1.0_000030960	MYZPE13164_G006_v1.0_000148370	369.3	3.8755	1.4622	0.176	0.6213	0.0592	3.5298	4.5955	NO	NO
NULL	MYZPE13164_G006_v1.0_000058870	MYZPE13164_G006_v1.0_000200770	535.2	3.0519	1.8021	0.125	0.4479	0.0376	3.583	4.7584	NO	NO
NULL	MYZPE13164_G006_v1.0_000033980	MYZPE13164_G006_v1.0_000033890	545.5	3.32	1.8304	0.1493	0.5393	0.0428	3.6123	4.8509	NO	NO
acyl- delta desaturase-like	MYZPE13164_G006_v1.0_000027360	MYZPE13164_G006_v1.0_000101050	916.3	3.2298	1.0843	0.1188	0.4691	0.0295	3.9499	6.0578	NO	NO
NULL	MYZPE13164_G006_v1.0_000118900	MYZPE13164_G006_v1.0_000070720	771.8	4.0027	1.051	0.1596	0.6362	0.042	3.9856	6.2024	NO	NO
gpi-anchor transamidase	MYZPE13164_G006_v1.0_000174600	MYZPE13164_G006_v1.0_000088160	707.8	4.8733	1.7917	0.2323	0.9292	0.0657	4.0001	6.2621	NO	NO
NULL	MYZPE13164_G006_v1.0_000121890	MYZPE13164_G006_v1.0_000121910	956.8	3.5289	1.6208	0.138	0.5536	0.0335	4.011	6.3073	NO	NO
cathepsin b-348	MYZPE13164_G006_v1.0_000076080	MYZPE13164_G006_v1.0_000150170	760.7	3.971	1.5994	0.1398	0.5627	0.0381	4.0254	6.3678	NO	NO
probable phospholipid-transporting atpase id	MYZPE13164_G006_v1.0_000090160	MYZPE13164_G006_v1.0_000146250	2397.2	4.3019	1.4912	0.1628	0.6554	0.0246	4.0268	3.4807	NO	NO
NULL	MYZPE13164_G006_v1.0_000026300	MYZPE13164_G006_v1.0_000048940	1019.5	2.8374	1.6173	0.072	0.2903	0.0199	4.0331	6.4002	NO	NO
lim homeobox transcription factor 1-beta-like	MYZPE13164_G006_v1.0_000132070	MYZPE13164_G006_v1.0_000171540	933.6	3.9868	0.8759	0.1562	0.6388	0.0386	4.0896	6.6434	NO	NO
cathepsin b	MYZPE13164_G006_v1.0_000007710	MYZPE13164_G006_v1.0_000090040	774.5	4.0972	1.5828	0.1259	0.5174	0.035	4.1089	6.7291	NO	NO
cyclase family protein	MYZPE13164_G006_v1.0_000078630	MYZPE13164_G006_v1.0_000170690	562.5	3.9178	1.8708	0.0641	0.2682	0.0253	4.1876	8.1238	NO	NO
NULL	MYZPE13164_G006_v1.0_000149300	MYZPE13164_G006_v1.0_000072950	1089.2	3.925	2.3202	0.1438	0.6025	0.0336	4.1899	7.0991	NO	NO
NULL	MYZPE13164_G006_v1.0_000159200	MYZPE13164_G006_v1.0_000159120	920.2	4.3925	2.04	0.1448	0.6132	0.037	4.2335	7.307	NO	NO
NULL	MYZPE13164_G006_v1.0_000024400	MYZPE13164_G006_v1.0_000088150	1086.5	3.8369	1.5931	0.1163	0.4939	0.0285	4.2459	7.3675	NO	NO
alkaline phosphatase	MYZPE13164_G006_v1.0_000015140	MYZPE13164_G006_v1.0_000015110	1226.5	4.1913	1.2117	0.1126	0.4889	0.0264	4.3403	7.2791	NO	NO
NULL	MYZPE13164_G006_v1.0_000176290	MYZPE13164_G006_v1.0_000001180	1642	3.5536	1.6901	0.1249	0.5437	0.0253	4.3539	7.9137	NO	NO
cytochrome p450	MYZPE13164_G006_v1.0_000140470	MYZPE13164_G006_v1.0_000145950	1168.4	4.4986	1.3281	0.1514	0.662	0.0354	4.373	8.0144	NO	NO
NULL	MYZPE13164_G006_v1.0_000149960	MYZPE13164_G006_v1.0_000202930	1497.2	4.5251	1.3202	0.1835	0.81	0.0389	4.4142	8.2364	NO	NO
NULL	MYZPE13164_G006_v1.0_000062520	MYZPE13164_G006_v1.0_000096700	1849.4	2.857	1.5994	0.0622	0.2747	0.0142	4.4179	8.2566	NO	NO
NULL	MYZPE13164_G006_v1.0_000012140	MYZPE13164_G006_v1.0_000012150	1611.9	4.1198	1.3455	0.1487	0.6608	0.0299	4.4433	8.397	NO	NO
cytochrome p450	MYZPE13164_G006_v1.0_000011150	MYZPE13164_G006_v1.0_000145950	1141.1	4.8176	1.8153	0.1499	0.6669	0.036	4.4489	8.4284	NO	NO
alkaline phosphatase	MYZPE13164_G006_v1.0_000015110	MYZPE13164_G006_v1.0_000015120	1216.7	4.3766	1.4262	0.0936	0.4226	0.0236	4.5164	8.8141	NO	NO
alkaline phosphatase	MYZPE13164_G006_v1.0_000050860	MYZPE13164_G006_v1.0_000015140	1170.5	4.3851	1.1475	0.1148	0.5241	0.0287	4.5666	10.1769	NO	NO
peroxidase	MYZPE13164_G006_v1.0_000104580	MYZPE13164_G006_v1.0_000117370	1502.2	4.5893	1.2533	0.1374	0.6286	0.0296	4.5732	9.1529	NO	NO
death associated protein	MYZPE13164_G006_v1.0_000106360	MYZPE13164_G006_v1.0_000106370	1572.8	4.871	1.0544	0.1701	0.7793	0.0364	4.5805	9.1973	NO	NO
NULL	MYZPE13164_G006_v1.0_000186250	MYZPE13164_G006_v1.0_000013010	2004.4	4.9805	1.4201	0.1504	0.7217	0.0296	4.7972	10.6208	NO	NO
pancreatic lipase-related protein 1-like	MYZPE13164_G006_v1.0_000114490	MYZPE13164_G006_v1.0_000114510	754.8	4.8207	1.447	0.1359	0.6597	0.0439	4.853	18.8765	NO	NO
NULL	MYZPE13164_G006_v1.0_000017390	MYZPE13164_G006_v1.0_000143690	2821.9	5.8133	1.1786	0.2157	1.0792	0.0405	5.0041	12.1869	NO	NO
aminopeptidase n	MYZPE13164_G006_v1.0_000125260	MYZPE13164_G006_v1.0_000125270	2314.3	5.5643	1.5568	0.0977	0.5766	0.0221	5.903	41.9734	NO	NO
