# Supplementary material for: Rapid transcriptional plasticity of duplicated gene clusters enables a clonally reproducing aphid to colonise diverse plant species
Source: Genome Biol. 2017 Feb 13;18:27. doi: 10.1186/s13059-016-1145-3 (PMC5304397; doi:10.1186/s13059-016-1145-3)
Supplement: Additional file 22: Table S7. — Summary of all newly generated M. persicae RNA-seq transcriptome data. SS = Strand-specific RNA-seq reads. (XLSX 40 kb) [file 13059_2016_1145_MOESM22_ESM.xlsx]

## Sheet: Sheet1
Table S7: Summary of all newly generated M. persicae RNA-seq transcriptome data. SS = Strand-specific RNA-seq reads.
Clone	Library Name	Description	Type	Read Length (bp)	# Reads	Insert size	ENA BioProject accession #	ENA sample accession #
G006	aWilson_G006RNAseq_201344875-01_S_3	Whole adult females	SS PE	99	204162176	200	PRJNA296778	SAMN04103747
G006	aWilson_G006RNAseq_201344875-01_S_4	Bacteriocytes (dissected from 300 adults)	SS PE	99	213982150	200	PRJNA296778	SAMN04448295
G006	aWilson_G006RNAseq_201344875-01_S_5	Guts (dissected from 300 adults)	SS PE	99	190640151	200	PRJNA296778	SAMN04103749
Clone O	LIB1777	Whole adults and nymphs	SS PE	100	195491915	364	PRJEB11304	SAMEA4469192
Clone O	LIB949	Cb1: Adults reared on B. rapa (1 year)	PE	100	30068073	512	PRJEB11304	SAMEA4469186
Clone O	LIB950	Nb1: Adults reared on N. benthamiana (1 year)	PE	100	34095306	390	PRJEB11304	SAMEA4469187
Clone O	LIB951	Cb3: Adults reared on B. rapa (1 year)	PE	100	35002869	511	PRJEB11304	SAMEA4469188
Clone O	LIB952	Nb2: Adults reared on N. benthamiana (1 year)	PE	100	34582499	534	PRJEB11304	SAMEA4469189
Clone O	LIB953	Cb4: Adults reared on B. rapa (1 year)	PE	100	45833777	550	PRJEB11304	SAMEA4469190
Clone O	LIB954	Nb4: Adults reared on N. benthamiana (1 year)	PE	100	45900047	535	PRJEB11304	SAMEA4469191
