# Supplementary material for: Rapid transcriptional plasticity of duplicated gene clusters enables a clonally reproducing aphid to colonise diverse plant species
Source: Genome Biol. 2017 Feb 13;18:27. doi: 10.1186/s13059-016-1145-3 (PMC5304397; doi:10.1186/s13059-016-1145-3)
Supplement: Additional file 25: Table S10. — Cathepsin B genes for 26 arthropod species. Cathepsin B sequences were previously annotated for A. pisum by Rispe et al. [53]. These sequences all fall into MCL family_110. Additional cathepsin B sequences were identified for N. lugens, D. citri, D. noxia and M. destructor based on blastp similarity searches to M. persicae clone G006 cathepsin B sequences (see subtables A–D). Sequences coloured red were considered fragments and excluded from subsequent phylogenetic analysis. (XLSX 47 kb) [file 13059_2016_1145_MOESM25_ESM.xlsx]

## Sheet: Summary
Table S10:
Gene ID	Gene name	Species	Length (aa)	MCL family	M. persicae clone G006 scaffold ID	DE between aphids reared on B. rapa and N. benthamiana	Genome annotation version
Apis|ACYPI000003-RA	ApCathB_348	Acyrthosiphon pisum	342	family_110	NA	NA	Ensemble 22
Apis|ACYPI000006-RA	ApCathB_1852	Acyrthosiphon pisum	293	family_110	NA	NA	Ensemble 22
Apis|ACYPI000008-RA	ApCathB_912	Acyrthosiphon pisum	342	family_110	NA	NA	Ensemble 22
Apis|ACYPI000009-RA	ApCathB_2744	Acyrthosiphon pisum	323	family_110	NA	NA	Ensemble 22
Apis|ACYPI000010-RA	ApCathB_1418	Acyrthosiphon pisum	346	family_110	NA	NA	Ensemble 22
Apis|ACYPI000012-RA	ApCathB_1674	Acyrthosiphon pisum	334	family_110	NA	NA	Ensemble 22
Apis|ACYPI000013-RA	ApCathB_16A	Acyrthosiphon pisum	300	family_110	NA	NA	Ensemble 22
Apis|ACYPI000014-RA	ApCathB_84	Acyrthosiphon pisum	335	family_110	NA	NA	Ensemble 22
Apis|ACYPI000015-RA	ApCathB_5880	Acyrthosiphon pisum	302	family_110	NA	NA	Ensemble 22
Apis|ACYPI000017-RA	ApCathB_3098	Acyrthosiphon pisum	337	family_110	NA	NA	Ensemble 22
Apis|ACYPI000018-RA	ApCathB_16D2	Acyrthosiphon pisum	340	family_110	NA	NA	Ensemble 22
Apis|ACYPI000020-RA	ApCath_3483_1	Acyrthosiphon pisum	230	family_110	NA	NA	Ensemble 22
Apis|ACYPI000021-RA	ApCathB_10270	Acyrthosiphon pisum	341	family_110	NA	NA	Ensemble 22
Apis|ACYPI000485-RA	ApCathB_2	Acyrthosiphon pisum	487	family_110	NA	NA	Ensemble 22
Apis|ACYPI000497-RA	ApCathB_L3_2	Acyrthosiphon pisum	308	family_110	NA	NA	Ensemble 22
Apis|ACYPI001128-RA	ApCathB_16D1	Acyrthosiphon pisum	340	family_110	NA	NA	Ensemble 22
Apis|ACYPI001175-RA	ApCathB_1	Acyrthosiphon pisum	546	family_110	NA	NA	Ensemble 22
Apis|ACYPI001191-RA	ApCathB_L_2	Acyrthosiphon pisum	328	family_110	NA	NA	Ensemble 22
Apis|ACYPI001281-RA	ApCathB_L4_2	Acyrthosiphon pisum	337	family_110	NA	NA	Ensemble 22
Apis|ACYPI001407-RA	?	Acyrthosiphon pisum	463	family_110	NA	NA	Ensemble 22
Apis|ACYPI002016-RA	ApCathB_L_1	Acyrthosiphon pisum	331	family_110	NA	NA	Ensemble 22
Apis|ACYPI002387-RA	ApCathB_L3_1	Acyrthosiphon pisum	313	family_110	NA	NA	Ensemble 22
Apis|ACYPI004097-RA	ApCathB_L5	Acyrthosiphon pisum	326	family_110	NA	NA	Ensemble 22
Apis|ACYPI005139-RA	ApCathB_L3_3	Acyrthosiphon pisum	324	family_110	NA	NA	Ensemble 22
Apis|ACYPI005957-RA	ApCathB_16A	Acyrthosiphon pisum	339	family_110	NA	NA	Ensemble 22
Apis|ACYPI010081-RA	ApCathB_L4_1	Acyrthosiphon pisum	340	family_110	NA	NA	Ensemble 22
Apis|ACYPI063487-RA	ApCathB_N	Acyrthosiphon pisum	364	family_110	NA	NA	Ensemble 22
Apis|ACYPI080877-RA	ApCathB_3483_2	Acyrthosiphon pisum	355	family_110	NA	NA	Ensemble 22
Apis|ACYPI083038-RA	ApCathB_S	Acyrthosiphon pisum	164	family_110	NA	NA	Ensemble 22
Apis|ACYPI52702-RA	ApCathB_16C	Acyrthosiphon pisum	339	family_110	NA	NA	Ensemble 22
Aaeg|AAEL001232-RA	NA	Aedes aegypti	462	family_110	NA	NA	Ensemble 22
Aaeg|AAEL007585-RA	NA	Aedes aegypti	386	family_110	NA	NA	Ensemble 22
Aaeg|AAEL007590-RA	NA	Aedes aegypti	313	family_110	NA	NA	Ensemble 22
Aaeg|AAEL007599-RA	NA	Aedes aegypti	342	family_110	NA	NA	Ensemble 22
Aaeg|AAEL009637-RA	NA	Aedes aegypti	340	family_110	NA	NA	Ensemble 22
Aaeg|AAEL009642-RA	NA	Aedes aegypti	332	family_110	NA	NA	Ensemble 22
Aaeg|AAEL012216-RA	NA	Aedes aegypti	386	family_110	NA	NA	Ensemble 22
Aaeg|AAEL015312-RA	NA	Aedes aegypti	386	family_110	NA	NA	Ensemble 22
Adar|ADAR001945-RA	NA	Anopheles darlingi	573	family_110	NA	NA	Ensemble 22
Adar|ADAR003777-RA	NA	Anopheles darlingi	381	family_110	NA	NA	Ensemble 22
Adar|ADAR007914-RA	NA	Anopheles darlingi	335	family_110	NA	NA	Ensemble 22
Adar|ADAR007915-RA	NA	Anopheles darlingi	339	family_110	NA	NA	Ensemble 22
Agam|AGAP004531-RA	NA	Anopheles gambiae	375	family_110	NA	NA	Ensemble 22
Agam|AGAP004533-RA	NA	Anopheles gambiae	337	family_110	NA	NA	Ensemble 22
Agam|AGAP004534-RA	NA	Anopheles gambiae	334	family_110	NA	NA	Ensemble 22
Agam|AGAP007684-RA	NA	Anopheles gambiae	463	family_110	NA	NA	Ensemble 22
Amel|GB10758-RA	NA	Apis mellifera	439	family_110	NA	NA	Ensemble 22
Acep|ACEP11311-RA	NA	Atta cephalotes	477	family_110	NA	NA	Ensemble 22
Bmor|BGIBMGA004421-RA	NA	Bombyx mori	238	family_110	NA	NA	Ensemble 22
Bmor|BGIBMGA007061-RA	NA	Bombyx mori	337	family_110	NA	NA	Ensemble 22
Cqui|CPIJ000566-RA	NA	Culex quinquefasciatus	355	family_110	NA	NA	Ensemble 22
Cqui|CPIJ000574-RA	NA	Culex quinquefasciatus	334	family_110	NA	NA	Ensemble 22
Cqui|CPIJ000575-RA	NA	Culex quinquefasciatus	333	family_110	NA	NA	Ensemble 22
Cqui|CPIJ000577-RA	NA	Culex quinquefasciatus	339	family_110	NA	NA	Ensemble 22
Cqui|CPIJ001239-RA	NA	Culex quinquefasciatus	320	family_110	NA	NA	Ensemble 22
Cqui|CPIJ001240-RA	NA	Culex quinquefasciatus	288	family_110	NA	NA	Ensemble 22
Cqui|CPIJ008716-RA	NA	Culex quinquefasciatus	463	family_110	NA	NA	Ensemble 22
Cqui|CPIJ015761-RA	NA	Culex quinquefasciatus	341	family_110	NA	NA	Ensemble 22
Cqui|CPIJ015762-RA	NA	Culex quinquefasciatus	353	family_110	NA	NA	Ensemble 22
Dple|EHJ68797	NA	Danaus plexippus	334	family_110	NA	NA	Ensemble 22
Dple|EHJ74345	NA	Danaus plexippus	426	family_110	NA	NA	Ensemble 22
Dpul|EFX63703	NA	Daphnia pulex	340	family_110	NA	NA	Ensemble 22
Dpul|EFX72692	NA	Daphnia pulex	379	family_110	NA	NA	Ensemble 22
Dpul|EFX87434	NA	Daphnia pulex	464	family_110	NA	NA	Ensemble 22
Dpul|EFX89414	NA	Daphnia pulex	442	family_110	NA	NA	Ensemble 22
Dpon|ENN71509	NA	Dendroctonus ponderosae	455	family_110	NA	NA	Ensemble 22
Dpon|ENN78540	NA	Dendroctonus ponderosae	338	family_110	NA	NA	Ensemble 22
Dpon|ENN79899	NA	Dendroctonus ponderosae	367	family_110	NA	NA	Ensemble 22
Dpon|ENN81442	NA	Dendroctonus ponderosae	328	family_110	NA	NA	Ensemble 22
Dcitri_XP_008467581.1	NA	Diaphorina citri	362	NA	NA	NA	RefSeq_100
Dcitri_XP_008468188.1	NA	Diaphorina citri	326	NA	NA	NA	RefSeq_100
Dcitri_XP_008469346.1	NA	Diaphorina citri	341	NA	NA	NA	RefSeq_100
Dcitri_XP_008469898.1	NA	Diaphorina citri	192	NA	NA	NA	RefSeq_100
Dcitri_XP_008471034.1	NA	Diaphorina citri	379	NA	NA	NA	RefSeq_100
Dcitri_XP_008472000.1	NA	Diaphorina citri	110	NA	NA	NA	RefSeq_100
Dcitri_XP_008474194.1	NA	Diaphorina citri	222	NA	NA	NA	RefSeq_100
Dcitri_XP_008474909.1	NA	Diaphorina citri	448	NA	NA	NA	RefSeq_100
Dcitri_XP_008475032.1	NA	Diaphorina citri	226	NA	NA	NA	RefSeq_100
Dcitri_XP_008475283.1	NA	Diaphorina citri	128	NA	NA	NA	RefSeq_100
Dcitri_XP_008475303.1	NA	Diaphorina citri	257	NA	NA	NA	RefSeq_100
Dcitri_XP_008476618.1	NA	Diaphorina citri	399	NA	NA	NA	RefSeq_100
Dcitri_XP_008479905.1	NA	Diaphorina citri	348	NA	NA	NA	RefSeq_100
Dcitri_XP_008479906.1	NA	Diaphorina citri	348	NA	NA	NA	RefSeq_100
Dcitri_XP_008479908.1	NA	Diaphorina citri	326	NA	NA	NA	RefSeq_100
Dcitri_XP_008480016.1	NA	Diaphorina citri	348	NA	NA	NA	RefSeq_100
Dcitri_XP_008480368.1	NA	Diaphorina citri	348	NA	NA	NA	RefSeq_100
Dcitri_XP_008481875.1	NA	Diaphorina citri	224	NA	NA	NA	RefSeq_100
Dcitri_XP_008484591.1	NA	Diaphorina citri	228	NA	NA	NA	RefSeq_100
Dn_1043_0.2	NA	Diuraphis noxia	136	NA	NA	NA
Dn_129_1.2	NA	Diuraphis noxia	344	NA	NA	NA
Dn_140_4.12	NA	Diuraphis noxia	302	NA	NA	NA
Dn_140_4.4	NA	Diuraphis noxia	314	NA	NA	NA
Dn_1855_0.0	NA	Diuraphis noxia	157	NA	NA	NA
Dn_1898_0.0	NA	Diuraphis noxia	112	NA	NA	NA
Dn_22_9.4	NA	Diuraphis noxia	353	NA	NA	NA
Dn_2923_0.0	NA	Diuraphis noxia	120	NA	NA	NA
Dn_409_1.1	NA	Diuraphis noxia	283	NA	NA	NA
Dn_409_1.10	NA	Diuraphis noxia	500	NA	NA	NA
Dn_409_1.2	NA	Diuraphis noxia	298	NA	NA	NA
Dn_409_1.5	NA	Diuraphis noxia	366	NA	NA	NA
Dn_44_7.4	NA	Diuraphis noxia	335	NA	NA	NA
Dn_477_0.2	NA	Diuraphis noxia	225	NA	NA	NA
Dn_701_0.12	NA	Diuraphis noxia	246	NA	NA	NA
Dn_789_0.0	NA	Diuraphis noxia	323	NA	NA	NA
Dn_1043_0.3	NA	Diuraphis noxia	91	family_110	NA	NA	Ensemble 22
Dmel|FBtr0071784	NA	Drosophila melanogaster	431	family_110	NA	NA	Ensemble 22
Dmel|FBtr0331713	NA	Drosophila melanogaster	330	family_110	NA	NA	Ensemble 22
Hmel|HMEL016743-RA	NA	Heliconius melpomene	335	family_110	NA	NA	Ensemble 22
Mdes005785-RA	NA	Mayetiola destructor	351	NA	NA	NA	OGS1.0
Mdes006538-RA	NA	Mayetiola destructor	451	NA	NA	NA	OGS1.0
Msca|MESCA001064-RA	NA	Megaselia scalaris	346	family_110	NA	NA	Ensemble 22
Msca|MESCA008776-RA	NA	Megaselia scalaris	395	family_110	NA	NA	Ensemble 22
Msca|MESCA009049-RA	NA	Megaselia scalaris	93	family_110	NA	NA	Ensemble 22
MG00|MYZPE13164_G006_v1.0_000007710	MpCathB20	Myzus perisicae Clone G006	344	family_110	105	NO	G006_v1.0
MG00|MYZPE13164_G006_v1.0_000049160	MpCathB2	Myzus perisicae Clone G006	340	family_110	158	YES	G006_v1.0
MG00|MYZPE13164_G006_v1.0_000069720	MpCathB25	Myzus perisicae Clone G006	461	family_110	2	NO	G006_v1.0
MG00|MYZPE13164_G006_v1.0_000069730	MpCathB24	Myzus perisicae Clone G006	489	family_110	2	NO	G006_v1.0
MG00|MYZPE13164_G006_v1.0_000076080	MpCathB21	Myzus perisicae Clone G006	340	family_110	213	NO	G006_v1.0
MG00|MYZPE13164_G006_v1.0_000090040	MpCathB19	Myzus perisicae Clone G006	346	family_110	258	YES	G006_v1.0
MG00|MYZPE13164_G006_v1.0_000104270A	MpCathB5	Myzus perisicae Clone G006	333	family_110	304	YES	G006_v1.0
MG00|MYZPE13164_G006_v1.0_000104270B	MpCathB4	Myzus perisicae Clone G006	335	family_110	304	YES	G006_v1.0
MG00|MYZPE13164_G006_v1.0_000104280	MpCathB9	Myzus perisicae Clone G006	298	family_110	304	NO	G006_v1.0
MG00|MYZPE13164_G006_v1.0_000104290	MpCathB8	Myzus perisicae Clone G006	337	family_110	304	NO	G006_v1.0
MG00|MYZPE13164_G006_v1.0_000104300	MpCathB6	Myzus perisicae Clone G006	338	family_110	304	YES	G006_v1.0
MG00|MYZPE13164_G006_v1.0_000104310	MpCathB7	Myzus perisicae Clone G006	338	family_110	304	YES	G006_v1.0
MG00|MYZPE13164_G006_v1.0_000104320	MpCathB12	Myzus perisicae Clone G006	341	family_110	304	NO	G006_v1.0
MG00|MYZPE13164_G006_v1.0_000104330	MpCathB13	Myzus perisicae Clone G006	340	family_110	304	NO	G006_v1.0
MG00|MYZPE13164_G006_v1.0_000141000	MpCathB1	Myzus perisicae Clone G006	340	family_110	491	YES	G006_v1.0
MG00|MYZPE13164_G006_v1.0_000141010	MpCathB3	Myzus perisicae Clone G006	340	family_110	491	YES	G006_v1.0
MG00|MYZPE13164_G006_v1.0_000142700	MpCathB26	Myzus perisicae Clone G006	317	family_110	5	NO	G006_v1.0
MG00|MYZPE13164_G006_v1.0_000142710	MpCathB23	Myzus perisicae Clone G006	341	family_110	5	NO	G006_v1.0
MG00|MYZPE13164_G006_v1.0_000142740	MpCathB27	Myzus perisicae Clone G006	302	family_110	5	NO	G006_v1.0
MG00|MYZPE13164_G006_v1.0_000142750	MpCathB22	Myzus perisicae Clone G006	351	family_110	5	NO	G006_v1.0
MG00|MYZPE13164_G006_v1.0_000144080	MpCathB18	Myzus perisicae Clone G006	323	family_110	508	NO	G006_v1.0
MG00|MYZPE13164_G006_v1.0_000150170	MpCathB16	Myzus perisicae Clone G006	335	family_110	550	YES	G006_v1.0
MG00|MYZPE13164_G006_v1.0_000151060	MpCathB17	Myzus perisicae Clone G006	343	family_110	558	YES	G006_v1.0
MG00|MYZPE13164_G006_v1.0_000192170	MpCathB14	Myzus perisicae Clone G006	351	family_110	88	NO	G006_v1.0
MG00|MYZPE13164_G006_v1.0_000192180	MpCathB15	Myzus perisicae Clone G006	418	family_110	88	NO	G006_v1.0
MG00|MYZPE13164_G006_v1.0_000195260A	MpCathB11	Myzus perisicae Clone G006	340	family_110	90	YES	G006_v1.0
MG00|MYZPE13164_G006_v1.0_000195260B	MpCathB10	Myzus perisicae Clone G006	315	family_110	90	YES	G006_v1.0
Nvit|NV14637-RA	NA	Nasonia vitripennis	483	family_110	NA	NA	Ensemble 22
NLU003056.1	NA	Nilaparvata lugens	365	NA	NA	NA	Nlug_v1.1
NLU010376.1	NA	Nilaparvata lugens	341	NA	NA	NA	Nlug_v1.1
NLU010381.1	NA	Nilaparvata lugens	354	NA	NA	NA	Nlug_v1.1
NLU010382.1	NA	Nilaparvata lugens	319	NA	NA	NA	Nlug_v1.1
NLU015529.1	NA	Nilaparvata lugens	334	NA	NA	NA	Nlug_v1.1
NLU019550.1	NA	Nilaparvata lugens	347	NA	NA	NA	Nlug_v1.1
Phum|PHUM354260-RA	NA	Pediculus humanus	473	family_110	NA	NA	Ensemble 22
Rpro|RPRC002593-RA	NA	Rhodnius prolixus	331	family_110	NA	NA	Ensemble 22
Rpro|RPRC005321-RA	NA	Rhodnius prolixus	331	family_110	NA	NA	Ensemble 22
Rpro|RPRC010398-RA	NA	Rhodnius prolixus	338	family_110	NA	NA	Ensemble 22
Rpro|RPRC013182-RA	NA	Rhodnius prolixus	432	family_110	NA	NA	Ensemble 22
Sinv|SINV12302-RA	NA	Solenopsis invicta	443	family_110	NA	NA	Ensemble 22
Turt|tetur01g05230.1	NA	Tetranychus urticae	324	family_110	NA	NA	Ensemble 22
Turt|tetur01g05480.1	NA	Tetranychus urticae	352	family_110	NA	NA	Ensemble 22
Turt|tetur01g16463.1	NA	Tetranychus urticae	325	family_110	NA	NA	Ensemble 22
Turt|tetur01g16473.1	NA	Tetranychus urticae	275	family_110	NA	NA	Ensemble 22
Turt|tetur02g11420.1	NA	Tetranychus urticae	334	family_110	NA	NA	Ensemble 22
Turt|tetur03g07930.1	NA	Tetranychus urticae	331	family_110	NA	NA	Ensemble 22
Turt|tetur03g07950.1	NA	Tetranychus urticae	331	family_110	NA	NA	Ensemble 22
Turt|tetur03g08010.1	NA	Tetranychus urticae	334	family_110	NA	NA	Ensemble 22
Turt|tetur03g08030.1	NA	Tetranychus urticae	353	family_110	NA	NA	Ensemble 22
Turt|tetur03g09997.1	NA	Tetranychus urticae	335	family_110	NA	NA	Ensemble 22
Turt|tetur06g02570.1	NA	Tetranychus urticae	241	family_110	NA	NA	Ensemble 22
Turt|tetur06g02580.1	NA	Tetranychus urticae	321	family_110	NA	NA	Ensemble 22
Turt|tetur08g05010.1	NA	Tetranychus urticae	333	family_110	NA	NA	Ensemble 22
Turt|tetur08g05020.1	NA	Tetranychus urticae	332	family_110	NA	NA	Ensemble 22
Turt|tetur08g05030.1	NA	Tetranychus urticae	332	family_110	NA	NA	Ensemble 22
Turt|tetur08g05310.1	NA	Tetranychus urticae	336	family_110	NA	NA	Ensemble 22
Turt|tetur08g06770.1	NA	Tetranychus urticae	262	family_110	NA	NA	Ensemble 22
Turt|tetur09g00570.1	NA	Tetranychus urticae	324	family_110	NA	NA	Ensemble 22
Turt|tetur09g00600.1	NA	Tetranychus urticae	326	family_110	NA	NA	Ensemble 22
Turt|tetur24g00270.1	NA	Tetranychus urticae	318	family_110	NA	NA	Ensemble 22
Turt|tetur24g00280.1	NA	Tetranychus urticae	335	family_110	NA	NA	Ensemble 22
Turt|tetur28g01390.1	NA	Tetranychus urticae	342	family_110	NA	NA	Ensemble 22
Turt|tetur28g01400.1	NA	Tetranychus urticae	343	family_110	NA	NA	Ensemble 22
Turt|tetur28g01420.1	NA	Tetranychus urticae	350	family_110	NA	NA	Ensemble 22
Turt|tetur28g01430.1	NA	Tetranychus urticae	336	family_110	NA	NA	Ensemble 22
Turt|tetur55g00100.1	NA	Tetranychus urticae	342	family_110	NA	NA	Ensemble 22
Turt|tetur55g00120.1	NA	Tetranychus urticae	335	family_110	NA	NA	Ensemble 22
Turt|tetur55g00130.1	NA	Tetranychus urticae	297	family_110	NA	NA	Ensemble 22
Turt|tetur08g06740.1	NA	Tetranychus urticae	60	family_110	NA	NA	Ensemble 22
Turt|tetur01g05140.1	NA	Tetranychus urticae	98	family_110	NA	NA	Ensemble 22
Tcas|TC002952-RA	NA	Tribolium castaneum	335	family_110	NA	NA	Ensemble 22
Tcas|TC002953-RA	NA	Tribolium castaneum	335	family_110	NA	NA	Ensemble 22
Tcas|TC002954-RA	NA	Tribolium castaneum	319	family_110	NA	NA	Ensemble 22
Tcas|TC002955-RA	NA	Tribolium castaneum	334	family_110	NA	NA	Ensemble 22
Tcas|TC005431-RA	NA	Tribolium castaneum	324	family_110	NA	NA	Ensemble 22
Tcas|TC005432-RA	NA	Tribolium castaneum	320	family_110	NA	NA	Ensemble 22
Tcas|TC005953-RA	NA	Tribolium castaneum	353	family_110	NA	NA	Ensemble 22
Tcas|TC005954-RA	NA	Tribolium castaneum	369	family_110	NA	NA	Ensemble 22
Tcas|TC005955-RA	NA	Tribolium castaneum	348	family_110	NA	NA	Ensemble 22
Tcas|TC005956-RA	NA	Tribolium castaneum	326	family_110	NA	NA	Ensemble 22
Tcas|TC009217-RA	NA	Tribolium castaneum	327	family_110	NA	NA	Ensemble 22

## Sheet: A)D. citri blastp v G006 Cath B
Gene ID	G006 cathep B top hit	evalue	pident	Length (aa)	Cov. of G006 top hit (%)	Annotation*
XP_008475032.1	MG00|MYZPE13164_G006_v1.0_000076080	1e-93	65.15	226	57.35	cathepsin B-like [Diaphorina citri]
XP_008475283.1	MG00|MYZPE13164_G006_v1.0_000104330	7e-20	33.06	128	35	cathepsin B-like [Diaphorina citri]
XP_008475303.1	MG00|MYZPE13164_G006_v1.0_000076080	9e-54	39.42	257	60.29	cathepsin B-like [Diaphorina citri]
XP_008467581.1	MG00|MYZPE13164_G006_v1.0_000150170	3e-79	38.04	362	98.21	cathepsin B-like cysteine proteinase 4 [Diaphorina citri]
XP_008474909.1	MG00|MYZPE13164_G006_v1.0_000090040	9e-71	35.02	448	84.39	cathepsin B-like cysteine proteinase 4 [Diaphorina citri]
XP_008471034.1	MG00|MYZPE13164_G006_v1.0_000076080	2e-75	38.26	379	97.35	cathepsin B-like cysteine proteinase 4 isoform X1 [Diaphorina citri]
XP_008472000.1	MG00|MYZPE13164_G006_v1.0_000144080	3e-10	33.72	110	25.08	cathepsin B-like cysteine proteinase 6 [Diaphorina citri]
XP_008476618.1	MG00|MYZPE13164_G006_v1.0_000076080	3e-123	50.72	399	99.41	cathepsin B-like isoform X1 [Diaphorina citri]
XP_008474194.1	MG00|MYZPE13164_G006_v1.0_000151060	4e-19	30.49	222	62.1	cathepsin F-like [Diaphorina citri]
XP_008484591.1	MG00|MYZPE13164_G006_v1.0_000104320	2e-24	28.63	228	71.26	cathepsin K-like [Diaphorina citri]
XP_008479905.1	MG00|MYZPE13164_G006_v1.0_000069730	1e-26	31.23	348	53.37	cathepsin L-like [Diaphorina citri]
XP_008479906.1	MG00|MYZPE13164_G006_v1.0_000069730	1e-26	31.23	348	53.37	cathepsin L-like [Diaphorina citri]
XP_008480016.1	MG00|MYZPE13164_G006_v1.0_000069730	1e-26	31.23	348	53.37	cathepsin L-like [Diaphorina citri]
XP_008469198.1	MG00|MYZPE13164_G006_v1.0_000104270A	1e-13	46.15	71	18.62	cathepsin L-like, partial [Diaphorina citri]
XP_008469346.1	MG00|MYZPE13164_G006_v1.0_000195260A	3e-20	25.8	341	89.71	cathepsin L1 [Diaphorina citri]
XP_008480368.1	MG00|MYZPE13164_G006_v1.0_000195260A	1e-22	26.39	348	82.65	cathepsin L1-like [Diaphorina citri]
XP_008487301.1	MG00|MYZPE13164_G006_v1.0_000069720	5e-07	39.13	64	9.33	cathepsin L1-like, partial [Diaphorina citri]
XP_008469898.1	MG00|MYZPE13164_G006_v1.0_000069730	2e-16	28.73	192	36.81	cathepsin O-like [Diaphorina citri]
XP_008481875.1	MG00|MYZPE13164_G006_v1.0_000069730	5e-15	27.47	224	42.13	pro-cathepsin H-like, partial [Diaphorina citri]
XP_008468188.1	MG00|MYZPE13164_G006_v1.0_000069730	1e-26	27.39	326	58.28	putative cysteine proteinase CG12163 isoform X1 [Diaphorina citri]
XP_008479908.1	MG00|MYZPE13164_G006_v1.0_000069730	3e-26	31.84	326	52.97	putative cysteine proteinase CG12163, partial [Diaphorina citri]
*NCBI RefSeq.

## Sheet: B)D. noxia blastp v G006 Cath B
Gene ID	G006 cathep B top hit	evalue	pident	Cov. of G006 top hit (%)	Length (aa)	Annotaiton*
Dn_1043_0.2	MG00|MYZPE13164_G006_v1.0_000151060	5e-78	85.38	37.6093	136	[cathepsin B-1852] [Diuraphis noxia]
Dn_1043_0.3	MG00|MYZPE13164_G006_v1.0_000151060	3e-58	90.11	26.2391	91	[cathepsin B-1852] [Diuraphis noxia]
Dn_129_1.2	MG00|MYZPE13164_G006_v1.0_000007710	0	89.83	99.7093	344	[cathepsin B-1418 precursor] [Diuraphis noxia]
Dn_140_4.12	MG00|MYZPE13164_G006_v1.0_000142740	0	88.41	99.6689	302	[cathepsin B-5880 precursor] [Diuraphis noxia]
Dn_140_4.4	MG00|MYZPE13164_G006_v1.0_000142750	0	77.49	99.7151	314	[cathepsin B-3483] [Diuraphis noxia]
Dn_1855_0.0	MG00|MYZPE13164_G006_v1.0_000104270A	1e-76	70.62	47.1471	157	[PREDICTED: cathepsin B] [Diuraphis noxia]
Dn_1898_0.0	MG00|MYZPE13164_G006_v1.0_000069720	2e-67	83.04	23.6443	112	[PREDICTED: tubulointerstitial nephritis antigen-like isoform 2] [Diuraphis noxia]
Dn_22_9.4	MG00|MYZPE13164_G006_v1.0_000090040	0	85.84	97.1098	353	[PREDICTED: cathepsin B-like cysteine proteinase 5-like] [Diuraphis noxia]
Dn_2923_0.0	MG00|MYZPE13164_G006_v1.0_000049160	9e-52	60.87	33.5294	120	[PREDICTED: cathepsin B] [Diuraphis noxia]
Dn_409_1.1	MG00|MYZPE13164_G006_v1.0_000141010	6e-164	77.86	79.4118	283	[cathepsin B-16D2 precursor] [Diuraphis noxia]
Dn_409_1.10	MG00|MYZPE13164_G006_v1.0_000104320	0	70.15	99.7067	500	[cathepsin B-912 precursor] [Diuraphis noxia]
Dn_409_1.2	MG00|MYZPE13164_G006_v1.0_000141010	0	83.89	87.3529	298	[cathepsin B-16D2 precursor] [Diuraphis noxia]
Dn_409_1.5	MG00|MYZPE13164_G006_v1.0_000104330	0	75.14	99.7059	366	[cathepsin B-16A precursor] [Diuraphis noxia]
Dn_44_7.4	MG00|MYZPE13164_G006_v1.0_000150170	0	84.78	99.7015	335	[cathepsin B-84 precursor] [Diuraphis noxia]
Dn_477_0.2	MG00|MYZPE13164_G006_v1.0_000069730	1e-156	93.3	45.6033	225	[PREDICTED: tubulointerstitial nephritis antigen-like isoform 1] [Diuraphis noxia]
Dn_701_0.12	MG00|MYZPE13164_G006_v1.0_000069720	3e-161	92.54	49.2408	246	[PREDICTED: tubulointerstitial nephritis antigen-like isoform 2] [Diuraphis noxia]
Dn_789_0.0	MG00|MYZPE13164_G006_v1.0_000144080	0	89.47	99.6904	323	[cathepsin B precursor] [Diuraphis noxia]
* From Nicholson et. al. (2015)

## Sheet: C)N. lugens v G006 Cath. B
Gene ID	G006 cathep B top hit	evalue	pident	Cov. of G006 top hit (%)	Length (aa)
NLU003056.1	MG00|MYZPE13164_G006_v1.0_000076080	3e-66	35.87	365	90.8824
NLU010376.1	MG00|MYZPE13164_G006_v1.0_000076080	8e-164	65	341	99.4118
NLU010381.1	MG00|MYZPE13164_G006_v1.0_000076080	3e-101	42.48	354	98.2353
NLU010382.1	MG00|MYZPE13164_G006_v1.0_000076080	4e-94	48.07	319	82.3529
NLU015529.1	MG00|MYZPE13164_G006_v1.0_000069720	1e-120	50.46	334	70.282
NLU019550.1	MG00|MYZPE13164_G006_v1.0_000195260A	1e-105	46.75	347	97.9412

## Sheet: D)M. des. vs G006 Cath. B
Gene ID	G006 cathep B top hit	evalue	pident	Cov. of G006 top hit (%)	Length (aa)
Mdes005785-RA	MG00|MYZPE13164_G006_v1.0_000076080	61.86	5e-156	99.1176	351
Mdes006538-RA	MG00|MYZPE13164_G006_v1.0_000069720	44.75	6e-130	92.1909	451
