# Supplementary material for: Rapid transcriptional plasticity of duplicated gene clusters enables a clonally reproducing aphid to colonise diverse plant species
Source: Genome Biol. 2017 Feb 13;18:27. doi: 10.1186/s13059-016-1145-3 (PMC5304397; doi:10.1186/s13059-016-1145-3)
Supplement: Additional file 26: Table S11. — Annotation of cuticular proteins in five hemipteran species. A Overview of cuticular protein family size in five hemipteran genomes. Cuticular proteins were identified using CutProtFamPred on the proteomes of M. persicae clone G006, A. pisum, D. noxia, D. citri, N. lugens and R. prolixus. The number of genes DE between M. persicae clone O individuals reared on either B. rapa or N. benthamiana is also given for each family. Full results of the CutProfFamPred analysis for all five proteomes are given in (B). The RR-2 cuticular protein family has the highest number of genes DE between aphids reared on B. rapa and N. benthamiana and was subjected to phylogenetic analysis. Due to the high variability of RR-2 cuticular proteins phylogenetic analysis was carried out on the RR-2 domain only. Eight genes were removed from the analysis due to poor alignment of the RR-2 domain. C blastp identification of the RR-2 domain in RR-2 cuticular proteins. (XLSX 70 kb) [file 13059_2016_1145_MOESM26_ESM.xlsx]

## Sheet: A) CutProtFamPredSummary
Table S11A
Cuticular protein class	DE*	M. persicae (G006)	A. pisum	D. noxia	D. citri	N. lugens	R. prolixus
Tweedle	0	3	3	3	3	3	1
RR-1	0	14	14	11	15	28	26
RR-2	22	70	99	55	52	78	65
RR-3	0	0	0	0	0	0	0
CPF	0	0	2	1	4	0	2
CPCFC	0	1	1	1	0	0	1
CPAP3	1	8	8	7	9	7	6
CPAP1	0	10	10	9	13	14	10
Total	23	106	137	87	96	130	111
* DE between aphids reared on B. rapa and N. benthamiana

## Sheet: B) CutProtFamPred annotation
Table S11B:
Gene ID	Species	Cuticular protein class	CutProtFamPred score	E-Value	MCL family	DE between aphids reared on B. rapa and N. benthamiana	M. persicae clone G006 scaffold ID	Included in RR2 domain phylogeny	Genome annotation version
MYZPE13164_G006_v1.0_000147580.1	Myzus persicae (clone G006)	CPAP1	88.8	1e-28	family_12938	NO	scaffold_536	NA	G006_v1.0
MYZPE13164_G006_v1.0_000028400.1	Myzus persicae (clone G006)	CPAP1	88	1.7e-28	family_5050	NO	scaffold_129	NA	G006_v1.0
MYZPE13164_G006_v1.0_000183620.2	Myzus persicae (clone G006)	CPAP1	80.2	4.9e-26	family_680	NO	scaffold_8	NA	G006_v1.0
MYZPE13164_G006_v1.0_000147590.1	Myzus persicae (clone G006)	CPAP1	78.4	1.7e-25	family_6566	NO	scaffold_536	NA	G006_v1.0
MYZPE13164_G006_v1.0_000028390.2	Myzus persicae (clone G006)	CPAP1	74.5	2.8e-24	family_16477	NO	scaffold_129	NA	G006_v1.0
MYZPE13164_G006_v1.0_000163400.1	Myzus persicae (clone G006)	CPAP1	73.2	7.4e-24	family_14476	NO	scaffold_644	NA	G006_v1.0
MYZPE13164_G006_v1.0_000114870.2	Myzus persicae (clone G006)	CPAP1	69.4	1.1e-22	family_16282	NO	scaffold_353	NA	G006_v1.0
MYZPE13164_G006_v1.0_000006330.1	Myzus persicae (clone G006)	CPAP1	63.7	6.7e-21	family_16101	NO	scaffold_104	NA	G006_v1.0
MYZPE13164_G006_v1.0_000069820.1	Myzus persicae (clone G006)	CPAP1	63.6	7.2e-21	family_11545	NO	scaffold_2	NA	G006_v1.0
MYZPE13164_G006_v1.0_000035600.1	Myzus persicae (clone G006)	CPAP1	55	3.6e-18	family_16541	NO	scaffold_138	NA	G006_v1.0
MYZPE13164_G006_v1.0_000089610.2	Myzus persicae (clone G006)	CPAP3	235.8	1.9e-73	family_169	NO	scaffold_256	NA	G006_v1.0
MYZPE13164_G006_v1.0_000008700.1	Myzus persicae (clone G006)	CPAP3	235.4	2.5e-73	family_169	NO	scaffold_106	NA	G006_v1.0
MYZPE13164_G006_v1.0_000008690.1	Myzus persicae (clone G006)	CPAP3	232.5	1.9e-72	family_169	NO	scaffold_106	NA	G006_v1.0
MYZPE13164_G006_v1.0_000145930.1	Myzus persicae (clone G006)	CPAP3	232.1	2.5e-72	family_169	NO	scaffold_52	NA	G006_v1.0
MYZPE13164_G006_v1.0_000008720.1	Myzus persicae (clone G006)	CPAP3	196.9	1.5e-61	family_169	YES	scaffold_106	NA	G006_v1.0
MYZPE13164_G006_v1.0_000008730.1	Myzus persicae (clone G006)	CPAP3	101.2	3.3e-32	family_3523	NO	scaffold_106	NA	G006_v1.0
MYZPE13164_G006_v1.0_000008710.1	Myzus persicae (clone G006)	CPAP3	81.7	3e-26	family_13798	NO	scaffold_106	NA	G006_v1.0
MYZPE13164_G006_v1.0_000089630.1	Myzus persicae (clone G006)	CPAP3	80.5	7.2e-26	family_8348	NO	scaffold_256	NA	G006_v1.0
MYZPE13164_G006_v1.0_000144440.1	Myzus persicae (clone G006)	CPCFC	115.8	1.4e-36	family_10587	NO	scaffold_511	NA	G006_v1.0
MYZPE13164_G006_v1.0_000055990.1	Myzus persicae (clone G006)	CPR_RR-1	75.6	3.4e-23	family_20	NO	scaffold_17	NA	G006_v1.0
MYZPE13164_G006_v1.0_000086040.1	Myzus persicae (clone G006)	CPR_RR-1	69.7	2e-21	family_8344	NO	scaffold_246	NA	G006_v1.0
MYZPE13164_G006_v1.0_000086050.1	Myzus persicae (clone G006)	CPR_RR-1	66.4	2e-20	family_10154	NO	scaffold_246	NA	G006_v1.0
MYZPE13164_G006_v1.0_000086060.1	Myzus persicae (clone G006)	CPR_RR-1	64.6	6.9e-20	family_20	NO	scaffold_246	NA	G006_v1.0
MYZPE13164_G006_v1.0_000086070.1	Myzus persicae (clone G006)	CPR_RR-1	63.8	1.2e-19	family_11519	NO	scaffold_246	NA	G006_v1.0
MYZPE13164_G006_v1.0_000086090.1	Myzus persicae (clone G006)	CPR_RR-1	63	2.1e-19	family_20	NO	scaffold_246	NA	G006_v1.0
MYZPE13164_G006_v1.0_000086100.1	Myzus persicae (clone G006)	CPR_RR-1	62.3	3.6e-19	family_20	NO	scaffold_246	NA	G006_v1.0
MYZPE13164_G006_v1.0_000192600.1	Myzus persicae (clone G006)	CPR_RR-1	47.9	7.8e-15	family_7345	NO	scaffold_884	NA	G006_v1.0
MYZPE13164_G006_v1.0_000145040.1	Myzus persicae (clone G006)	CPR_RR-1	36.4	2.2e-11	family_4266	NO	scaffold_517	NA	G006_v1.0
MYZPE13164_G006_v1.0_000189920.1	Myzus persicae (clone G006)	CPR_RR-1	31.1	8.5e-10	family_8345	NO	scaffold_86	NA	G006_v1.0
MYZPE13164_G006_v1.0_000005270.1	Myzus persicae (clone G006)	CPR_RR-1	18.3	5.7e-08	family_9098	NO	scaffold_103	NA	G006_v1.0
MYZPE13164_G006_v1.0_000097270.1	Myzus persicae (clone G006)	CPR_RR-1	15.6	1.1e-07	family_8980	NO	scaffold_284	NA	G006_v1.0
MYZPE13164_G006_v1.0_000097300.1	Myzus persicae (clone G006)	CPR_RR-1	11.1	3.3e-07	family_12082	NO	scaffold_284	NA	G006_v1.0
MYZPE13164_G006_v1.0_000097260.1	Myzus persicae (clone G006)	CPR_RR-1	0.5	4.3e-06	family_4265	NO	scaffold_284	NA	G006_v1.0
MYZPE13164_G006_v1.0_000122290.1	Myzus persicae (clone G006)	CPR_RR-2	164.8	5e-50	family_27	YES	scaffold_387	YES	G006_v1.0
MYZPE13164_G006_v1.0_000169020.1	Myzus persicae (clone G006)	CPR_RR-2	133.1	1.7e-40	family_73	NO	scaffold_69	YES	G006_v1.0
MYZPE13164_G006_v1.0_000169000.1	Myzus persicae (clone G006)	CPR_RR-2	118.9	3.2e-36	family_9053	NO	scaffold_69	YES	G006_v1.0
MYZPE13164_G006_v1.0_000169070.1	Myzus persicae (clone G006)	CPR_RR-2	116.9	1.3e-35	family_15830	NO	scaffold_69	YES	G006_v1.0
MYZPE13164_G006_v1.0_000154130.1	Myzus persicae (clone G006)	CPR_RR-2	109.8	1.8e-33	family_14526	NO	scaffold_58	YES	G006_v1.0
MYZPE13164_G006_v1.0_000154140.1	Myzus persicae (clone G006)	CPR_RR-2	108	6e-33	family_6419	NO	scaffold_58	YES	G006_v1.0
MYZPE13164_G006_v1.0_000040500.2	Myzus persicae (clone G006)	CPR_RR-2	106.4	1.9e-32	family_10312	NO	scaffold_144	YES	G006_v1.0
MYZPE13164_G006_v1.0_000129700.1	Myzus persicae (clone G006)	CPR_RR-2	102.8	2.3e-31	family_10043	NO	scaffold_42	YES	G006_v1.0
MYZPE13164_G006_v1.0_000015910.1	Myzus persicae (clone G006)	CPR_RR-2	100	1.6e-30	family_83	NO	scaffold_114	YES	G006_v1.0
MYZPE13164_G006_v1.0_000017400.1	Myzus persicae (clone G006)	CPR_RR-2	98.4	4.9e-30	family_10026	YES	scaffold_116	YES	G006_v1.0
MYZPE13164_G006_v1.0_000169060.1	Myzus persicae (clone G006)	CPR_RR-2	95	4.9e-29	family_8943	NO	scaffold_69	YES	G006_v1.0
MYZPE13164_G006_v1.0_000154160.1	Myzus persicae (clone G006)	CPR_RR-2	90.8	9.1e-28	family_27	NO	scaffold_58	YES	G006_v1.0
MYZPE13164_G006_v1.0_000168960.1	Myzus persicae (clone G006)	CPR_RR-2	88.6	4.2e-27	family_27	NO	scaffold_69	YES	G006_v1.0
MYZPE13164_G006_v1.0_000015900.1	Myzus persicae (clone G006)	CPR_RR-2	88.4	4.8e-27	family_10146	NO	scaffold_114	YES	G006_v1.0
MYZPE13164_G006_v1.0_000122360.1	Myzus persicae (clone G006)	CPR_RR-2	86.7	1.6e-26	family_24280	YES	scaffold_387	YES	G006_v1.0
MYZPE13164_G006_v1.0_000129710.1	Myzus persicae (clone G006)	CPR_RR-2	86.2	2.2e-26	family_14376	NO	scaffold_42	YES	G006_v1.0
MYZPE13164_G006_v1.0_000122300.1	Myzus persicae (clone G006)	CPR_RR-2	82.7	2.5e-25	family_27324	YES	scaffold_387	YES	G006_v1.0
MYZPE13164_G006_v1.0_000169030.1	Myzus persicae (clone G006)	CPR_RR-2	82.7	2.6e-25	family_27	NO	scaffold_69	YES	G006_v1.0
MYZPE13164_G006_v1.0_000169050.1	Myzus persicae (clone G006)	CPR_RR-2	80.9	9.1e-25	family_8356	NO	scaffold_69	YES	G006_v1.0
MYZPE13164_G006_v1.0_000015930.1	Myzus persicae (clone G006)	CPR_RR-2	80.6	1.1e-24	family_8058	NO	scaffold_114	YES	G006_v1.0
MYZPE13164_G006_v1.0_000122390.1	Myzus persicae (clone G006)	CPR_RR-2	80.2	1.4e-24	family_27	YES	scaffold_387	YES	G006_v1.0
MYZPE13164_G006_v1.0_000122350.1	Myzus persicae (clone G006)	CPR_RR-2	80.1	1.5e-24	family_6741	YES	scaffold_387	YES	G006_v1.0
MYZPE13164_G006_v1.0_000177350.1	Myzus persicae (clone G006)	CPR_RR-2	79.8	1.8e-24	family_9162	NO	scaffold_75	YES	G006_v1.0
MYZPE13164_G006_v1.0_000122380.1	Myzus persicae (clone G006)	CPR_RR-2	79.7	2e-24	family_27	YES	scaffold_387	YES	G006_v1.0
MYZPE13164_G006_v1.0_000122400.1	Myzus persicae (clone G006)	CPR_RR-2	79.6	2.2e-24	family_27	NO	scaffold_387	YES	G006_v1.0
MYZPE13164_G006_v1.0_000167260.1	Myzus persicae (clone G006)	CPR_RR-2	79.5	2.4e-24	family_27	YES	scaffold_678	YES	G006_v1.0
MYZPE13164_G006_v1.0_000167280.1	Myzus persicae (clone G006)	CPR_RR-2	79.5	2.4e-24	family_27	YES	scaffold_678	YES	G006_v1.0
MYZPE13164_G006_v1.0_000167290.1	Myzus persicae (clone G006)	CPR_RR-2	79.3	2.8e-24	family_27	NO	scaffold_678	YES	G006_v1.0
MYZPE13164_G006_v1.0_000167300.1	Myzus persicae (clone G006)	CPR_RR-2	79.1	3e-24	family_27	NO	scaffold_678	YES	G006_v1.0
MYZPE13164_G006_v1.0_000083210.1	Myzus persicae (clone G006)	CPR_RR-2	78.4	5.1e-24	family_11542	NO	scaffold_237	YES	G006_v1.0
MYZPE13164_G006_v1.0_000122310.1	Myzus persicae (clone G006)	CPR_RR-2	76.9	1.4e-23	family_27	YES	scaffold_387	YES	G006_v1.0
MYZPE13164_G006_v1.0_000170330.1	Myzus persicae (clone G006)	CPR_RR-2	76.3	2.2e-23	family_6420	NO	scaffold_7	YES	G006_v1.0
MYZPE13164_G006_v1.0_000062500.1	Myzus persicae (clone G006)	CPR_RR-2	75.7	3.4e-23	family_7790	NO	scaffold_183	YES	G006_v1.0
MYZPE13164_G006_v1.0_000122240.1	Myzus persicae (clone G006)	CPR_RR-2	75.7	3.2e-23	family_27	YES	scaffold_387	YES	G006_v1.0
MYZPE13164_G006_v1.0_000122250.1	Myzus persicae (clone G006)	CPR_RR-2	75.7	3.2e-23	family_27	YES	scaffold_387	YES	G006_v1.0
MYZPE13164_G006_v1.0_000122270.1	Myzus persicae (clone G006)	CPR_RR-2	75.7	3.2e-23	family_27	YES	scaffold_387	YES	G006_v1.0
MYZPE13164_G006_v1.0_000122260.1	Myzus persicae (clone G006)	CPR_RR-2	75.7	3.2e-23	family_27	NO	scaffold_387	YES	G006_v1.0
MYZPE13164_G006_v1.0_000167270.1	Myzus persicae (clone G006)	CPR_RR-2	75.7	3.2e-23	family_27	YES	scaffold_678	YES	G006_v1.0
MYZPE13164_G006_v1.0_000122330.1	Myzus persicae (clone G006)	CPR_RR-2	75.4	3.9e-23	family_27	YES	scaffold_387	YES	G006_v1.0
MYZPE13164_G006_v1.0_000107430.1	Myzus persicae (clone G006)	CPR_RR-2	75.2	4.7e-23	family_27	NO	scaffold_32	YES	G006_v1.0
MYZPE13164_G006_v1.0_000167340.1	Myzus persicae (clone G006)	CPR_RR-2	74.4	8e-23	family_27	NO	scaffold_678	YES	G006_v1.0
MYZPE13164_G006_v1.0_000122370.1	Myzus persicae (clone G006)	CPR_RR-2	74	1.1e-22	family_27	YES	scaffold_387	YES	G006_v1.0
MYZPE13164_G006_v1.0_000160430.1	Myzus persicae (clone G006)	CPR_RR-2	73.3	1.7e-22	family_27	YES	scaffold_624	YES	G006_v1.0
MYZPE13164_G006_v1.0_000167310.1	Myzus persicae (clone G006)	CPR_RR-2	73.3	1.8e-22	family_27	NO	scaffold_678	YES	G006_v1.0
MYZPE13164_G006_v1.0_000178160.1	Myzus persicae (clone G006)	CPR_RR-2	72.2	3.8e-22	family_27	NO	scaffold_757	YES	G006_v1.0
MYZPE13164_G006_v1.0_000122340.1	Myzus persicae (clone G006)	CPR_RR-2	71.9	4.6e-22	family_27	YES	scaffold_387	YES	G006_v1.0
MYZPE13164_G006_v1.0_000051330.1	Myzus persicae (clone G006)	CPR_RR-2	71.7	5.3e-22	family_27	NO	scaffold_161	YES	G006_v1.0
MYZPE13164_G006_v1.0_000122200.1	Myzus persicae (clone G006)	CPR_RR-2	71.7	5.3e-22	family_27	NO	scaffold_386	YES	G006_v1.0
MYZPE13164_G006_v1.0_000152880.1	Myzus persicae (clone G006)	CPR_RR-2	71.7	5.3e-22	family_27	NO	scaffold_571	YES	G006_v1.0
MYZPE13164_G006_v1.0_000122320.1	Myzus persicae (clone G006)	CPR_RR-2	71.4	6.2e-22	family_27	YES	scaffold_387	YES	G006_v1.0
MYZPE13164_G006_v1.0_000156510.1	Myzus persicae (clone G006)	CPR_RR-2	68.7	4.1e-21	family_27	NO	scaffold_6	YES	G006_v1.0
MYZPE13164_G006_v1.0_000085620.1	Myzus persicae (clone G006)	CPR_RR-2	65.5	3.9e-20	family_8356	NO	scaffold_244	YES	G006_v1.0
MYZPE13164_G006_v1.0_000122410.1	Myzus persicae (clone G006)	CPR_RR-2	62.9	2.4e-19	family_27	YES	scaffold_387	YES	G006_v1.0
MYZPE13164_G006_v1.0_000167320.1	Myzus persicae (clone G006)	CPR_RR-2	62.3	3.4e-19	family_27	NO	scaffold_678	YES	G006_v1.0
MYZPE13164_G006_v1.0_000167330.1	Myzus persicae (clone G006)	CPR_RR-2	61.3	6.9e-19	family_27	YES	scaffold_678	YES	G006_v1.0
MYZPE13164_G006_v1.0_000109560.1	Myzus persicae (clone G006)	CPR_RR-2	43.4	1.7e-13	family_2678	NO	scaffold_329	NO	G006_v1.0
MYZPE13164_G006_v1.0_000107160.1	Myzus persicae (clone G006)	CPR_RR-2	35.9	3.1e-11	family_6989	NO	scaffold_319	YES	G006_v1.0
MYZPE13164_G006_v1.0_000047570.1	Myzus persicae (clone G006)	CPR_RR-2	30.1	1.7e-09	family_9071	NO	scaffold_155	YES	G006_v1.0
MYZPE13164_G006_v1.0_000124440.1	Myzus persicae (clone G006)	CPR_RR-2	26.2	2.6e-08	family_24253	NO	scaffold_397	YES	G006_v1.0
MYZPE13164_G006_v1.0_000092360.1	Myzus persicae (clone G006)	CPR_RR-2	24.5	8.3e-08	family_27	NO	scaffold_2669	YES	G006_v1.0
MYZPE13164_G006_v1.0_000162570.1	Myzus persicae (clone G006)	CPR_RR-2	24.5	8.3e-08	family_27	NO	scaffold_64	YES	G006_v1.0
MYZPE13164_G006_v1.0_000047580.1	Myzus persicae (clone G006)	CPR_RR-2	22.8	2.7e-07	family_13620	NO	scaffold_155	YES	G006_v1.0
MYZPE13164_G006_v1.0_000161670.1	Myzus persicae (clone G006)	CPR_RR-2	21.9	4.1e-07	family_15569	NO	scaffold_634	YES	G006_v1.0
MYZPE13164_G006_v1.0_000015920.3	Myzus persicae (clone G006)	CPR_RR-2	20.9	5.7e-07	family_14729	NO	scaffold_114	NO	G006_v1.0
MYZPE13164_G006_v1.0_000152900.2	Myzus persicae (clone G006)	CPR_RR-2	19.6	8.4e-07	family_5298	NO	scaffold_571	YES	G006_v1.0
MYZPE13164_G006_v1.0_000144510.1	Myzus persicae (clone G006)	CPR_RR-2	16	2.4e-06	family_3618	NO	scaffold_511	YES	G006_v1.0
MYZPE13164_G006_v1.0_000097280.1	Myzus persicae (clone G006)	CPR_RR-2	9.5	1.8e-05	family_12559	NO	scaffold_284	YES	G006_v1.0
MYZPE13164_G006_v1.0_000103390.1	Myzus persicae (clone G006)	CPR_RR-2	1.5	0.0002	family_12083	YES	scaffold_300	YES	G006_v1.0
MYZPE13164_G006_v1.0_000028350.1	Myzus persicae (clone G006)	CPR_RR-2	1.1	0.00023	family_10946	NO	scaffold_129	NO	G006_v1.0
MYZPE13164_G006_v1.0_000093130.1	Myzus persicae (clone G006)	CPR_RR-2	1	0.00023	family_13247	NO	scaffold_27	YES	G006_v1.0
MYZPE13164_G006_v1.0_000084640.1	Myzus persicae (clone G006)	Tweedle	98.1	1.3e-31	family_27206	NO	scaffold_241	NA	G006_v1.0
MYZPE13164_G006_v1.0_000084670.1	Myzus persicae (clone G006)	Tweedle	90.7	2.8e-29	family_1128	NO	scaffold_241	NA	G006_v1.0
MYZPE13164_G006_v1.0_000195130.2	Myzus persicae (clone G006)	Tweedle	74.6	2.7e-24	family_16271	NO	scaffold_9	NA	G006_v1.0
ACYPI008601-RA	Acyrthosiphon pisum	CPAP1	54.2	6.5e-18	family_16541	NA	NA	NA	Ensemble 22
ACYPI009356-RA	Acyrthosiphon pisum	CPAP1	63.4	8.7e-21	family_11545	NA	NA	NA	Ensemble 22
ACYPI004632-RA	Acyrthosiphon pisum	CPAP1	63.7	6.6e-21	family_16101	NA	NA	NA	Ensemble 22
ACYPI002996-RA	Acyrthosiphon pisum	CPAP1	69.5	1.1e-22	family_16282	NA	NA	NA	Ensemble 22
ACYPI009675-RA	Acyrthosiphon pisum	CPAP1	73.2	7.3e-24	family_14476	NA	NA	NA	Ensemble 22
ACYPI007439-RA	Acyrthosiphon pisum	CPAP1	74.6	2.7e-24	family_16477	NA	NA	NA	Ensemble 22
ACYPI009002-RA	Acyrthosiphon pisum	CPAP1	77.8	2.7e-25	family_6566	NA	NA	NA	Ensemble 22
ACYPI45536-RA	Acyrthosiphon pisum	CPAP1	80.2	4.8e-26	family_680	NA	NA	NA	Ensemble 22
ACYPI001105-RA	Acyrthosiphon pisum	CPAP1	88	1.7e-28	family_5050	NA	NA	NA	Ensemble 22
ACYPI000845-RA	Acyrthosiphon pisum	CPAP1	90	4.2e-29	family_12938	NA	NA	NA	Ensemble 22
ACYPI006835-RA	Acyrthosiphon pisum	CPAP3	81.8	2.8e-26	family_8348	NA	NA	NA	Ensemble 22
ACYPI001579-RA	Acyrthosiphon pisum	CPAP3	98.5	2.2e-31	family_3523	NA	NA	NA	Ensemble 22
ACYPI006031-RA	Acyrthosiphon pisum	CPAP3	195.8	3.3e-61	family_169	NA	NA	NA	Ensemble 22
ACYPI009786-RA	Acyrthosiphon pisum	CPAP3	197.2	1.2e-61	family_169	NA	NA	NA	Ensemble 22
ACYPI000583-RA	Acyrthosiphon pisum	CPAP3	232.3	2.2e-72	family_169	NA	NA	NA	Ensemble 22
ACYPI007911-RA	Acyrthosiphon pisum	CPAP3	233.1	1.3e-72	family_169	NA	NA	NA	Ensemble 22
ACYPI004093-RA	Acyrthosiphon pisum	CPAP3	234.2	5.8e-73	family_169	NA	NA	NA	Ensemble 22
ACYPI007860-RA	Acyrthosiphon pisum	CPAP3	236	1.6e-73	family_169	NA	NA	NA	Ensemble 22
ACYPI001262-RA	Acyrthosiphon pisum	CPCFC	119.9	8.1e-38	family_10587	NA	NA	NA	Ensemble 22
ACYPI010088-RA	Acyrthosiphon pisum	CPF	46.2	1.2e-15	family_11529	NA	NA	NA	Ensemble 22
ACYPI002788-RA	Acyrthosiphon pisum	CPF	46.7	8.1e-16	family_11529	NA	NA	NA	Ensemble 22
ACYPI000890-RA	Acyrthosiphon pisum	CPR_RR-1	0.5	4.3e-06	family_4265	NA	NA	NA	Ensemble 22
ACYPI37842-RA	Acyrthosiphon pisum	CPR_RR-1	9.6	4.8e-07	family_12082	NA	NA	NA	Ensemble 22
ACYPI002781-RA	Acyrthosiphon pisum	CPR_RR-1	15.8	1e-07	family_8980	NA	NA	NA	Ensemble 22
ACYPI006276-RA	Acyrthosiphon pisum	CPR_RR-1	18.4	5.5e-08	family_9098	NA	NA	NA	Ensemble 22
ACYPI007152-RA	Acyrthosiphon pisum	CPR_RR-1	31.1	8.5e-10	family_8345	NA	NA	NA	Ensemble 22
ACYPI006250-RA	Acyrthosiphon pisum	CPR_RR-1	38	7.1e-12	family_4266	NA	NA	NA	Ensemble 22
ACYPI000308-RA	Acyrthosiphon pisum	CPR_RR-1	44.8	6.5e-14	family_7345	NA	NA	NA	Ensemble 22
ACYPI066082-RA	Acyrthosiphon pisum	CPR_RR-1	57.5	9.5e-18	family_20	NA	NA	NA	Ensemble 22
ACYPI001775-RA	Acyrthosiphon pisum	CPR_RR-1	62.4	3.2e-19	family_11519	NA	NA	NA	Ensemble 22
ACYPI001610-RA	Acyrthosiphon pisum	CPR_RR-1	65	5.3e-20	family_20	NA	NA	NA	Ensemble 22
ACYPI008113-RA	Acyrthosiphon pisum	CPR_RR-1	66.4	2e-20	family_10154	NA	NA	NA	Ensemble 22
ACYPI005591-RA	Acyrthosiphon pisum	CPR_RR-1	70.7	1.1e-21	family_8344	NA	NA	NA	Ensemble 22
ACYPI003649-RA	Acyrthosiphon pisum	CPR_RR-1	74.1	9.6e-23	family_20	NA	NA	NA	Ensemble 22
ACYPI009006-RA	Acyrthosiphon pisum	CPR_RR-1	78.5	4.8e-24	family_20	NA	NA	NA	Ensemble 22
ACYPI084359-RA	Acyrthosiphon pisum	CPR_RR-2	0.6	0.00026	family_7351	NA	NA	YES	Ensemble 22
ACYPI44057-RA	Acyrthosiphon pisum	CPR_RR-2	0.6	0.00026	family_13247	NA	NA	YES	Ensemble 22
ACYPI48118-RA	Acyrthosiphon pisum	CPR_RR-2	1.2	0.00022	family_17289	NA	NA	NO	Ensemble 22
ACYPI48369-RA	Acyrthosiphon pisum	CPR_RR-2	1.5	0.0002	family_12083	NA	NA	YES	Ensemble 22
ACYPI38950-RA	Acyrthosiphon pisum	CPR_RR-2	1.7	0.00019	family_271	NA	NA	NO	Ensemble 22
ACYPI33056-RA	Acyrthosiphon pisum	CPR_RR-2	5.8	5.4e-05	family_8345	NA	NA	YES	Ensemble 22
ACYPI007858-RA	Acyrthosiphon pisum	CPR_RR-2	9.1	2e-05	family_12559	NA	NA	YES	Ensemble 22
ACYPI001681-RA	Acyrthosiphon pisum	CPR_RR-2	15.7	2.7e-06	family_3618	NA	NA	YES	Ensemble 22
ACYPI010212-RA	Acyrthosiphon pisum	CPR_RR-2	19.6	8.4e-07	family_5298	NA	NA	YES	Ensemble 22
ACYPI009491-RA	Acyrthosiphon pisum	CPR_RR-2	24.1	1.1e-07	family_13620	NA	NA	YES	Ensemble 22
ACYPI002005-RA	Acyrthosiphon pisum	CPR_RR-2	24.5	8.3e-08	family_17768	NA	NA	YES	Ensemble 22
ACYPI51165-RA	Acyrthosiphon pisum	CPR_RR-2	24.7	7.4e-08	family_24253	NA	NA	YES	Ensemble 22
ACYPI56625-RA	Acyrthosiphon pisum	CPR_RR-2	30.3	1.5e-09	family_9071	NA	NA	YES	Ensemble 22
ACYPI009701-RA	Acyrthosiphon pisum	CPR_RR-2	31.2	8.2e-10	family_15569	NA	NA	YES	Ensemble 22
ACYPI001278-RA	Acyrthosiphon pisum	CPR_RR-2	32.2	4.1e-10	family_9071	NA	NA	YES	Ensemble 22
ACYPI26787-RA	Acyrthosiphon pisum	CPR_RR-2	37.8	8.6e-12	family_6989	NA	NA	YES	Ensemble 22
ACYPI008661-RA	Acyrthosiphon pisum	CPR_RR-2	38.3	5.8e-12	family_6989	NA	NA	YES	Ensemble 22
ACYPI002106-RA	Acyrthosiphon pisum	CPR_RR-2	39.1	3.4e-12	family_6989	NA	NA	YES	Ensemble 22
ACYPI006175-RA	Acyrthosiphon pisum	CPR_RR-2	40	1.9e-12	family_6989	NA	NA	YES	Ensemble 22
ACYPI072943-RA	Acyrthosiphon pisum	CPR_RR-2	40.1	1.7e-12	family_10042	NA	NA	YES	Ensemble 22
ACYPI003698-RA	Acyrthosiphon pisum	CPR_RR-2	41.6	5.9e-13	family_27	NA	NA	YES	Ensemble 22
ACYPI007888-RA	Acyrthosiphon pisum	CPR_RR-2	50.1	1.6e-15	family_27	NA	NA	YES	Ensemble 22
ACYPI000849-RA	Acyrthosiphon pisum	CPR_RR-2	57.8	8e-18	family_8943	NA	NA	YES	Ensemble 22
ACYPI001599-RA	Acyrthosiphon pisum	CPR_RR-2	61.3	6.9e-19	family_27	NA	NA	YES	Ensemble 22
ACYPI086044-RA	Acyrthosiphon pisum	CPR_RR-2	62.9	2.4e-19	family_27	NA	NA	YES	Ensemble 22
ACYPI56614-RA	Acyrthosiphon pisum	CPR_RR-2	62.9	2.4e-19	family_27	NA	NA	YES	Ensemble 22
ACYPI007927-RA	Acyrthosiphon pisum	CPR_RR-2	64.1	1e-19	family_27	NA	NA	YES	Ensemble 22
ACYPI009803-RA	Acyrthosiphon pisum	CPR_RR-2	64.1	1e-19	family_27	NA	NA	YES	Ensemble 22
ACYPI35881-RA	Acyrthosiphon pisum	CPR_RR-2	64.6	7.2e-20	family_27	NA	NA	YES	Ensemble 22
ACYPI29043-RA	Acyrthosiphon pisum	CPR_RR-2	67.5	9.6e-21	family_8356	NA	NA	YES	Ensemble 22
ACYPI000372-RA	Acyrthosiphon pisum	CPR_RR-2	69.9	1.8e-21	family_27	NA	NA	YES	Ensemble 22
ACYPI001084-RA	Acyrthosiphon pisum	CPR_RR-2	69.9	1.8e-21	family_27	NA	NA	YES	Ensemble 22
ACYPI56619-RA	Acyrthosiphon pisum	CPR_RR-2	70.7	1.1e-21	family_27	NA	NA	YES	Ensemble 22
ACYPI073896-RA	Acyrthosiphon pisum	CPR_RR-2	71.4	6.2e-22	family_27	NA	NA	YES	Ensemble 22
ACYPI082492-RA	Acyrthosiphon pisum	CPR_RR-2	71.4	6.2e-22	family_27	NA	NA	YES	Ensemble 22
ACYPI56617-RA	Acyrthosiphon pisum	CPR_RR-2	71.4	6.2e-22	family_27	NA	NA	YES	Ensemble 22
ACYPI000983-RA	Acyrthosiphon pisum	CPR_RR-2	72.8	2.5e-22	family_27	NA	NA	YES	Ensemble 22
ACYPI001908-RA	Acyrthosiphon pisum	CPR_RR-2	73.2	1.8e-22	family_11542	NA	NA	YES	Ensemble 22
ACYPI003229-RA	Acyrthosiphon pisum	CPR_RR-2	73.2	1.8e-22	family_27	NA	NA	YES	Ensemble 22
ACYPI001644-RA	Acyrthosiphon pisum	CPR_RR-2	73.3	1.7e-22	family_27	NA	NA	YES	Ensemble 22
ACYPI002243-RA	Acyrthosiphon pisum	CPR_RR-2	73.3	1.7e-22	family_27	NA	NA	YES	Ensemble 22
ACYPI003527-RA	Acyrthosiphon pisum	CPR_RR-2	73.3	1.7e-22	family_27	NA	NA	YES	Ensemble 22
ACYPI008570-RA	Acyrthosiphon pisum	CPR_RR-2	73.3	1.8e-22	family_27	NA	NA	YES	Ensemble 22
ACYPI004810-RA	Acyrthosiphon pisum	CPR_RR-2	73.4	1.6e-22	family_27	NA	NA	YES	Ensemble 22
ACYPI26371-RA	Acyrthosiphon pisum	CPR_RR-2	73.4	1.6e-22	family_27	NA	NA	YES	Ensemble 22
ACYPI004943-RA	Acyrthosiphon pisum	CPR_RR-2	73.8	1.2e-22	family_27	NA	NA	YES	Ensemble 22
ACYPI002889-RA	Acyrthosiphon pisum	CPR_RR-2	74.4	7.9e-23	family_27	NA	NA	YES	Ensemble 22
ACYPI002964-RA	Acyrthosiphon pisum	CPR_RR-2	74.4	7.9e-23	family_27	NA	NA	YES	Ensemble 22
ACYPI006046-RA	Acyrthosiphon pisum	CPR_RR-2	74.4	7.9e-23	family_27	NA	NA	YES	Ensemble 22
ACYPI080929-RA	Acyrthosiphon pisum	CPR_RR-2	74.4	7.9e-23	family_27	NA	NA	YES	Ensemble 22
ACYPI081274-RA	Acyrthosiphon pisum	CPR_RR-2	74.4	7.9e-23	family_27	NA	NA	YES	Ensemble 22
ACYPI081329-RA	Acyrthosiphon pisum	CPR_RR-2	74.4	7.9e-23	family_27	NA	NA	YES	Ensemble 22
ACYPI085987-RA	Acyrthosiphon pisum	CPR_RR-2	74.4	7.9e-23	family_27	NA	NA	YES	Ensemble 22
ACYPI088796-RA	Acyrthosiphon pisum	CPR_RR-2	74.4	7.9e-23	family_27	NA	NA	YES	Ensemble 22
ACYPI089140-RA	Acyrthosiphon pisum	CPR_RR-2	74.4	7.9e-23	family_27	NA	NA	YES	Ensemble 22
ACYPI42531-RA	Acyrthosiphon pisum	CPR_RR-2	74.9	5.7e-23	family_27	NA	NA	YES	Ensemble 22
ACYPI35873-RA	Acyrthosiphon pisum	CPR_RR-2	75.1	4.8e-23	family_27	NA	NA	YES	Ensemble 22
ACYPI006099-RA	Acyrthosiphon pisum	CPR_RR-2	75.5	3.7e-23	family_11544	NA	NA	YES	Ensemble 22
ACYPI006015-RA	Acyrthosiphon pisum	CPR_RR-2	75.7	3.2e-23	family_27	NA	NA	YES	Ensemble 22
ACYPI005387-RA	Acyrthosiphon pisum	CPR_RR-2	75.9	2.8e-23	family_27	NA	NA	YES	Ensemble 22
ACYPI004114-RA	Acyrthosiphon pisum	CPR_RR-2	76.4	1.9e-23	family_27	NA	NA	YES	Ensemble 22
ACYPI086655-RA	Acyrthosiphon pisum	CPR_RR-2	76.9	1.4e-23	family_27	NA	NA	YES	Ensemble 22
ACYPI56620-RA	Acyrthosiphon pisum	CPR_RR-2	76.9	1.4e-23	family_27	NA	NA	YES	Ensemble 22
ACYPI004113-RA	Acyrthosiphon pisum	CPR_RR-2	77.1	1.3e-23	family_27	NA	NA	YES	Ensemble 22
ACYPI000291-RA	Acyrthosiphon pisum	CPR_RR-2	77.9	7.3e-24	family_6741	NA	NA	YES	Ensemble 22
ACYPI52218-RA	Acyrthosiphon pisum	CPR_RR-2	77.9	7e-24	family_7790	NA	NA	YES	Ensemble 22
ACYPI004893-RA	Acyrthosiphon pisum	CPR_RR-2	79.1	3.1e-24	family_27	NA	NA	YES	Ensemble 22
ACYPI007329-RA	Acyrthosiphon pisum	CPR_RR-2	79.1	3e-24	family_27	NA	NA	YES	Ensemble 22
ACYPI003453-RA	Acyrthosiphon pisum	CPR_RR-2	79.5	2.4e-24	family_27	NA	NA	YES	Ensemble 22
ACYPI008534-RA	Acyrthosiphon pisum	CPR_RR-2	79.5	2.3e-24	family_27	NA	NA	YES	Ensemble 22
ACYPI071344-RA	Acyrthosiphon pisum	CPR_RR-2	79.5	2.4e-24	family_27	NA	NA	YES	Ensemble 22
ACYPI080968-RA	Acyrthosiphon pisum	CPR_RR-2	79.5	2.4e-24	family_27	NA	NA	YES	Ensemble 22
ACYPI083726-RA	Acyrthosiphon pisum	CPR_RR-2	79.5	2.4e-24	family_27	NA	NA	YES	Ensemble 22
ACYPI089336-RA	Acyrthosiphon pisum	CPR_RR-2	79.5	2.4e-24	family_27	NA	NA	YES	Ensemble 22
ACYPI064288-RA	Acyrthosiphon pisum	CPR_RR-2	79.7	2e-24	family_27	NA	NA	YES	Ensemble 22
ACYPI004074-RA	Acyrthosiphon pisum	CPR_RR-2	80.2	1.4e-24	family_27	NA	NA	YES	Ensemble 22
ACYPI38155-RA	Acyrthosiphon pisum	CPR_RR-2	81.2	7e-25	family_8058	NA	NA	YES	Ensemble 22
ACYPI56622-RA	Acyrthosiphon pisum	CPR_RR-2	81.8	4.9e-25	family_20204	NA	NA	YES	Ensemble 22
ACYPI001095-RA	Acyrthosiphon pisum	CPR_RR-2	83.8	1.2e-25	family_8356	NA	NA	YES	Ensemble 22
ACYPI006670-RA	Acyrthosiphon pisum	CPR_RR-2	84.7	6.2e-26	family_27	NA	NA	YES	Ensemble 22
ACYPI000670-RA	Acyrthosiphon pisum	CPR_RR-2	85	5.2e-26	family_27	NA	NA	YES	Ensemble 22
ACYPI32812-RA	Acyrthosiphon pisum	CPR_RR-2	86.2	2.2e-26	family_14376	NA	NA	YES	Ensemble 22
ACYPI006712-RA	Acyrthosiphon pisum	CPR_RR-2	86.7	1.6e-26	family_18111	NA	NA	YES	Ensemble 22
ACYPI54769-RA	Acyrthosiphon pisum	CPR_RR-2	88.4	4.8e-27	family_10146	NA	NA	YES	Ensemble 22
ACYPI003003-RA	Acyrthosiphon pisum	CPR_RR-2	88.6	4.2e-27	family_27	NA	NA	YES	Ensemble 22
ACYPI56307-RA	Acyrthosiphon pisum	CPR_RR-2	95.2	4.3e-29	family_83	NA	NA	YES	Ensemble 22
ACYPI000300-RA	Acyrthosiphon pisum	CPR_RR-2	96.2	2.3e-29	family_27	NA	NA	YES	Ensemble 22
ACYPI23843-RA	Acyrthosiphon pisum	CPR_RR-2	98.2	5.5e-30	family_8943	NA	NA	YES	Ensemble 22
ACYPI009152-RA	Acyrthosiphon pisum	CPR_RR-2	98.4	4.9e-30	family_10026	NA	NA	YES	Ensemble 22
ACYPI010234-RA	Acyrthosiphon pisum	CPR_RR-2	102	3.8e-31	family_14729	NA	NA	YES	Ensemble 22
ACYPI32811-RA	Acyrthosiphon pisum	CPR_RR-2	102.3	3.1e-31	family_10043	NA	NA	YES	Ensemble 22
ACYPI062520-RA	Acyrthosiphon pisum	CPR_RR-2	105.2	4.2e-32	family_10312	NA	NA	YES	Ensemble 22
ACYPI003073-RA	Acyrthosiphon pisum	CPR_RR-2	108	6e-33	family_6419	NA	NA	YES	Ensemble 22
ACYPI084042-RA	Acyrthosiphon pisum	CPR_RR-2	108	6e-33	family_6419	NA	NA	YES	Ensemble 22
ACYPI008156-RA	Acyrthosiphon pisum	CPR_RR-2	110.6	9.9e-34	family_14526	NA	NA	YES	Ensemble 22
ACYPI000889-RA	Acyrthosiphon pisum	CPR_RR-2	116.9	1.3e-35	family_15830	NA	NA	YES	Ensemble 22
ACYPI008524-RA	Acyrthosiphon pisum	CPR_RR-2	118.9	3.2e-36	family_9053	NA	NA	YES	Ensemble 22
ACYPI000961-RA	Acyrthosiphon pisum	CPR_RR-2	133.6	1.2e-40	family_73	NA	NA	YES	Ensemble 22
ACYPI087743-RA	Acyrthosiphon pisum	CPR_RR-2	133.6	1.2e-40	family_73	NA	NA	YES	Ensemble 22
ACYPI002761-RA	Acyrthosiphon pisum	Tweedle	75.2	1.9e-24	family_16271	NA	NA	NA	Ensemble 22
ACYPI001451-RA	Acyrthosiphon pisum	Tweedle	91.2	1.9e-29	family_1128	NA	NA	NA	Ensemble 22
ACYPI006519-RA	Acyrthosiphon pisum	Tweedle	97.6	1.9e-31	family_12133	NA	NA	NA	Ensemble 22
RPRC000663-RA	Rhodnius prolixus	CPAP1	78	2.3e-25	family_7096	NA	NA	NA	Ensemble 22
RPRC001569-RA	Rhodnius prolixus	CPAP1	84.3	2.5e-27	family_5050	NA	NA	NA	Ensemble 22
RPRC001762-RA	Rhodnius prolixus	CPAP1	88.7	1e-28	family_68488	NA	NA	NA	Ensemble 22
RPRC002707-RA	Rhodnius prolixus	CPAP1	78	2.3e-25	family_6566	NA	NA	NA	Ensemble 22
RPRC007943-RA	Rhodnius prolixus	CPAP1	78.9	1.3e-25	family_70042	NA	NA	NA	Ensemble 22
RPRC008641-RA	Rhodnius prolixus	CPAP1	64.3	4.5e-21	family_680	NA	NA	NA	Ensemble 22
RPRC009401-RA	Rhodnius prolixus	CPAP1	63.8	6.3e-21	family_11545	NA	NA	NA	Ensemble 22
RPRC013003-RA	Rhodnius prolixus	CPAP1	52.9	1.6e-17	family_1586	NA	NA	NA	Ensemble 22
RPRC013004-RA	Rhodnius prolixus	CPAP1	68.8	1.7e-22	family_680	NA	NA	NA	Ensemble 22
RPRC014875-RA	Rhodnius prolixus	CPAP1	76.7	5.9e-25	family_23977	NA	NA	NA	Ensemble 22
RPRC000042-RA	Rhodnius prolixus	CPAP3	101.4	2.9e-32	family_3523	NA	NA	NA	Ensemble 22
RPRC010253-RA	Rhodnius prolixus	CPAP3	218.5	3.7e-68	family_169	NA	NA	NA	Ensemble 22
RPRC010254-RA	Rhodnius prolixus	CPAP3	173	3.1e-54	family_169	NA	NA	NA	Ensemble 22
RPRC010255-RA	Rhodnius prolixus	CPAP3	233.7	8.3e-73	family_169	NA	NA	NA	Ensemble 22
RPRC013059-RA	Rhodnius prolixus	CPAP3	247.5	4.8e-77	family_169	NA	NA	NA	Ensemble 22
RPRC013845-RA	Rhodnius prolixus	CPAP3	214.9	4.6e-67	family_169	NA	NA	NA	Ensemble 22
RPRC000447-RA	Rhodnius prolixus	CPCFC	39.2	6.5e-13	family_68350	NA	NA	NA	Ensemble 22
RPRC006462-RA	Rhodnius prolixus	CPF	87.3	1.7e-28	family_3258	NA	NA	NA	Ensemble 22
RPRC006490-RA	Rhodnius prolixus	CPF	88	1e-28	family_3258	NA	NA	NA	Ensemble 22
RPRC000052-RA	Rhodnius prolixus	CPR_RR-1	74.4	8e-23	family_1897	NA	NA	NA	Ensemble 22
RPRC000280-RA	Rhodnius prolixus	CPR_RR-1	23.2	1.7e-08	family_20	NA	NA	NA	Ensemble 22
RPRC000398-RA	Rhodnius prolixus	CPR_RR-1	63.5	1.6e-19	family_420	NA	NA	NA	Ensemble 22
RPRC001502-RA	Rhodnius prolixus	CPR_RR-1	22.7	1.9e-08	family_4266	NA	NA	NA	Ensemble 22
RPRC001981-RA	Rhodnius prolixus	CPR_RR-1	86.3	2.1e-26	family_9054	NA	NA	NA	Ensemble 22
RPRC001982-RA	Rhodnius prolixus	CPR_RR-1	87.6	8.3e-27	family_20	NA	NA	NA	Ensemble 22
RPRC002929-RA	Rhodnius prolixus	CPR_RR-1	80.6	1.1e-24	family_20	NA	NA	NA	Ensemble 22
RPRC003602-RA	Rhodnius prolixus	CPR_RR-1	11.6	2.9e-07	family_10658	NA	NA	NA	Ensemble 22
RPRC004479-RA	Rhodnius prolixus	CPR_RR-1	85.5	3.6e-26	family_20	NA	NA	NA	Ensemble 22
RPRC005842-RA	Rhodnius prolixus	CPR_RR-1	15.4	1.2e-07	family_9098	NA	NA	NA	Ensemble 22
RPRC005844-RA	Rhodnius prolixus	CPR_RR-1	3.3	2.2e-06	family_4265	NA	NA	NA	Ensemble 22
RPRC005928-RA	Rhodnius prolixus	CPR_RR-1	4.5	1.7e-06	family_6968	NA	NA	NA	Ensemble 22
RPRC006463-RA	Rhodnius prolixus	CPR_RR-1	76.4	2.1e-23	family_20	NA	NA	NA	Ensemble 22
RPRC006977-RA	Rhodnius prolixus	CPR_RR-1	47.7	8.8e-15	family_8344	NA	NA	NA	Ensemble 22
RPRC009907-RA	Rhodnius prolixus	CPR_RR-1	83.1	1.9e-25	family_20	NA	NA	NA	Ensemble 22
RPRC009908-RA	Rhodnius prolixus	CPR_RR-1	81.4	6.2e-25	family_20	NA	NA	NA	Ensemble 22
RPRC010685-RA	Rhodnius prolixus	CPR_RR-1	37.9	8e-12	family_20	NA	NA	NA	Ensemble 22
RPRC010746-RA	Rhodnius prolixus	CPR_RR-1	88.1	6.1e-27	family_20	NA	NA	NA	Ensemble 22
RPRC011138-RA	Rhodnius prolixus	CPR_RR-1	65	5.5e-20	family_9054	NA	NA	NA	Ensemble 22
RPRC011143-RA	Rhodnius prolixus	CPR_RR-1	76.9	1.4e-23	family_20	NA	NA	NA	Ensemble 22
RPRC011144-RA	Rhodnius prolixus	CPR_RR-1	94.2	9e-29	family_1897	NA	NA	NA	Ensemble 22
RPRC011145-RA	Rhodnius prolixus	CPR_RR-1	97	1.3e-29	family_1897	NA	NA	NA	Ensemble 22
RPRC011151-RA	Rhodnius prolixus	CPR_RR-1	57.6	9.1e-18	family_20	NA	NA	NA	Ensemble 22
RPRC011152-RA	Rhodnius prolixus	CPR_RR-1	87.5	9.4e-27	family_1897	NA	NA	NA	Ensemble 22
RPRC012770-RA	Rhodnius prolixus	CPR_RR-1	53.7	1.4e-16	family_20	NA	NA	NA	Ensemble 22
RPRC013399-RA	Rhodnius prolixus	CPR_RR-1	62.3	3.5e-19	family_20	NA	NA	NA	Ensemble 22
RPRC000036-RA	Rhodnius prolixus	CPR_RR-2	122.1	3.4e-37	family_27	NA	NA	YES	Ensemble 22
RPRC000069-RA	Rhodnius prolixus	CPR_RR-2	137.8	6.8e-42	family_73	NA	NA	YES	Ensemble 22
RPRC000117-RA	Rhodnius prolixus	CPR_RR-2	34.5	8.1e-11	family_7294	NA	NA	YES	Ensemble 22
RPRC000173-RA	Rhodnius prolixus	CPR_RR-2	131.8	4.3e-40	family_27	NA	NA	YES	Ensemble 22
RPRC000491-RA	Rhodnius prolixus	CPR_RR-2	2.3	0.00016	family_10946	NA	NA	YES	Ensemble 22
RPRC000550-RA	Rhodnius prolixus	CPR_RR-2	93.8	1.1e-28	family_83	NA	NA	YES	Ensemble 22
RPRC001110-RA	Rhodnius prolixus	CPR_RR-2	78.7	4e-24	family_8058	NA	NA	YES	Ensemble 22
RPRC001131-RA	Rhodnius prolixus	CPR_RR-2	32.3	3.9e-10	family_1860	NA	NA	YES	Ensemble 22
RPRC001136-RA	Rhodnius prolixus	CPR_RR-2	11.5	9.6e-06	family_6133	NA	NA	YES	Ensemble 22
RPRC001297-RA	Rhodnius prolixus	CPR_RR-2	1.3	0.00021	family_15036	NA	NA	YES	Ensemble 22
RPRC001565-RA	Rhodnius prolixus	CPR_RR-2	15.4	3e-06	family_6420	NA	NA	YES	Ensemble 22
RPRC001602-RA	Rhodnius prolixus	CPR_RR-2	86	2.5e-26	family_8058	NA	NA	YES	Ensemble 22
RPRC001900-RA	Rhodnius prolixus	CPR_RR-2	5.5	5.9e-05	family_3618	NA	NA	YES	Ensemble 22
RPRC002349-RA	Rhodnius prolixus	CPR_RR-2	126.6	1.5e-38	family_27	NA	NA	YES	Ensemble 22
RPRC002429-RA	Rhodnius prolixus	CPR_RR-2	145.3	3.6e-44	family_73	NA	NA	YES	Ensemble 22
RPRC002430-RA	Rhodnius prolixus	CPR_RR-2	139	2.9e-42	family_83	NA	NA	YES	Ensemble 22
RPRC002431-RA	Rhodnius prolixus	CPR_RR-2	121.2	6.7e-37	family_73	NA	NA	YES	Ensemble 22
RPRC002432-RA	Rhodnius prolixus	CPR_RR-2	122.8	2.2e-37	family_73	NA	NA	YES	Ensemble 22
RPRC002433-RA	Rhodnius prolixus	CPR_RR-2	144.6	5.9e-44	family_73	NA	NA	YES	Ensemble 22
RPRC002446-RA	Rhodnius prolixus	CPR_RR-2	141.6	4.7e-43	family_83	NA	NA	YES	Ensemble 22
RPRC002447-RA	Rhodnius prolixus	CPR_RR-2	129.1	2.7e-39	family_83	NA	NA	YES	Ensemble 22
RPRC002448-RA	Rhodnius prolixus	CPR_RR-2	118.2	5.2e-36	family_9053	NA	NA	YES	Ensemble 22
RPRC003313-RA	Rhodnius prolixus	CPR_RR-2	89.1	3e-27	family_9162	NA	NA	YES	Ensemble 22
RPRC004265-RA	Rhodnius prolixus	CPR_RR-2	144.9	4.8e-44	family_73	NA	NA	YES	Ensemble 22
RPRC005240-RA	Rhodnius prolixus	CPR_RR-2	93.3	1.7e-28	family_36965	NA	NA	YES	Ensemble 22
RPRC005241-RA	Rhodnius prolixus	CPR_RR-2	93.3	1.7e-28	family_83	NA	NA	YES	Ensemble 22
RPRC005300-RA	Rhodnius prolixus	CPR_RR-2	36	3e-11	family_25026	NA	NA	YES	Ensemble 22
RPRC005396-RA	Rhodnius prolixus	CPR_RR-2	118.3	4.8e-36	family_83	NA	NA	YES	Ensemble 22
RPRC005398-RA	Rhodnius prolixus	CPR_RR-2	124	9.7e-38	family_73	NA	NA	YES	Ensemble 22
RPRC005594-RA	Rhodnius prolixus	CPR_RR-2	123	1.9e-37	family_83	NA	NA	YES	Ensemble 22
RPRC005676-RA	Rhodnius prolixus	CPR_RR-2	30.2	1.6e-09	family_1860	NA	NA	YES	Ensemble 22
RPRC005677-RA	Rhodnius prolixus	CPR_RR-2	38.5	5.2e-12	family_1860	NA	NA	YES	Ensemble 22
RPRC005931-RA	Rhodnius prolixus	CPR_RR-2	6.1	5e-05	family_12082	NA	NA	YES	Ensemble 22
RPRC006009-RA	Rhodnius prolixus	CPR_RR-2	50.2	1.6e-15	family_6990	NA	NA	YES	Ensemble 22
RPRC006190-RA	Rhodnius prolixus	CPR_RR-2	79.6	2.1e-24	family_1860	NA	NA	YES	Ensemble 22
RPRC006491-RA	Rhodnius prolixus	CPR_RR-2	1.2	0.00022	family_1505	NA	NA	NO	Ensemble 22
RPRC006602-RA	Rhodnius prolixus	CPR_RR-2	3.7	0.0001	family_11707	NA	NA	NO	Ensemble 22
RPRC006617-RA	Rhodnius prolixus	CPR_RR-2	86.8	1.5e-26	family_27	NA	NA	YES	Ensemble 22
RPRC006619-RA	Rhodnius prolixus	CPR_RR-2	96.6	1.7e-29	family_83	NA	NA	YES	Ensemble 22
RPRC006622-RA	Rhodnius prolixus	CPR_RR-2	31.8	5.5e-10	family_13441	NA	NA	YES	Ensemble 22
RPRC006627-RA	Rhodnius prolixus	CPR_RR-2	61.4	6.7e-19	family_83	NA	NA	YES	Ensemble 22
RPRC006628-RA	Rhodnius prolixus	CPR_RR-2	91.3	6.6e-28	family_83	NA	NA	YES	Ensemble 22
RPRC006716-RA	Rhodnius prolixus	CPR_RR-2	91.4	6.1e-28	family_83	NA	NA	YES	Ensemble 22
RPRC006719-RA	Rhodnius prolixus	CPR_RR-2	94.9	5.5e-29	family_83	NA	NA	YES	Ensemble 22
RPRC006720-RA	Rhodnius prolixus	CPR_RR-2	94	1e-28	family_83	NA	NA	YES	Ensemble 22
RPRC008143-RA	Rhodnius prolixus	CPR_RR-2	101.7	4.8e-31	family_27	NA	NA	YES	Ensemble 22
RPRC009011-RA	Rhodnius prolixus	CPR_RR-2	43.9	1.2e-13	family_18344	NA	NA	NO	Ensemble 22
RPRC009528-RA	Rhodnius prolixus	CPR_RR-2	102	3.9e-31	family_83	NA	NA	YES	Ensemble 22
RPRC009541-RA	Rhodnius prolixus	CPR_RR-2	24	1.2e-07	family_7791	NA	NA	YES	Ensemble 22
RPRC009815-RA	Rhodnius prolixus	CPR_RR-2	54.1	1.1e-16	family_6458	NA	NA	YES	Ensemble 22
RPRC009819-RA	Rhodnius prolixus	CPR_RR-2	50.2	1.5e-15	family_18862	NA	NA	YES	Ensemble 22
RPRC009820-RA	Rhodnius prolixus	CPR_RR-2	12.8	6.6e-06	family_6458	NA	NA	YES	Ensemble 22
RPRC010438-RA	Rhodnius prolixus	CPR_RR-2	91.6	5.5e-28	family_83	NA	NA	YES	Ensemble 22
RPRC010472-RA	Rhodnius prolixus	CPR_RR-2	98.9	3.3e-30	family_27	NA	NA	YES	Ensemble 22
RPRC010684-RA	Rhodnius prolixus	CPR_RR-2	109.9	1.7e-33	family_83	NA	NA	YES	Ensemble 22
RPRC011306-RA	Rhodnius prolixus	CPR_RR-2	105	4.8e-32	family_5178	NA	NA	YES	Ensemble 22
RPRC011606-RA	Rhodnius prolixus	CPR_RR-2	15.9	2.6e-06	family_5298	NA	NA	YES	Ensemble 22
RPRC011892-RA	Rhodnius prolixus	CPR_RR-2	13	6.2e-06	family_20	NA	NA	YES	Ensemble 22
RPRC012010-RA	Rhodnius prolixus	CPR_RR-2	15.4	3e-06	family_70971	NA	NA	YES	Ensemble 22
RPRC012017-RA	Rhodnius prolixus	CPR_RR-2	17.6	1.5e-06	family_7791	NA	NA	YES	Ensemble 22
RPRC013064-RA	Rhodnius prolixus	CPR_RR-2	145	4.6e-44	family_73	NA	NA	YES	Ensemble 22
RPRC013133-RA	Rhodnius prolixus	CPR_RR-2	144.8	5.2e-44	family_73	NA	NA	YES	Ensemble 22
RPRC013397-RA	Rhodnius prolixus	CPR_RR-2	88.6	4.2e-27	family_27	NA	NA	YES	Ensemble 22
RPRC013838-RA	Rhodnius prolixus	CPR_RR-2	122.5	2.7e-37	family_6990	NA	NA	YES	Ensemble 22
RPRC013839-RA	Rhodnius prolixus	CPR_RR-2	122.1	3.4e-37	family_6990	NA	NA	YES	Ensemble 22
RPRC011355-RA	Rhodnius prolixus	Tweedle	97.9	1.6e-31	family_12133	NA	NA	NA	Ensemble 22
D_citri_rna3731	Diaphorina citri	CPAP1	88.3	1.4e-28	NA	NA	NA	NA	RefSeq_100
D_citri_rna3732	Diaphorina citri	CPAP1	88	1.7e-28	NA	NA	NA	NA	RefSeq_100
D_citri_rna8938	Diaphorina citri	CPAP1	87.3	2.9e-28	NA	NA	NA	NA	RefSeq_100
D_citri_rna3499	Diaphorina citri	CPAP1	82.6	8.3e-27	NA	NA	NA	NA	RefSeq_100
D_citri_rna3726	Diaphorina citri	CPAP1	76.4	7.4e-25	NA	NA	NA	NA	RefSeq_100
D_citri_rna1059	Diaphorina citri	CPAP1	73.7	5e-24	NA	NA	NA	NA	RefSeq_100
D_citri_rna7919	Diaphorina citri	CPAP1	73.7	5.2e-24	NA	NA	NA	NA	RefSeq_100
D_citri_rna11929	Diaphorina citri	CPAP1	70.2	6.2e-23	NA	NA	NA	NA	RefSeq_100
D_citri_rna446	Diaphorina citri	CPAP1	67.7	3.9e-22	NA	NA	NA	NA	RefSeq_100
D_citri_rna13705	Diaphorina citri	CPAP1	66.1	1.2e-21	NA	NA	NA	NA	RefSeq_100
D_citri_rna23958	Diaphorina citri	CPAP1	58.5	2.8e-19	NA	NA	NA	NA	RefSeq_100
D_citri_rna8831	Diaphorina citri	CPAP1	56.4	1.3e-18	NA	NA	NA	NA	RefSeq_100
D_citri_rna8832	Diaphorina citri	CPAP1	56.4	1.3e-18	NA	NA	NA	NA	RefSeq_100
D_citri_rna5323	Diaphorina citri	CPAP3	233.8	7.6e-73	NA	NA	NA	NA	RefSeq_100
D_citri_rna17230	Diaphorina citri	CPAP3	189.6	2.7e-59	NA	NA	NA	NA	RefSeq_100
D_citri_rna1335	Diaphorina citri	CPAP3	163.6	2.5e-51	NA	NA	NA	NA	RefSeq_100
D_citri_rna1336	Diaphorina citri	CPAP3	160.9	1.7e-50	NA	NA	NA	NA	RefSeq_100
D_citri_rna2685	Diaphorina citri	CPAP3	152.1	7.9e-48	NA	NA	NA	NA	RefSeq_100
D_citri_rna23972	Diaphorina citri	CPAP3	135.2	1.2e-42	NA	NA	NA	NA	RefSeq_100
D_citri_rna1067	Diaphorina citri	CPAP3	135.1	1.3e-42	NA	NA	NA	NA	RefSeq_100
D_citri_rna23973	Diaphorina citri	CPAP3	93.9	5.5e-30	NA	NA	NA	NA	RefSeq_100
D_citri_rna24009	Diaphorina citri	CPAP3	89	1.7e-28	NA	NA	NA	NA	RefSeq_100
D_citri_rna12460	Diaphorina citri	CPF	69.9	4.7e-23	NA	NA	NA	NA	RefSeq_100
D_citri_rna21137	Diaphorina citri	CPF	69.9	4.5e-23	NA	NA	NA	NA	RefSeq_100
D_citri_rna21138	Diaphorina citri	CPF	69.9	4.6e-23	NA	NA	NA	NA	RefSeq_100
D_citri_rna2081	Diaphorina citri	CPF	64.8	1.8e-21	NA	NA	NA	NA	RefSeq_100
D_citri_rna855	Diaphorina citri	CPR_RR-1	108	6.1e-33	NA	NA	NA	NA	RefSeq_100
D_citri_rna11534	Diaphorina citri	CPR_RR-1	69.4	2.5e-21	NA	NA	NA	NA	RefSeq_100
D_citri_rna8028	Diaphorina citri	CPR_RR-1	66.5	1.9e-20	NA	NA	NA	NA	RefSeq_100
D_citri_rna7	Diaphorina citri	CPR_RR-1	59.7	2.2e-18	NA	NA	NA	NA	RefSeq_100
D_citri_rna18996	Diaphorina citri	CPR_RR-1	50.2	1.6e-15	NA	NA	NA	NA	RefSeq_100
D_citri_rna653	Diaphorina citri	CPR_RR-1	46.7	1.8e-14	NA	NA	NA	NA	RefSeq_100
D_citri_rna22932	Diaphorina citri	CPR_RR-1	42.3	3.6e-13	NA	NA	NA	NA	RefSeq_100
D_citri_rna1855	Diaphorina citri	CPR_RR-1	41.1	8.4e-13	NA	NA	NA	NA	RefSeq_100
D_citri_rna4866	Diaphorina citri	CPR_RR-1	38.4	5.6e-12	NA	NA	NA	NA	RefSeq_100
D_citri_rna11537	Diaphorina citri	CPR_RR-1	37.7	9.2e-12	NA	NA	NA	NA	RefSeq_100
D_citri_rna14977	Diaphorina citri	CPR_RR-1	23.7	1.5e-08	NA	NA	NA	NA	RefSeq_100
D_citri_rna13678	Diaphorina citri	CPR_RR-1	15.4	1.2e-07	NA	NA	NA	NA	RefSeq_100
D_citri_rna12235	Diaphorina citri	CPR_RR-1	10.3	4e-07	NA	NA	NA	NA	RefSeq_100
D_citri_rna1970	Diaphorina citri	CPR_RR-1	4.3	1.7e-06	NA	NA	NA	NA	RefSeq_100
D_citri_rna13316	Diaphorina citri	CPR_RR-1	3.9	1.9e-06	NA	NA	NA	NA	RefSeq_100
D_citri_rna11547	Diaphorina citri	CPR_RR-2	411.5	2.7e-124	NA	NA	NA	YES	RefSeq_100
D_citri_rna3534	Diaphorina citri	CPR_RR-2	212.1	2.9e-64	NA	NA	NA	YES	RefSeq_100
D_citri_rna15411	Diaphorina citri	CPR_RR-2	208.3	4e-63	NA	NA	NA	YES	RefSeq_100
D_citri_rna23238	Diaphorina citri	CPR_RR-2	175.4	3.1e-53	NA	NA	NA	YES	RefSeq_100
D_citri_rna19519	Diaphorina citri	CPR_RR-2	122.8	2.1e-37	NA	NA	NA	YES	RefSeq_100
D_citri_rna18964	Diaphorina citri	CPR_RR-2	114.3	7.6e-35	NA	NA	NA	YES	RefSeq_100
D_citri_rna18966	Diaphorina citri	CPR_RR-2	114.3	7.6e-35	NA	NA	NA	YES	RefSeq_100
D_citri_rna6812	Diaphorina citri	CPR_RR-2	111.7	4.9e-34	NA	NA	NA	YES	RefSeq_100
D_citri_rna1535	Diaphorina citri	CPR_RR-2	110.7	9.4e-34	NA	NA	NA	YES	RefSeq_100
D_citri_rna1536	Diaphorina citri	CPR_RR-2	110.7	9.4e-34	NA	NA	NA	YES	RefSeq_100
D_citri_rna6495	Diaphorina citri	CPR_RR-2	105	5e-32	NA	NA	NA	YES	RefSeq_100
D_citri_rna16526	Diaphorina citri	CPR_RR-2	104.1	9.4e-32	NA	NA	NA	YES	RefSeq_100
D_citri_rna9565	Diaphorina citri	CPR_RR-2	99.6	2.1e-30	NA	NA	NA	YES	RefSeq_100
D_citri_rna22407	Diaphorina citri	CPR_RR-2	99.1	3e-30	NA	NA	NA	YES	RefSeq_100
D_citri_rna4906	Diaphorina citri	CPR_RR-2	99	3.2e-30	NA	NA	NA	YES	RefSeq_100
D_citri_rna1014	Diaphorina citri	CPR_RR-2	95.1	4.8e-29	NA	NA	NA	YES	RefSeq_100
D_citri_rna9567	Diaphorina citri	CPR_RR-2	95.1	4.6e-29	NA	NA	NA	YES	RefSeq_100
D_citri_rna11548	Diaphorina citri	CPR_RR-2	91.6	5.3e-28	NA	NA	NA	YES	RefSeq_100
D_citri_rna9562	Diaphorina citri	CPR_RR-2	89.8	1.9e-27	NA	NA	NA	YES	RefSeq_100
D_citri_rna23237	Diaphorina citri	CPR_RR-2	87.7	7.9e-27	NA	NA	NA	YES	RefSeq_100
D_citri_rna23239	Diaphorina citri	CPR_RR-2	87.7	7.9e-27	NA	NA	NA	YES	RefSeq_100
D_citri_rna15415	Diaphorina citri	CPR_RR-2	87.1	1.2e-26	NA	NA	NA	YES	RefSeq_100
D_citri_rna23058	Diaphorina citri	CPR_RR-2	86.7	1.5e-26	NA	NA	NA	YES	RefSeq_100
D_citri_rna1862	Diaphorina citri	CPR_RR-2	85.8	3e-26	NA	NA	NA	YES	RefSeq_100
D_citri_rna1864	Diaphorina citri	CPR_RR-2	85.8	3e-26	NA	NA	NA	YES	RefSeq_100
D_citri_rna15412	Diaphorina citri	CPR_RR-2	85.7	3.1e-26	NA	NA	NA	YES	RefSeq_100
D_citri_rna8663	Diaphorina citri	CPR_RR-2	82.7	2.6e-25	NA	NA	NA	YES	RefSeq_100
D_citri_rna15998	Diaphorina citri	CPR_RR-2	82.1	3.7e-25	NA	NA	NA	YES	RefSeq_100
D_citri_rna16404	Diaphorina citri	CPR_RR-2	82.1	3.7e-25	NA	NA	NA	YES	RefSeq_100
D_citri_rna23059	Diaphorina citri	CPR_RR-2	58.7	4.4e-18	NA	NA	NA	YES	RefSeq_100
D_citri_rna9977	Diaphorina citri	CPR_RR-2	50.5	1.3e-15	NA	NA	NA	YES	RefSeq_100
D_citri_rna2007	Diaphorina citri	CPR_RR-2	47.7	9e-15	NA	NA	NA	YES	RefSeq_100
D_citri_rna13386	Diaphorina citri	CPR_RR-2	45.7	3.5e-14	NA	NA	NA	YES	RefSeq_100
D_citri_rna9802	Diaphorina citri	CPR_RR-2	45	5.6e-14	NA	NA	NA	YES	RefSeq_100
D_citri_rna4327	Diaphorina citri	CPR_RR-2	44.7	7.2e-14	NA	NA	NA	YES	RefSeq_100
D_citri_rna9804	Diaphorina citri	CPR_RR-2	44.7	7.1e-14	NA	NA	NA	YES	RefSeq_100
D_citri_rna5396	Diaphorina citri	CPR_RR-2	42.6	3e-13	NA	NA	NA	YES	RefSeq_100
D_citri_rna19845	Diaphorina citri	CPR_RR-2	40.5	1.3e-12	NA	NA	NA	YES	RefSeq_100
D_citri_rna21549	Diaphorina citri	CPR_RR-2	39.4	2.7e-12	NA	NA	NA	YES	RefSeq_100
D_citri_rna20911	Diaphorina citri	CPR_RR-2	37.6	9.6e-12	NA	NA	NA	YES	RefSeq_100
D_citri_rna2006	Diaphorina citri	CPR_RR-2	35	6e-11	NA	NA	NA	YES	RefSeq_100
D_citri_rna17807	Diaphorina citri	CPR_RR-2	27.4	1.1e-08	NA	NA	NA	YES	RefSeq_100
D_citri_rna22747	Diaphorina citri	CPR_RR-2	13.4	5.4e-06	NA	NA	NA	YES	RefSeq_100
D_citri_rna3936	Diaphorina citri	CPR_RR-2	13.4	5.4e-06	NA	NA	NA	YES	RefSeq_100
D_citri_rna13677	Diaphorina citri	CPR_RR-2	8.8	2.2e-05	NA	NA	NA	YES	RefSeq_100
D_citri_rna22550	Diaphorina citri	CPR_RR-2	8.5	2.4e-05	NA	NA	NA	YES	RefSeq_100
D_citri_rna15048	Diaphorina citri	CPR_RR-2	8.3	2.5e-05	NA	NA	NA	YES	RefSeq_100
D_citri_rna1795	Diaphorina citri	CPR_RR-2	6	5.1e-05	NA	NA	NA	YES	RefSeq_100
D_citri_rna9566	Diaphorina citri	CPR_RR-2	6	5e-05	NA	NA	NA	YES	RefSeq_100
D_citri_rna22854	Diaphorina citri	CPR_RR-2	1.3	0.00021	NA	NA	NA	YES	RefSeq_100
D_citri_rna13674	Diaphorina citri	CPR_RR-2	1.2	0.00022	NA	NA	NA	YES	RefSeq_100
D_citri_rna24344	Diaphorina citri	CPR_RR-2	1.2	0.00022	NA	NA	NA	YES	RefSeq_100
D_citri_rna14211	Diaphorina citri	Tweedle	94.6	1.6e-30	NA	NA	NA	NA	RefSeq_100
D_citri_rna5690	Diaphorina citri	Tweedle	84.1	3.2e-27	NA	NA	NA	NA	RefSeq_100
D_citri_rna12497	Diaphorina citri	Tweedle	74.1	4e-24	NA	NA	NA	NA	RefSeq_100
Dn_725_0.0	Diuraphis noxia	CPAP1	88.9	9.2e-29	NA	NA	NA	NA
Dn_119_2.3	Diuraphis noxia	CPAP1	88.3	1.4e-28	NA	NA	NA	NA
Dn_270_2.7	Diuraphis noxia	CPAP1	80.8	3.1e-26	NA	NA	NA	NA
Dn_725_0.3	Diuraphis noxia	CPAP1	77.8	2.7e-25	NA	NA	NA	NA
Dn_119_2.6	Diuraphis noxia	CPAP1	74.7	2.6e-24	NA	NA	NA	NA
Dn_47_8.3	Diuraphis noxia	CPAP1	70.1	6.7e-23	NA	NA	NA	NA
Dn_307_2.19	Diuraphis noxia	CPAP1	64.9	2.8e-21	NA	NA	NA	NA
Dn_477_1.3	Diuraphis noxia	CPAP1	64.1	5.1e-21	NA	NA	NA	NA
Dn_523_1.3	Diuraphis noxia	CPAP1	55.2	3.1e-18	NA	NA	NA	NA
Dn_110_5.17	Diuraphis noxia	CPAP3	238.2	3.3e-74	NA	NA	NA	NA
Dn_473_0.14	Diuraphis noxia	CPAP3	235.9	1.7e-73	NA	NA	NA	NA
Dn_110_5.16	Diuraphis noxia	CPAP3	232.6	1.8e-72	NA	NA	NA	NA
Dn_157_4.10	Diuraphis noxia	CPAP3	232.1	2.6e-72	NA	NA	NA	NA
Dn_110_5.18	Diuraphis noxia	CPAP3	193.7	1.5e-60	NA	NA	NA	NA
Dn_110_5.21	Diuraphis noxia	CPAP3	98.8	1.7e-31	NA	NA	NA	NA
Dn_473_1.3	Diuraphis noxia	CPAP3	82.2	2.2e-26	NA	NA	NA	NA
Dn_2090_0.3	Diuraphis noxia	CPCFC	114.8	2.9e-36	NA	NA	NA	NA
Dn_1710_0.0	Diuraphis noxia	CPF	49.1	1.4e-16	NA	NA	NA	NA
Dn_2_4.3	Diuraphis noxia	CPR_RR-1	71.4	6.4e-22	NA	NA	NA	NA
Dn_2_4.7	Diuraphis noxia	CPR_RR-1	66.4	2e-20	NA	NA	NA	NA
Dn_4_18.8	Diuraphis noxia	CPR_RR-1	64.1	1e-19	NA	NA	NA	NA
Dn_2_3.4	Diuraphis noxia	CPR_RR-1	63	2.1e-19	NA	NA	NA	NA
Dn_2_3.3	Diuraphis noxia	CPR_RR-1	62.3	3.6e-19	NA	NA	NA	NA
Dn_2_4.5	Diuraphis noxia	CPR_RR-1	53.6	1.5e-16	NA	NA	NA	NA
Dn_914_0.12	Diuraphis noxia	CPR_RR-1	45.3	4.7e-14	NA	NA	NA	NA
Dn_104_5.2	Diuraphis noxia	CPR_RR-1	38	7.1e-12	NA	NA	NA	NA
Dn_118_5.18	Diuraphis noxia	CPR_RR-1	28.4	4.8e-09	NA	NA	NA	NA
Dn_494_0.0	Diuraphis noxia	CPR_RR-1	18.3	5.7e-08	NA	NA	NA	NA
Dn_394_1.4	Diuraphis noxia	CPR_RR-1	14.5	1.4e-07	NA	NA	NA	NA
Dn_154_3.3	Diuraphis noxia	CPR_RR-2	152.6	2.3e-46	NA	NA	NA	YES
Dn_15_10.9	Diuraphis noxia	CPR_RR-2	133.8	1.1e-40	NA	NA	NA	YES
Dn_15_10.4	Diuraphis noxia	CPR_RR-2	118.6	3.9e-36	NA	NA	NA	YES
Dn_31_6.0	Diuraphis noxia	CPR_RR-2	108	6e-33	NA	NA	NA	YES
Dn_568_1.0	Diuraphis noxia	CPR_RR-2	105.7	3e-32	NA	NA	NA	YES
Dn_31_5.7	Diuraphis noxia	CPR_RR-2	103.2	1.7e-31	NA	NA	NA	YES
Dn_107_6.11	Diuraphis noxia	CPR_RR-2	102	4e-31	NA	NA	NA	YES
Dn_435_0.2	Diuraphis noxia	CPR_RR-2	98.9	3.4e-30	NA	NA	NA	YES
Dn_220_0.6	Diuraphis noxia	CPR_RR-2	98.4	4.9e-30	NA	NA	NA	YES
Dn_31_6.1	Diuraphis noxia	CPR_RR-2	97.3	1e-29	NA	NA	NA	YES
Dn_31_6.2	Diuraphis noxia	CPR_RR-2	95.2	4.3e-29	NA	NA	NA	YES
Dn_15_10.0	Diuraphis noxia	CPR_RR-2	93	2e-28	NA	NA	NA	YES
Dn_107_6.12	Diuraphis noxia	CPR_RR-2	91.6	5.5e-28	NA	NA	NA	YES
Dn_15_11.3	Diuraphis noxia	CPR_RR-2	88.6	4.2e-27	NA	NA	NA	YES
Dn_154_4.2	Diuraphis noxia	CPR_RR-2	86.7	1.6e-26	NA	NA	NA	YES
Dn_154_2.0	Diuraphis noxia	CPR_RR-2	85.3	4.2e-26	NA	NA	NA	YES
Dn_435_1.9	Diuraphis noxia	CPR_RR-2	84.6	7e-26	NA	NA	NA	YES
Dn_15_10.6	Diuraphis noxia	CPR_RR-2	84.4	8.1e-26	NA	NA	NA	YES
Dn_107_6.13	Diuraphis noxia	CPR_RR-2	83.7	1.3e-25	NA	NA	NA	YES
Dn_154_4.3	Diuraphis noxia	CPR_RR-2	80.2	1.4e-24	NA	NA	NA	YES
Dn_944_0.9	Diuraphis noxia	CPR_RR-2	79.8	1.8e-24	NA	NA	NA	YES
Dn_647_0.2	Diuraphis noxia	CPR_RR-2	79.3	2.7e-24	NA	NA	NA	YES
Dn_154_4.6	Diuraphis noxia	CPR_RR-2	78.1	6.3e-24	NA	NA	NA	YES
Dn_154_3.4	Diuraphis noxia	CPR_RR-2	76.9	1.4e-23	NA	NA	NA	YES
Dn_1725_0.0	Diuraphis noxia	CPR_RR-2	76.4	2.1e-23	NA	NA	NA	YES
Dn_154_4.24	Diuraphis noxia	CPR_RR-2	76.2	2.2e-23	NA	NA	NA	YES
Dn_10_4.0	Diuraphis noxia	CPR_RR-2	74.8	6.2e-23	NA	NA	NA	YES
Dn_154_4.26	Diuraphis noxia	CPR_RR-2	73.9	1.1e-22	NA	NA	NA	YES
Dn_420_1.10	Diuraphis noxia	CPR_RR-2	73.3	1.7e-22	NA	NA	NA	YES
Dn_420_1.11	Diuraphis noxia	CPR_RR-2	73.3	1.7e-22	NA	NA	NA	YES
Dn_154_4.10	Diuraphis noxia	CPR_RR-2	73.2	1.9e-22	NA	NA	NA	YES
Dn_21_3.4	Diuraphis noxia	CPR_RR-2	72.7	2.6e-22	NA	NA	NA	YES
Dn_154_4.15	Diuraphis noxia	CPR_RR-2	72.4	3.3e-22	NA	NA	NA	YES
Dn_154_4.16	Diuraphis noxia	CPR_RR-2	72.4	3.3e-22	NA	NA	NA	YES
Dn_154_4.1	Diuraphis noxia	CPR_RR-2	71.8	4.8e-22	NA	NA	NA	YES
Dn_154_4.0	Diuraphis noxia	CPR_RR-2	68.7	4.1e-21	NA	NA	NA	YES
Dn_154_4.7	Diuraphis noxia	CPR_RR-2	67.6	9.1e-21	NA	NA	NA	YES
Dn_154_4.8	Diuraphis noxia	CPR_RR-2	67.5	9.5e-21	NA	NA	NA	YES
Dn_312_1.1	Diuraphis noxia	CPR_RR-2	64.6	7e-20	NA	NA	NA	YES
Dn_154_4.9	Diuraphis noxia	CPR_RR-2	60.4	1.3e-18	NA	NA	NA	YES
Dn_1097_0.2	Diuraphis noxia	CPR_RR-2	40	1.9e-12	NA	NA	NA	YES
Dn_316_2.11	Diuraphis noxia	CPR_RR-2	39.1	3.4e-12	NA	NA	NA	YES
Dn_316_2.12	Diuraphis noxia	CPR_RR-2	38.6	4.7e-12	NA	NA	NA	YES
Dn_469_0.2	Diuraphis noxia	CPR_RR-2	31.4	7.2e-10	NA	NA	NA	YES
Dn_938_0.2	Diuraphis noxia	CPR_RR-2	26.4	2.3e-08	NA	NA	NA	YES
Dn_245_1.11	Diuraphis noxia	CPR_RR-2	24.5	8.3e-08	NA	NA	NA	YES
Dn_773_0.10	Diuraphis noxia	CPR_RR-2	23.3	2e-07	NA	NA	NA	YES
Dn_107_6.10	Diuraphis noxia	CPR_RR-2	20.9	5.7e-07	NA	NA	NA	YES
Dn_159_4.11	Diuraphis noxia	CPR_RR-2	17.9	1.4e-06	NA	NA	NA	YES
Dn_565_0.6	Diuraphis noxia	CPR_RR-2	14.6	3.8e-06	NA	NA	NA	YES
Dn_854_0.3	Diuraphis noxia	CPR_RR-2	14.5	3.9e-06	NA	NA	NA	YES
Dn_336_2.5	Diuraphis noxia	CPR_RR-2	10.2	1.4e-05	NA	NA	NA	YES
Dn_336_2.6	Diuraphis noxia	CPR_RR-2	10.1	1.5e-05	NA	NA	NA	YES
Dn_119_1.6	Diuraphis noxia	CPR_RR-2	1.3	0.00021	NA	NA	NA	YES
Dn_154_2.1	Diuraphis noxia	CPR_RR-2	0.3	0.00029	NA	NA	NA	YES
Dn_216_0.2	Diuraphis noxia	Tweedle	97	3.1e-31	NA	NA	NA	NA
Dn_216_1.6	Diuraphis noxia	Tweedle	90.5	3.3e-29	NA	NA	NA	NA
Dn_125_4.2	Diuraphis noxia	Tweedle	76.3	8.3e-25	NA	NA	NA	NA
NLU018282.1	Nilaparvata lugens	CPAP1	88	1.7e-28	NA	NA	NA	NA	Nlug_v1.1
NLU001190.1	Nilaparvata lugens	CPAP1	87.1	3.4e-28	NA	NA	NA	NA	Nlug_v1.1
NLU010824.1	Nilaparvata lugens	CPAP1	86.9	4e-28	NA	NA	NA	NA	Nlug_v1.1
NLU001191.2	Nilaparvata lugens	CPAP1	85	1.5e-27	NA	NA	NA	NA	Nlug_v1.1
NLU015247.1	Nilaparvata lugens	CPAP1	83.5	4.4e-27	NA	NA	NA	NA	Nlug_v1.1
NLU028028.1	Nilaparvata lugens	CPAP1	77.9	2.5e-25	NA	NA	NA	NA	Nlug_v1.1
NLU017068.1	Nilaparvata lugens	CPAP1	77.3	4e-25	NA	NA	NA	NA	Nlug_v1.1
NLU005721.1	Nilaparvata lugens	CPAP1	74.9	2.1e-24	NA	NA	NA	NA	Nlug_v1.1
NLU001188.1	Nilaparvata lugens	CPAP1	74.5	3e-24	NA	NA	NA	NA	Nlug_v1.1
NLU018530.1	Nilaparvata lugens	CPAP1	74.4	3e-24	NA	NA	NA	NA	Nlug_v1.1
NLU024614.1	Nilaparvata lugens	CPAP1	72.2	1.5e-23	NA	NA	NA	NA	Nlug_v1.1
NLU013864.1	Nilaparvata lugens	CPAP1	58.8	2.3e-19	NA	NA	NA	NA	Nlug_v1.1
NLU017071.1	Nilaparvata lugens	CPAP1	53.5	1e-17	NA	NA	NA	NA	Nlug_v1.1
NLU017073.1	Nilaparvata lugens	CPAP1	53.5	1e-17	NA	NA	NA	NA	Nlug_v1.1
NLU004997.1	Nilaparvata lugens	CPAP3	249	1.7e-77	NA	NA	NA	NA	Nlug_v1.1
NLU005000.1	Nilaparvata lugens	CPAP3	249	1.7e-77	NA	NA	NA	NA	Nlug_v1.1
NLU016235.1	Nilaparvata lugens	CPAP3	226.7	1.1e-70	NA	NA	NA	NA	Nlug_v1.1
NLU028514.1	Nilaparvata lugens	CPAP3	156.2	4.5e-49	NA	NA	NA	NA	Nlug_v1.1
NLU004995.1	Nilaparvata lugens	CPAP3	101.6	2.5e-32	NA	NA	NA	NA	Nlug_v1.1
NLU005002.1	Nilaparvata lugens	CPAP3	101.6	2.5e-32	NA	NA	NA	NA	Nlug_v1.1
NLU019819.1	Nilaparvata lugens	CPAP3	97.6	4.2e-31	NA	NA	NA	NA	Nlug_v1.1
NLU013305.1	Nilaparvata lugens	CPR_RR-1	103.5	1.4e-31	NA	NA	NA	NA	Nlug_v1.1
NLU010594.1	Nilaparvata lugens	CPR_RR-1	90.3	1.3e-27	NA	NA	NA	NA	Nlug_v1.1
NLU021001.2	Nilaparvata lugens	CPR_RR-1	85	5.1e-26	NA	NA	NA	NA	Nlug_v1.1
NLU021932.1	Nilaparvata lugens	CPR_RR-1	83.6	1.4e-25	NA	NA	NA	NA	Nlug_v1.1
NLU013303.1	Nilaparvata lugens	CPR_RR-1	82.5	3e-25	NA	NA	NA	NA	Nlug_v1.1
NLU010597.1	Nilaparvata lugens	CPR_RR-1	82.2	3.5e-25	NA	NA	NA	NA	Nlug_v1.1
NLU010593.1	Nilaparvata lugens	CPR_RR-1	80.7	1e-24	NA	NA	NA	NA	Nlug_v1.1
NLU021216.1	Nilaparvata lugens	CPR_RR-1	80.7	1e-24	NA	NA	NA	NA	Nlug_v1.1
NLU007712.1	Nilaparvata lugens	CPR_RR-1	72.6	2.7e-22	NA	NA	NA	NA	Nlug_v1.1
NLU002353.1	Nilaparvata lugens	CPR_RR-1	66.1	2.6e-20	NA	NA	NA	NA	Nlug_v1.1
NLU007714.1	Nilaparvata lugens	CPR_RR-1	60.1	1.6e-18	NA	NA	NA	NA	Nlug_v1.1
NLU021227.1	Nilaparvata lugens	CPR_RR-1	56.9	1.5e-17	NA	NA	NA	NA	Nlug_v1.1
NLU012165.1	Nilaparvata lugens	CPR_RR-1	56.4	2.1e-17	NA	NA	NA	NA	Nlug_v1.1
NLU024108.1	Nilaparvata lugens	CPR_RR-1	54.6	7.3e-17	NA	NA	NA	NA	Nlug_v1.1
NLU028238.1	Nilaparvata lugens	CPR_RR-1	47.5	1e-14	NA	NA	NA	NA	Nlug_v1.1
NLU028455.1	Nilaparvata lugens	CPR_RR-1	40.4	1.4e-12	NA	NA	NA	NA	Nlug_v1.1
NLU002836.1	Nilaparvata lugens	CPR_RR-1	37	1.5e-11	NA	NA	NA	NA	Nlug_v1.1
NLU002931.1	Nilaparvata lugens	CPR_RR-1	36.3	2.3e-11	NA	NA	NA	NA	Nlug_v1.1
NLU002354.1	Nilaparvata lugens	CPR_RR-1	31.3	7.6e-10	NA	NA	NA	NA	Nlug_v1.1
NLU010079.1	Nilaparvata lugens	CPR_RR-1	29.7	2.3e-09	NA	NA	NA	NA	Nlug_v1.1
NLU017533.1	Nilaparvata lugens	CPR_RR-1	22.4	2.1e-08	NA	NA	NA	NA	Nlug_v1.1
NLU002236.1	Nilaparvata lugens	CPR_RR-1	21.4	2.6e-08	NA	NA	NA	NA	Nlug_v1.1
NLU001400.1	Nilaparvata lugens	CPR_RR-1	14.9	1.3e-07	NA	NA	NA	NA	Nlug_v1.1
NLU007371.1	Nilaparvata lugens	CPR_RR-1	13.4	1.9e-07	NA	NA	NA	NA	Nlug_v1.1
NLU001401.1	Nilaparvata lugens	CPR_RR-1	9.2	5.2e-07	NA	NA	NA	NA	Nlug_v1.1
NLU021913.1	Nilaparvata lugens	CPR_RR-1	9.2	5.2e-07	NA	NA	NA	NA	Nlug_v1.1
NLU009316.1	Nilaparvata lugens	CPR_RR-1	5.4	1.3e-06	NA	NA	NA	NA	Nlug_v1.1
NLU016072.1	Nilaparvata lugens	CPR_RR-1	1.2	3.7e-06	NA	NA	NA	NA	Nlug_v1.1
NLU018941.1	Nilaparvata lugens	CPR_RR-2	211.5	4.3e-64	NA	NA	NA	YES	Nlug_v1.1
NLU018937.1	Nilaparvata lugens	CPR_RR-2	147.2	9.7e-45	NA	NA	NA	YES	Nlug_v1.1
NLU019726.3	Nilaparvata lugens	CPR_RR-2	146.6	1.4e-44	NA	NA	NA	YES	Nlug_v1.1
NLU018939.1	Nilaparvata lugens	CPR_RR-2	143.2	1.6e-43	NA	NA	NA	YES	Nlug_v1.1
NLU004278.1	Nilaparvata lugens	CPR_RR-2	142.4	2.7e-43	NA	NA	NA	YES	Nlug_v1.1
NLU013640.1	Nilaparvata lugens	CPR_RR-2	141.3	5.8e-43	NA	NA	NA	YES	Nlug_v1.1
NLU018936.1	Nilaparvata lugens	CPR_RR-2	141.3	5.8e-43	NA	NA	NA	YES	Nlug_v1.1
NLU004279.1	Nilaparvata lugens	CPR_RR-2	140.9	7.6e-43	NA	NA	NA	YES	Nlug_v1.1
NLU004277.1	Nilaparvata lugens	CPR_RR-2	139.9	1.5e-42	NA	NA	NA	YES	Nlug_v1.1
NLU018940.1	Nilaparvata lugens	CPR_RR-2	131.6	4.9e-40	NA	NA	NA	YES	Nlug_v1.1
NLU012128.1	Nilaparvata lugens	CPR_RR-2	130	1.5e-39	NA	NA	NA	YES	Nlug_v1.1
NLU021986.1	Nilaparvata lugens	CPR_RR-2	130	1.5e-39	NA	NA	NA	YES	Nlug_v1.1
NLU002683.1	Nilaparvata lugens	CPR_RR-2	116.9	1.3e-35	NA	NA	NA	YES	Nlug_v1.1
NLU008431.1	Nilaparvata lugens	CPR_RR-2	116.8	1.4e-35	NA	NA	NA	YES	Nlug_v1.1
NLU022596.1	Nilaparvata lugens	CPR_RR-2	112	3.7e-34	NA	NA	NA	YES	Nlug_v1.1
NLU023206.1	Nilaparvata lugens	CPR_RR-2	110.7	9.5e-34	NA	NA	NA	YES	Nlug_v1.1
NLU022599.1	Nilaparvata lugens	CPR_RR-2	109.2	2.7e-33	NA	NA	NA	YES	Nlug_v1.1
NLU016795.1	Nilaparvata lugens	CPR_RR-2	108.7	3.8e-33	NA	NA	NA	YES	Nlug_v1.1
NLU023460.1	Nilaparvata lugens	CPR_RR-2	108.2	5.4e-33	NA	NA	NA	YES	Nlug_v1.1
NLU022600.1	Nilaparvata lugens	CPR_RR-2	108.1	5.6e-33	NA	NA	NA	YES	Nlug_v1.1
NLU020085.1	Nilaparvata lugens	CPR_RR-2	101.9	4.2e-31	NA	NA	NA	YES	Nlug_v1.1
NLU022601.1	Nilaparvata lugens	CPR_RR-2	98.8	3.6e-30	NA	NA	NA	YES	Nlug_v1.1
NLU009110.1	Nilaparvata lugens	CPR_RR-2	95.8	2.8e-29	NA	NA	NA	YES	Nlug_v1.1
NLU009108.1	Nilaparvata lugens	CPR_RR-2	94.2	8.8e-29	NA	NA	NA	YES	Nlug_v1.1
NLU006881.1	Nilaparvata lugens	CPR_RR-2	92.9	2.1e-28	NA	NA	NA	YES	Nlug_v1.1
NLU016981.1	Nilaparvata lugens	CPR_RR-2	92.1	3.8e-28	NA	NA	NA	YES	Nlug_v1.1
NLU009111.1	Nilaparvata lugens	CPR_RR-2	92	4e-28	NA	NA	NA	YES	Nlug_v1.1
NLU003821.1	Nilaparvata lugens	CPR_RR-2	90.8	9.2e-28	NA	NA	NA	YES	Nlug_v1.1
NLU003823.1	Nilaparvata lugens	CPR_RR-2	90.8	9.2e-28	NA	NA	NA	YES	Nlug_v1.1
NLU011767.1	Nilaparvata lugens	CPR_RR-2	90.8	9.5e-28	NA	NA	NA	YES	Nlug_v1.1
NLU010998.1	Nilaparvata lugens	CPR_RR-2	89	3.2e-27	NA	NA	NA	YES	Nlug_v1.1
NLU010996.1	Nilaparvata lugens	CPR_RR-2	88.7	3.9e-27	NA	NA	NA	YES	Nlug_v1.1
NLU013421.1	Nilaparvata lugens	CPR_RR-2	86.1	2.5e-26	NA	NA	NA	YES	Nlug_v1.1
NLU020120.1	Nilaparvata lugens	CPR_RR-2	85.3	4.1e-26	NA	NA	NA	YES	Nlug_v1.1
NLU008900.1	Nilaparvata lugens	CPR_RR-2	84.8	5.9e-26	NA	NA	NA	YES	Nlug_v1.1
NLU022594.1	Nilaparvata lugens	CPR_RR-2	81.9	4.4e-25	NA	NA	NA	YES	Nlug_v1.1
NLU013418.1	Nilaparvata lugens	CPR_RR-2	81.5	5.7e-25	NA	NA	NA	YES	Nlug_v1.1
NLU017720.1	Nilaparvata lugens	CPR_RR-2	81.5	5.7e-25	NA	NA	NA	YES	Nlug_v1.1
NLU003824.2	Nilaparvata lugens	CPR_RR-2	78.2	5.6e-24	NA	NA	NA	YES	Nlug_v1.1
NLU013419.1	Nilaparvata lugens	CPR_RR-2	77	1.4e-23	NA	NA	NA	YES	Nlug_v1.1
NLU010997.1	Nilaparvata lugens	CPR_RR-2	76.9	1.5e-23	NA	NA	NA	YES	Nlug_v1.1
NLU023474.1	Nilaparvata lugens	CPR_RR-2	73.2	1.9e-22	NA	NA	NA	YES	Nlug_v1.1
NLU009922.1	Nilaparvata lugens	CPR_RR-2	71.9	4.5e-22	NA	NA	NA	YES	Nlug_v1.1
NLU020121.1	Nilaparvata lugens	CPR_RR-2	71.9	4.5e-22	NA	NA	NA	YES	Nlug_v1.1
NLU022593.1	Nilaparvata lugens	CPR_RR-2	71.9	4.5e-22	NA	NA	NA	YES	Nlug_v1.1
NLU013417.1	Nilaparvata lugens	CPR_RR-2	65.2	4.6e-20	NA	NA	NA	YES	Nlug_v1.1
NLU017719.1	Nilaparvata lugens	CPR_RR-2	65.2	4.6e-20	NA	NA	NA	YES	Nlug_v1.1
NLU019381.1	Nilaparvata lugens	CPR_RR-2	59.7	2.1e-18	NA	NA	NA	YES	Nlug_v1.1
NLU025558.1	Nilaparvata lugens	CPR_RR-2	56.9	1.5e-17	NA	NA	NA	YES	Nlug_v1.1
NLU025557.1	Nilaparvata lugens	CPR_RR-2	43.6	1.5e-13	NA	NA	NA	YES	Nlug_v1.1
NLU022595.1	Nilaparvata lugens	CPR_RR-2	41.4	6.8e-13	NA	NA	NA	YES	Nlug_v1.1
NLU018244.1	Nilaparvata lugens	CPR_RR-2	41.3	7.2e-13	NA	NA	NA	YES	Nlug_v1.1
NLU011298.1	Nilaparvata lugens	CPR_RR-2	41	9.3e-13	NA	NA	NA	YES	Nlug_v1.1
NLU014214.1	Nilaparvata lugens	CPR_RR-2	41	9.2e-13	NA	NA	NA	YES	Nlug_v1.1
NLU027783.1	Nilaparvata lugens	CPR_RR-2	41	9.3e-13	NA	NA	NA	YES	Nlug_v1.1
NLU027439.1	Nilaparvata lugens	CPR_RR-2	37.1	1.3e-11	NA	NA	NA	YES	Nlug_v1.1
NLU003717.1	Nilaparvata lugens	CPR_RR-2	34.7	7.4e-11	NA	NA	NA	YES	Nlug_v1.1
NLU021171.1	Nilaparvata lugens	CPR_RR-2	33.6	1.6e-10	NA	NA	NA	YES	Nlug_v1.1
NLU027440.1	Nilaparvata lugens	CPR_RR-2	33.4	1.8e-10	NA	NA	NA	YES	Nlug_v1.1
NLU008864.1	Nilaparvata lugens	CPR_RR-2	33.3	1.8e-10	NA	NA	NA	YES	Nlug_v1.1
NLU023237.3	Nilaparvata lugens	CPR_RR-2	30.7	1.1e-09	NA	NA	NA	YES	Nlug_v1.1
NLU027438.1	Nilaparvata lugens	CPR_RR-2	30.7	1.1e-09	NA	NA	NA	YES	Nlug_v1.1
NLU008863.1	Nilaparvata lugens	CPR_RR-2	28.9	3.9e-09	NA	NA	NA	YES	Nlug_v1.1
NLU017274.1	Nilaparvata lugens	CPR_RR-2	27.6	9.9e-09	NA	NA	NA	YES	Nlug_v1.1
NLU001615.1	Nilaparvata lugens	CPR_RR-2	23.2	2.1e-07	NA	NA	NA	YES	Nlug_v1.1
NLU003718.1	Nilaparvata lugens	CPR_RR-2	23.2	2.1e-07	NA	NA	NA	YES	Nlug_v1.1
NLU003720.1	Nilaparvata lugens	CPR_RR-2	22.8	2.7e-07	NA	NA	NA	YES	Nlug_v1.1
NLU022251.1	Nilaparvata lugens	CPR_RR-2	21	5.5e-07	NA	NA	NA	YES	Nlug_v1.1
NLU024971.1	Nilaparvata lugens	CPR_RR-2	21	5.4e-07	NA	NA	NA	YES	Nlug_v1.1
NLU012230.1	Nilaparvata lugens	CPR_RR-2	12.2	7.8e-06	NA	NA	NA	YES	Nlug_v1.1
NLU028456.1	Nilaparvata lugens	CPR_RR-2	11.2	1e-05	NA	NA	NA	YES	Nlug_v1.1
NLU013420.2	Nilaparvata lugens	CPR_RR-2	9.5	1.8e-05	NA	NA	NA	YES	Nlug_v1.1
NLU017721.1	Nilaparvata lugens	CPR_RR-2	9.5	1.8e-05	NA	NA	NA	YES	Nlug_v1.1
NLU011085.1	Nilaparvata lugens	CPR_RR-2	7.5	3.2e-05	NA	NA	NA	YES	Nlug_v1.1
NLU012229.1	Nilaparvata lugens	CPR_RR-2	6.4	4.5e-05	NA	NA	NA	YES	Nlug_v1.1
NLU025983.2	Nilaparvata lugens	CPR_RR-2	4.5	8e-05	NA	NA	NA	YES	Nlug_v1.1
NLU002684.1	Nilaparvata lugens	CPR_RR-2	3.3	0.00011	NA	NA	NA	YES	Nlug_v1.1
NLU004635.1	Nilaparvata lugens	CPR_RR-2	3.2	0.00012	NA	NA	NA	YES	Nlug_v1.1
NLU001766.1	Nilaparvata lugens	Tweedle	88.6	1.2e-28	NA	NA	NA	NA	Nlug_v1.1
NLU019322.1	Nilaparvata lugens	Tweedle	88.6	1.2e-28	NA	NA	NA	NA	Nlug_v1.1
NLU002630.1	Nilaparvata lugens	Tweedle	51.9	3.2e-17	NA	NA	NA	NA	Nlug_v1.1

## Sheet: C) RR2 domain blastp
Table S11C:
Gene ID	CutProtFamPred score	RR2 domain start	RR2 domain stop	RR2 domain blast evalue	Length (aa)	DE between aphids reared on B. rapa and N. benthamiana
ACYPI000291-RA	77.9	294	359	9e-17	430	NA
ACYPI000300-RA	96.2	45	110	1e-23	129	NA
ACYPI000372-RA	69.9	40	99	4e-17	132	NA
ACYPI000670-RA	85	52	115	1e-18	172	NA
ACYPI000849-RA	57.8	509	562	5e-14	634	NA
ACYPI000889-RA	116.9	286	350	1e-25	364	NA
ACYPI000961-RA	133.6	58	126	4e-30	181	NA
ACYPI000983-RA	72.8	37	101	7e-18	148	NA
ACYPI001084-RA	69.9	53	116	1e-17	148	NA
ACYPI001095-RA	83.8	31	92	3e-21	198	NA
ACYPI001278-RA	32.2	43	91	1e-08	392	NA
ACYPI001599-RA	61.3	55	118	5e-16	173	NA
ACYPI001644-RA	73.3	73	138	1e-16	239	NA
ACYPI001681-RA	15.7	39	92	5e-06	116	NA
ACYPI001908-RA	73.2	119	184	5e-18	249	NA
ACYPI002005-RA	24.5	315	343	0.061	764	NA
ACYPI002106-RA	39.1	66	128	9e-10	234	NA
ACYPI002243-RA	73.3	53	118	5e-18	223	NA
ACYPI002889-RA	74.4	45	112	5e-18	151	NA
ACYPI002964-RA	74.4	45	110	2e-17	160	NA
ACYPI003003-RA	88.6	37	103	1e-21	120	NA
ACYPI003073-RA	108	121	185	4e-25	206	NA
ACYPI003229-RA	73.2	31	98	3e-17	132	NA
ACYPI003453-RA	79.5	45	112	4e-19	158	NA
ACYPI003527-RA	73.3	52	117	5e-18	218	NA
ACYPI003698-RA	41.6	41	93	7e-15	96	NA
ACYPI004074-RA	80.2	71	136	2e-19	200	NA
ACYPI004113-RA	77.1	45	110	9e-19	159	NA
ACYPI004114-RA	76.4	60	125	1e-18	180	NA
ACYPI004810-RA	73.4	40	99	3e-17	254	NA
ACYPI004893-RA	79.1	45	110	1e-18	160	NA
ACYPI004943-RA	73.8	45	109	2e-18	164	NA
ACYPI005387-RA	75.9	45	109	2e-18	140	NA
ACYPI006015-RA	75.7	71	131	5e-18	150	NA
ACYPI006046-RA	74.4	45	110	2e-17	160	NA
ACYPI006099-RA	75.5	221	281	2e-18	298	NA
ACYPI006175-RA	40	67	129	3e-09	222	NA
ACYPI006670-RA	84.7	66	134	9e-20	221	NA
ACYPI006712-RA	86.7	164	223	1e-21	299	NA
ACYPI007329-RA	79.1	57	125	3e-18	145	NA
ACYPI007858-RA	9.1	168	221	6e-05	563	NA
ACYPI007888-RA	50.1	45	98	1e-13	188	NA
ACYPI007927-RA	64.1	46	105	1e-16	135	NA
ACYPI008156-RA	110.6	31	97	1e-23	324	NA
ACYPI008524-RA	118.9	106	172	2e-26	226	NA
ACYPI008534-RA	79.5	56	116	6e-19	161	NA
ACYPI008570-RA	73.3	40	99	7e-17	267	NA
ACYPI008661-RA	38.3	105	167	2e-09	252	NA
ACYPI009152-RA	98.4	667	735	4e-21	741	NA
ACYPI009491-RA	24.1	326	374	1e-09	387	NA
ACYPI009701-RA	31.2	42	103	9e-10	625	NA
ACYPI009803-RA	64.1	44	103	1e-16	133	NA
ACYPI010212-RA	19.6	36	97	4e-07	372	NA
ACYPI010234-RA	102	499	560	2e-20	573	NA
ACYPI062520-RA	105.2	42	103	9e-23	208	NA
ACYPI064288-RA	79.7	45	112	3e-19	158	NA
ACYPI071344-RA	79.5	65	132	5e-19	178	NA
ACYPI072943-RA	40.1	34	89	1e-11	97	NA
ACYPI073896-RA	71.4	29	95	7e-17	240	NA
ACYPI080929-RA	74.4	45	110	2e-17	160	NA
ACYPI080968-RA	79.5	45	112	4e-19	158	NA
ACYPI081274-RA	74.4	68	133	2e-17	178	NA
ACYPI081329-RA	74.4	45	110	2e-17	155	NA
ACYPI082492-RA	71.4	22	88	6e-17	229	NA
ACYPI083726-RA	79.5	45	112	4e-19	152	NA
ACYPI084042-RA	108	117	181	4e-25	202	NA
ACYPI084359-RA	0.6	34	87	3e-07	95	NA
ACYPI085987-RA	74.4	45	110	2e-17	166	NA
ACYPI086044-RA	62.9	45	108	4e-15	193	NA
ACYPI086655-RA	76.9	130	190	1e-18	216	NA
ACYPI087743-RA	133.6	58	126	4e-30	181	NA
ACYPI088796-RA	74.4	45	110	2e-17	160	NA
ACYPI089140-RA	74.4	45	110	2e-17	151	NA
ACYPI089336-RA	79.5	45	112	4e-19	158	NA
ACYPI23843-RA	98.2	87	147	3e-20	170	NA
ACYPI26371-RA	73.4	49	113	2e-18	156	NA
ACYPI26787-RA	37.8	191	253	1e-08	338	NA
ACYPI29043-RA	67.5	29	89	8e-20	143	NA
ACYPI32811-RA	102.3	37	97	7e-25	177	NA
ACYPI32812-RA	86.2	51	109	1e-17	517	NA
ACYPI33056-RA	5.8	45	101	5e-07	117	NA
ACYPI35873-RA	75.1	44	103	2e-17	146	NA
ACYPI35881-RA	64.6	35	101	1e-15	126	NA
ACYPI38155-RA	81.2	96	154	7e-19	527	NA
ACYPI42531-RA	74.9	41	100	3e-18	137	NA
ACYPI44057-RA	0.6	533	586	6e-06	594	NA
ACYPI48369-RA	1.5	231	284	2e-06	560	NA
ACYPI51165-RA	24.7	629	691	1e-06	723	NA
ACYPI52218-RA	77.9	133	192	1e-19	254	NA
ACYPI54769-RA	88.4	57	117	4e-23	418	NA
ACYPI56307-RA	95.2	48	109	4e-23	137	NA
ACYPI56614-RA	62.9	45	108	4e-15	176	NA
ACYPI56617-RA	71.4	35	99	8e-16	225	NA
ACYPI56619-RA	70.7	70	134	6e-17	207	NA
ACYPI56620-RA	76.9	108	169	1e-18	195	NA
ACYPI56622-RA	81.8	83	148	8e-20	310	NA
ACYPI56625-RA	30.3	43	91	1e-08	398	NA
D_citri_rna1014	95.1	944	1007	3e-18	1017	NA
D_citri_rna11547	411.5	69	129	6e-23	540	NA
D_citri_rna11548	91.6	34	103	2e-21	259	NA
D_citri_rna13386	45.7	132	179	2e-10	500	NA
D_citri_rna13674	1.2	51	95	0.0001	671	NA
D_citri_rna13677	8.8	106	148	6e-05	541	NA
D_citri_rna15048	8.3	57	93	1e-06	389	NA
D_citri_rna1535	110.7	69	133	3e-25	179	NA
D_citri_rna1536	110.7	40	104	2e-25	150	NA
D_citri_rna15411	208.3	24	84	5e-25	324	NA
D_citri_rna15412	85.7	75	134	2e-19	289	NA
D_citri_rna15415	87.1	72	131	2e-21	223	NA
D_citri_rna15998	82.1	66	125	8e-20	169	NA
D_citri_rna16404	82.1	45	104	6e-20	148	NA
D_citri_rna16526	104.1	35	94	2e-24	142	NA
D_citri_rna17807	27.4	239	300	8e-07	355	NA
D_citri_rna1795	6	569	622	1e-06	638	NA
D_citri_rna1862	85.8	64	123	6e-20	333	NA
D_citri_rna1864	85.8	64	123	1e-20	419	NA
D_citri_rna18964	114.3	43	108	8e-26	117	NA
D_citri_rna18966	114.3	26	91	4e-26	100	NA
D_citri_rna19519	122.8	92	158	2e-28	194	NA
D_citri_rna19845	40.5	6	53	2e-11	147	NA
D_citri_rna2006	35	35	82	8e-07	521	NA
D_citri_rna2007	47.7	84	142	2e-09	512	NA
D_citri_rna20911	37.6	96	143	5e-06	256	NA
D_citri_rna21549	39.4	28	91	1e-10	144	NA
D_citri_rna22407	99.1	34	101	2e-24	121	NA
D_citri_rna22550	8.5	4	56	0.0006	1177	NA
D_citri_rna22747	13.4	422	474	0.0007	1301	NA
D_citri_rna22854	1.3	217	285	1	346	NA
D_citri_rna23058	86.7	72	131	5e-21	249	NA
D_citri_rna23059	58.7	45	93	2e-16	102	NA
D_citri_rna23237	87.7	65	124	2e-20	156	NA
D_citri_rna23238	175.4	94	153	2e-19	329	NA
D_citri_rna23239	87.7	72	131	6e-20	181	NA
D_citri_rna24344	1.2	17	68	9e-05	105	NA
D_citri_rna3534	212.1	216	280	8e-25	303	NA
D_citri_rna3936	13.4	97	156	4e-08	172	NA
D_citri_rna4327	44.7	651	698	7e-09	1258	NA
D_citri_rna4906	99	38	98	5e-23	151	NA
D_citri_rna5396	42.6	89	136	3e-10	811	NA
D_citri_rna6495	105	34	101	2e-25	155	NA
D_citri_rna6812	111.7	43	107	3e-27	139	NA
D_citri_rna8663	82.7	12	75	7e-19	363	NA
D_citri_rna9562	89.8	58	120	1e-22	274	NA
D_citri_rna9565	99.6	35	101	1e-23	117	NA
D_citri_rna9566	6	51	93	3e-06	282	NA
D_citri_rna9567	95.1	53	114	2e-23	317	NA
D_citri_rna9802	45	53	107	2e-11	201	NA
D_citri_rna9804	44.7	80	136	2e-12	185	NA
D_citri_rna9977	50.5	142	203	5e-14	235	NA
Dn_10_4.0	74.8	141	204	6e-17	221	NA
Dn_107_6.10	20.9	62	110	3e-07	533	NA
Dn_107_6.11	102	39	104	2e-22	117	NA
Dn_107_6.12	91.6	57	117	2e-23	401	NA
Dn_107_6.13	83.7	76	134	2e-20	411	NA
Dn_1097_0.2	40	34	89	3e-12	102	NA
Dn_119_1.6	1.3	377	445	6e-18	501	NA
Dn_15_10.0	93	44	110	6e-20	141	NA
Dn_15_10.4	118.6	108	174	6e-26	228	NA
Dn_15_10.6	84.4	38	99	3e-21	193	NA
Dn_15_10.9	133.8	102	170	7e-30	225	NA
Dn_15_11.3	88.6	20	85	2e-21	103	NA
Dn_154_2.1	85.3	16	46	3e-06	99	NA
Dn_154_3.3	0.3	136	196	8e-18	402	NA
Dn_154_3.4	152.6	100	161	1e-18	185	NA
Dn_154_4.0	76.9	40	99	3e-16	316	NA
Dn_154_4.1	68.7	91	157	2e-16	163	NA
Dn_154_4.10	71.8	45	109	4e-18	146	NA
Dn_154_4.15	73.2	46	110	1e-17	146	NA
Dn_154_4.16	72.4	46	110	1e-17	146	NA
Dn_154_4.2	72.4	157	219	8e-19	247	NA
Dn_154_4.24	86.7	65	126	4e-13	223	NA
Dn_154_4.26	76.2	36	96	3e-17	139	NA
Dn_154_4.3	73.9	107	172	1e-17	231	NA
Dn_154_4.6	80.2	31	99	1e-17	120	NA
Dn_154_4.7	78.1	46	105	4e-17	136	NA
Dn_154_4.8	67.6	60	119	4e-17	152	NA
Dn_154_4.9	67.5	55	118	5e-16	179	NA
Dn_159_4.11	60.4	22	84	6e-07	613	NA
Dn_1725_0.0	17.9	92	151	2e-19	211	NA
Dn_21_3.4	76.4	42	101	4e-18	135	NA
Dn_220_0.6	72.7	666	734	3e-22	740	NA
Dn_245_1.11	98.4	100	148	5e-05	347	NA
Dn_31_5.7	24.5	36	97	4e-23	325	NA
Dn_31_6.0	103.2	91	155	2e-25	176	NA
Dn_31_6.1	108	87	152	5e-23	168	NA
Dn_31_6.2	97.3	61	122	7e-23	151	NA
Dn_312_1.1	95.2	29	89	1e-19	136	NA
Dn_316_2.11	64.6	81	143	1e-09	276	NA
Dn_316_2.12	39.1	69	131	4e-09	249	NA
Dn_336_2.5	38.6	83	131	9e-05	488	NA
Dn_336_2.6	10.2	222	277	7e-05	614	NA
Dn_420_1.10	10.1	56	121	4e-18	169	NA
Dn_420_1.11	73.3	89	154	1e-17	260	NA
Dn_435_0.2	98.9	8	68	4e-25	166	NA
Dn_435_1.9	84.6	89	147	1e-17	554	NA
Dn_469_0.2	31.4	43	91	2e-08	379	NA
Dn_565_0.6	14.6	38	91	2e-05	115	NA
Dn_568_1.0	105.7	188	249	3e-23	389	NA
Dn_647_0.2	79.3	50	117	9e-19	185	NA
Dn_773_0.10	23.3	287	351	1e-09	364	NA
Dn_854_0.3	14.5	38	87	1e-07	106	NA
Dn_938_0.2	26.4	481	543	1e-06	563	NA
Dn_944_0.9	79.8	169	234	7e-19	340	NA
MYZPE13164_G006_v1.0_000015900.1	88.4	57	117	4e-23	412	NO
MYZPE13164_G006_v1.0_000015910.1	100	39	105	4e-22	117	NO
MYZPE13164_G006_v1.0_000015930.1	80.6	77	135	2e-19	500	NO
MYZPE13164_G006_v1.0_000017400.1	98.4	666	734	4e-21	740	YES
MYZPE13164_G006_v1.0_000040500.2	106.4	66	127	1e-23	224	NO
MYZPE13164_G006_v1.0_000047570.1	30.1	43	91	2e-08	401	NO
MYZPE13164_G006_v1.0_000047580.1	22.8	311	359	2e-08	372	NO
MYZPE13164_G006_v1.0_000051330.1	71.7	31	99	2e-17	135	NO
MYZPE13164_G006_v1.0_000062500.1	75.7	103	162	3e-19	217	NO
MYZPE13164_G006_v1.0_000083210.1	78.4	47	112	8e-19	177	NO
MYZPE13164_G006_v1.0_000085620.1	65.5	29	89	2e-18	133	NO
MYZPE13164_G006_v1.0_000092360.1	24.5	182	210	0.04	474	NO
MYZPE13164_G006_v1.0_000093130.1	1	538	591	5e-06	599	NO
MYZPE13164_G006_v1.0_000097280.1	9.5	165	205	7e-05	562	NO
MYZPE13164_G006_v1.0_000103390.1	1.5	234	287	3e-06	559	YES
MYZPE13164_G006_v1.0_000107160.1	35.9	66	128	1e-08	231	NO
MYZPE13164_G006_v1.0_000107430.1	75.2	31	99	5e-18	136	NO
MYZPE13164_G006_v1.0_000122200.1	71.7	31	99	2e-17	135	NO
MYZPE13164_G006_v1.0_000122240.1	75.7	45	110	2e-18	165	YES
MYZPE13164_G006_v1.0_000122250.1	75.7	45	110	2e-18	165	YES
MYZPE13164_G006_v1.0_000122260.1	75.7	45	110	2e-18	165	NO
MYZPE13164_G006_v1.0_000122270.1	75.7	45	110	2e-18	165	YES
MYZPE13164_G006_v1.0_000122290.1	164.8	66	134	1e-18	417	YES
MYZPE13164_G006_v1.0_000122300.1	82.7	75	142	8e-20	310	YES
MYZPE13164_G006_v1.0_000122310.1	76.9	108	169	1e-18	195	YES
MYZPE13164_G006_v1.0_000122320.1	71.4	33	99	5e-17	217	YES
MYZPE13164_G006_v1.0_000122330.1	75.4	35	102	6e-18	175	YES
MYZPE13164_G006_v1.0_000122340.1	71.9	260	326	4e-15	485	YES
MYZPE13164_G006_v1.0_000122350.1	80.1	245	310	3e-17	381	YES
MYZPE13164_G006_v1.0_000122360.1	86.7	151	213	8e-19	265	YES
MYZPE13164_G006_v1.0_000122370.1	74	45	112	6e-18	156	YES
MYZPE13164_G006_v1.0_000122380.1	79.7	45	112	3e-19	167	YES
MYZPE13164_G006_v1.0_000122390.1	80.2	50	115	2e-19	179	YES
MYZPE13164_G006_v1.0_000122400.1	79.6	71	135	3e-18	151	NO
MYZPE13164_G006_v1.0_000122410.1	62.9	93	156	6e-14	238	YES
MYZPE13164_G006_v1.0_000124440.1	26.2	627	689	3e-07	721	NO
MYZPE13164_G006_v1.0_000129700.1	102.8	59	119	1e-24	216	NO
MYZPE13164_G006_v1.0_000129710.1	86.2	51	110	9e-18	514	NO
MYZPE13164_G006_v1.0_000144510.1	16	36	92	2e-06	116	NO
MYZPE13164_G006_v1.0_000152880.1	71.7	31	99	2e-17	135	NO
MYZPE13164_G006_v1.0_000152900.2	19.6	66	122	4e-07	392	NO
MYZPE13164_G006_v1.0_000154130.1	109.8	31	97	2e-23	334	NO
MYZPE13164_G006_v1.0_000154140.1	108	130	194	3e-25	215	NO
MYZPE13164_G006_v1.0_000154160.1	90.8	45	111	1e-22	139	NO
MYZPE13164_G006_v1.0_000156510.1	68.7	57	120	1e-16	152	NO
MYZPE13164_G006_v1.0_000160430.1	73.3	58	123	7e-18	230	YES
MYZPE13164_G006_v1.0_000161670.1	21.9	42	103	3e-07	627	NO
MYZPE13164_G006_v1.0_000162570.1	24.5	379	407	0.07	784	NO
MYZPE13164_G006_v1.0_000167260.1	79.5	50	117	4e-19	166	YES
MYZPE13164_G006_v1.0_000167270.1	75.7	45	110	2e-18	174	YES
MYZPE13164_G006_v1.0_000167280.1	79.5	50	117	4e-19	157	YES
MYZPE13164_G006_v1.0_000167290.1	79.3	45	109	3e-19	144	NO
MYZPE13164_G006_v1.0_000167300.1	79.1	27	95	2e-18	114	NO
MYZPE13164_G006_v1.0_000167310.1	73.3	29	100	5e-17	139	NO
MYZPE13164_G006_v1.0_000167320.1	62.3	44	103	7e-16	134	NO
MYZPE13164_G006_v1.0_000167330.1	61.3	55	118	5e-16	178	YES
MYZPE13164_G006_v1.0_000167340.1	74.4	49	113	2e-18	146	NO
MYZPE13164_G006_v1.0_000168960.1	88.6	37	103	1e-21	120	NO
MYZPE13164_G006_v1.0_000169000.1	118.9	108	174	2e-26	228	NO
MYZPE13164_G006_v1.0_000169020.1	133.1	58	126	2e-30	181	NO
MYZPE13164_G006_v1.0_000169030.1	82.7	51	114	8e-18	178	NO
MYZPE13164_G006_v1.0_000169050.1	80.9	31	92	3e-20	194	NO
MYZPE13164_G006_v1.0_000169060.1	95	71	130	4e-20	163	NO
MYZPE13164_G006_v1.0_000169070.1	116.9	129	193	2e-25	207	NO
MYZPE13164_G006_v1.0_000170330.1	76.3	212	272	1e-18	289	NO
MYZPE13164_G006_v1.0_000177350.1	79.8	160	225	6e-19	331	NO
MYZPE13164_G006_v1.0_000178160.1	72.2	30	98	1e-17	128	NO
NLU001615.1	23.2	55	92	5e-10	113	NA
NLU002683.1	116.9	33	99	2e-28	148	NA
NLU002684.1	3.3	47	92	4e-05	212	NA
NLU003717.1	34.7	294	350	7e-09	389	NA
NLU003718.1	23.2	80	117	7e-09	273	NA
NLU003720.1	22.8	93	148	4e-09	315	NA
NLU003821.1	90.8	27	93	5e-22	172	NA
NLU003823.1	90.8	32	98	5e-22	177	NA
NLU003824.2	78.2	16	82	2e-18	264	NA
NLU004277.1	139.9	70	138	1e-31	183	NA
NLU004278.1	142.4	97	165	1e-31	216	NA
NLU004279.1	140.9	6	73	2e-32	110	NA
NLU004635.1	3.2	24	66	6e-06	731	NA
NLU006881.1	92.9	55	116	1e-22	636	NA
NLU008431.1	116.8	49	113	1e-26	149	NA
NLU008863.1	28.9	283	330	4e-08	371	NA
NLU008864.1	33.3	160	207	8e-10	239	NA
NLU008900.1	84.8	23	89	5e-21	163	NA
NLU009108.1	94.2	601	668	1e-21	680	NA
NLU009110.1	95.8	108	173	2e-20	201	NA
NLU009111.1	92	417	478	2e-20	614	NA
NLU009922.1	71.9	26	92	5e-18	123	NA
NLU010996.1	88.7	97	162	3e-19	320	NA
NLU010997.1	76.9	51	111	3e-18	181	NA
NLU010998.1	89	50	114	5e-21	154	NA
NLU011085.1	7.5	257	327	0.047	687	NA
NLU011298.1	41	30	89	4e-11	120	NA
NLU011767.1	90.8	92	158	1e-21	237	NA
NLU012128.1	130	33	97	3e-32	103	NA
NLU012229.1	6.4	119	172	0.0002	765	NA
NLU012230.1	12.2	155	210	5e-05	580	NA
NLU013417.1	65.2	40	100	7e-16	110	NA
NLU013418.1	81.5	59	125	2e-17	133	NA
NLU013419.1	77	72	132	6e-17	145	NA
NLU013420.2	9.5	2	40	5e-12	100	NA
NLU013421.1	86.1	232	292	9e-18	331	NA
NLU013640.1	141.3	150	216	2e-31	242	NA
NLU014214.1	41	222	279	7e-12	287	NA
NLU016795.1	108.7	174	236	1e-13	305	NA
NLU016981.1	92.1	151	219	1e-21	332	NA
NLU017274.1	27.6	34	90	6e-06	1026	NA
NLU017719.1	65.2	40	100	6e-16	110	NA
NLU017720.1	81.5	80	146	2e-17	154	NA
NLU017721.1	9.5	2	40	5e-12	100	NA
NLU018244.1	41.3	176	234	4e-10	478	NA
NLU018936.1	141.3	111	177	2e-32	203	NA
NLU018937.1	147.2	174	241	8e-33	337	NA
NLU018939.1	143.2	20	88	2e-32	136	NA
NLU018940.1	131.6	67	134	2e-31	176	NA
NLU018941.1	211.5	83	147	9e-25	293	NA
NLU019381.1	59.7	101	168	1e-12	276	NA
NLU019726.3	146.6	46	95	9e-18	518	NA
NLU020085.1	101.9	55	120	9e-24	139	NA
NLU020120.1	85.3	75	142	6e-21	177	NA
NLU020121.1	71.9	26	92	4e-18	123	NA
NLU021171.1	33.6	484	529	9e-08	760	NA
NLU021986.1	130	41	105	3e-32	111	NA
NLU022251.1	21	243	299	5e-09	338	NA
NLU022593.1	71.9	21	87	4e-18	122	NA
NLU022594.1	81.9	25	92	5e-19	171	NA
NLU022595.1	41.4	160	223	6e-14	271	NA
NLU022596.1	112	47	111	4e-26	139	NA
NLU022599.1	109.2	130	194	2e-23	237	NA
NLU022600.1	108.1	37	97	2e-24	288	NA
NLU022601.1	98.8	45	109	5e-22	148	NA
NLU023206.1	110.7	49	112	1e-24	143	NA
NLU023237.3	30.7	539	584	7e-08	798	NA
NLU023460.1	108.2	1097	1159	4e-23	1189	NA
NLU023474.1	73.2	80	147	1e-18	177	NA
NLU024971.1	21	348	404	1e-06	459	NA
NLU025557.1	43.6	122	180	9e-10	256	NA
NLU025558.1	56.9	31	93	1e-12	187	NA
NLU025983.2	4.5	716	752	1e-06	762	NA
NLU027438.1	30.7	196	252	2e-09	265	NA
NLU027439.1	37.1	226	274	6e-07	356	NA
NLU027440.1	33.4	26	73	1e-10	323	NA
NLU027783.1	41	30	89	4e-11	120	NA
NLU028456.1	11.2	33	84	5e-05	303	NA
RPRC000036-RA	122.1	45	112	2e-29	128	NA
RPRC000069-RA	137.8	59	126	8e-32	185	NA
RPRC000117-RA	34.5	287	343	4e-08	375	NA
RPRC000173-RA	131.8	56	124	3e-30	134	NA
RPRC000491-RA	2.3	90	136	3e-05	155	NA
RPRC000550-RA	93.8	53	116	7e-20	133	NA
RPRC001110-RA	78.7	174	241	2e-15	677	NA
RPRC001131-RA	32.3	160	207	1e-08	243	NA
RPRC001136-RA	11.5	64	106	2e-05	480	NA
RPRC001297-RA	1.3	215	266	2e-05	453	NA
RPRC001565-RA	15.4	39	87	4e-09	92	NA
RPRC001602-RA	86	52	112	2e-19	320	NA
RPRC001900-RA	5.5	32	88	0.001	104	NA
RPRC002349-RA	126.6	32	98	5e-30	176	NA
RPRC002429-RA	145.3	85	152	3e-35	227	NA
RPRC002430-RA	139	37	104	1e-37	123	NA
RPRC002431-RA	121.2	25	92	2e-28	136	NA
RPRC002432-RA	122.8	72	139	6e-29	195	NA
RPRC002433-RA	144.6	89	156	1e-39	262	NA
RPRC002446-RA	141.6	53	120	1e-37	152	NA
RPRC002447-RA	129.1	22	89	4e-33	100	NA
RPRC002448-RA	118.2	72	138	2e-29	176	NA
RPRC003313-RA	89.1	115	183	2e-22	279	NA
RPRC004265-RA	144.9	73	140	4e-33	215	NA
RPRC005240-RA	93.3	147	212	8e-21	229	NA
RPRC005241-RA	93.3	37	97	4e-21	117	NA
RPRC005300-RA	36	156	203	8e-09	380	NA
RPRC005396-RA	118.3	82	146	6e-29	154	NA
RPRC005398-RA	124	99	163	1e-28	191	NA
RPRC005594-RA	123	105	170	2e-29	181	NA
RPRC005676-RA	30.2	346	405	1e-06	467	NA
RPRC005677-RA	38.5	398	445	9e-09	522	NA
RPRC005931-RA	6.1	135	181	0.0005	576	NA
RPRC006009-RA	50.2	11	69	1e-13	85	NA
RPRC006190-RA	79.6	34	102	8e-17	273	NA
RPRC006617-RA	86.8	157	220	9e-18	237	NA
RPRC006619-RA	96.6	49	113	1e-20	129	NA
RPRC006622-RA	31.8	12	57	7e-10	97	NA
RPRC006627-RA	61.4	42	104	4e-13	123	NA
RPRC006628-RA	91.3	40	100	6e-20	119	NA
RPRC006716-RA	91.4	44	104	4e-20	124	NA
RPRC006719-RA	94.9	60	123	6e-21	149	NA
RPRC006720-RA	94	49	109	9e-20	130	NA
RPRC008143-RA	101.7	44	107	3e-21	167	NA
RPRC009528-RA	102	3	63	2e-26	121	NA
RPRC009541-RA	24	24	71	1e-07	122	NA
RPRC009815-RA	54.1	140	194	1e-13	215	NA
RPRC009819-RA	50.2	79	140	2e-11	170	NA
RPRC009820-RA	12.8	328	375	4e-08	381	NA
RPRC010438-RA	91.6	62	122	5e-20	144	NA
RPRC010472-RA	98.9	87	154	9e-27	154	NA
RPRC010684-RA	109.9	50	115	2e-25	130	NA
RPRC011306-RA	105	95	159	1e-24	173	NA
RPRC011606-RA	15.9	292	325	4e-06	344	NA
RPRC011892-RA	13	64	119	3e-08	127	NA
RPRC012010-RA	15.4	60	116	2e-07	667	NA
RPRC012017-RA	17.6	36	85	5e-06	109	NA
RPRC013064-RA	145	86	154	2e-32	186	NA
RPRC013133-RA	144.8	66	133	1e-32	169	NA
RPRC013397-RA	88.6	35	100	4e-20	296	NA
RPRC013838-RA	122.5	158	222	7e-28	256	NA
RPRC013839-RA	122.1	145	209	6e-28	243	NA
