# Supplementary material for: Rapid transcriptional plasticity of duplicated gene clusters enables a clonally reproducing aphid to colonise diverse plant species
Source: Genome Biol. 2017 Feb 13;18:27. doi: 10.1186/s13059-016-1145-3 (PMC5304397; doi:10.1186/s13059-016-1145-3)
Supplement: Additional file 28: Table S13. — P450 genes identified in M. persicae clone G006. P450 genes were identified based on blastp searches against A. pisum P450 sequences obtained from the P450 website [95] and presence of the PF00067 P450 domain. Genes were manually checked for completeness and missanotated genes removed from the phylogenetic analysis (highlighted in red). (XLSX 60 kb) [file 13059_2016_1145_MOESM28_ESM.xlsx]

## Sheet: Sheet1
Table S13:
M. persicae G006 gene ID	Apis P450 ID	P450 Clan	M. persicae G006 protein length (aa)	BLAST %ID	Blast Alignment Length	PF00067 domain	mismatch	gapopen	qstart	qend	sstart	send	evalue	bitscore	Inlcuded for phylogentic analysis	Notes
MYZPE13164_G006_v1.0_000136260.1	CYP15A1	2	493	96.56	494	Yes	16	1	1	493	1	494	0	963	YES
MYZPE13164_G006_v1.0_000140590.1	CYP15A1	2	489	88.34	489	Yes	56	1	1	488	1	489	0	879	YES
MYZPE13164_G006_v1.0_000191620.1	CYP15A3P	2	849	83.91	466	Yes	74	1	28	493	1	465	0	822	NO	Could be misannoted 3' end - no RNAseq / cufflinks support
MYZPE13164_G006_v1.0_000096050.1	CYP18A1	2	513	98.25	513	Yes	8	1	1	513	1	512	0	1051	YES
MYZPE13164_G006_v1.0_000087040.2	CYP303A1	2	499	97.59	498	Yes	12	0	1	498	1	498	0	964	YES
MYZPE13164_G006_v1.0_000024000.1	CYP305E1	2	489	91.94	484	Yes	38	1	6	489	1	483	0	930	YES
MYZPE13164_G006_v1.0_000096040.1	CYP306A1	2	492	91.67	492	Yes	41	0	1	492	1	492	0	944	YES
MYZPE13164_G006_v1.0_000150150.1	CYP307A1	2	583	78.98	509	Yes	82	2	77	577	35	526	0	834	YES
MYZPE13164_G006_v1.0_000183570.1	CYP307A1	2	550	84	550	Yes	65	3	1	549	1	528	0	918	YES
MYZPE13164_G006_v1.0_000183420.1	CYP307C1	2	507	96.65	507	Yes	17	0	1	507	1	507	0	1023	YES
MYZPE13164_G006_v1.0_000065970.1	CYP6-un1	3	476	71.89	281	Yes	60	2	215	476	7	287	3e-139	399	YES
MYZPE13164_G006_v1.0_000010220.1	CYP6CY12	3	138	83.21	137	Yes	23	0	2	138	370	506	7e-84	251	NO	Fragment
MYZPE13164_G006_v1.0_000114930.1	CYP6CY12	3	506	87.35	506	Yes	64	0	1	506	1	506	0	918	YES
MYZPE13164_G006_v1.0_000194080.1	CYP6CY12	3	304	78.25	285	Yes	59	1	1	285	85	366	3e-165	466	YES
MYZPE13164_G006_v1.0_000074510.1	CYP6CY13	3	513	84.16	505	Yes	69	2	1	504	1	495	0	891	YES
MYZPE13164_G006_v1.0_000128770.1	CYP6CY14	3	513	90.84	513	Yes	21	1	1	513	1	487	0	933	YES
MYZPE13164_G006_v1.0_000094290.1	CYP6CY16	3	303	73.56	295	Yes	77	1	1	294	1	295	1e-162	460	YES
MYZPE13164_G006_v1.0_000111270.1	CYP6CY16	3	1217	76.36	516	Yes	119	3	703	1217	1	514	0	829	NO	At least 2 P450s merged at 3' end with best hit to ACYPI005477 (end of prot.). Beginning of prot. matches ACYPI007340 - CTL-like protein 2
MYZPE13164_G006_v1.0_000111290.1	CYP6CY16	3	514	79.38	514	Yes	106	0	1	514	1	514	0	856	YES
MYZPE13164_G006_v1.0_000111300.1	CYP6CY16	3	513	77	513	Yes	118	0	1	513	2	514	0	844	YES
MYZPE13164_G006_v1.0_000111320.1	CYP6CY16	3	514	84.82	514	Yes	78	0	1	514	1	514	0	924	YES
MYZPE13164_G006_v1.0_000111330.2	CYP6CY16	3	514	78.21	514	Yes	111	1	1	513	1	514	0	861	YES
MYZPE13164_G006_v1.0_000128760.1	CYP6CY16	3	64	44.29	70	Yes	33	1	1	64	349	418	2e-15	62.8	NO	Fragment on long scaffold low expression
MYZPE13164_G006_v1.0_000111280.1	CYP6CY17	3	516	83.33	516	Yes	86	0	1	516	45	560	0	900	YES
MYZPE13164_G006_v1.0_000111310.1	CYP6CY17	3	346	70.04	257	Yes	68	4	99	346	304	560	1e-124	367	YES
MYZPE13164_G006_v1.0_000148410.1	CYP6CY18	3	510	93.4	515	Yes	27	1	1	508	106	620	0	972	YES
MYZPE13164_G006_v1.0_000153970.2	CYP6CY2	3	511	63.35	502	Yes	183	1	5	506	4	504	0	679	YES
MYZPE13164_G006_v1.0_000050460.1	CYP6CY3	3	511	88.19	508	Yes	60	0	4	511	84	591	0	939	YES
MYZPE13164_G006_v1.0_000050410.2	CYP6CY4	3	2157	71.58	482	Yes	85	3	13	445	23	501	0	700	NO	Two genes annotated over the top of each other. End of each corresponds (probbably) to two P450s merged with another gene
MYZPE13164_G006_v1.0_000050420.1	CYP6CY4	3	2259	83.43	501	Yes	83	0	1	501	1	501	0	892	NO	Two genes annotated over otop of each other. End of each corresponds to two P450s merged with another gene
MYZPE13164_G006_v1.0_000050450.1	CYP6CY4	3	508	89.33	506	Yes	54	0	1	506	1	506	0	957	YES
MYZPE13164_G006_v1.0_000055150.1	CYP6CY7	3	519	81.12	519	Yes	98	0	1	519	1	519	0	902	YES
MYZPE13164_G006_v1.0_000055180.1	CYP6CY7	3	325	75.84	178	Yes	41	1	1	176	104	281	9e-95	287	YES
MYZPE13164_G006_v1.0_000124260.1	CYP6CY9	3	518	91.51	518	Yes	44	0	1	518	1	518	0	1000	YES
MYZPE13164_G006_v1.0_000148420.1	CYP6CZ1	3	511	97.85	511	Yes	11	0	1	511	1	511	0	1054	YES
MYZPE13164_G006_v1.0_000038520.1	CYP6DA1	3	512	92.38	512	Yes	39	0	1	512	1	512	0	989	YES
MYZPE13164_G006_v1.0_000038510.1	CYP6DA2	3	509	94.29	508	Yes	29	0	1	508	1	508	0	1008	YES
MYZPE13164_G006_v1.0_000140470.1	CYP6DB1	3	513	95.52	513	Yes	23	0	1	513	1	513	0	1023	YES
MYZPE13164_G006_v1.0_000011150.1	CYP6DC1	3	521	91.75	521	Yes	31	1	1	521	1	509	0	992	YES
MYZPE13164_G006_v1.0_000145950.2	CYP6DD1	3	512	94.14	512	Yes	30	0	1	512	29	540	0	961	YES
MYZPE13164_G006_v1.0_000012550.2	CYP380A1	4	529	91.87	529	Yes	38	1	1	529	209	732	0	1012	YES
MYZPE13164_G006_v1.0_000152850.1	CYP380C2	4	507	75.69	510	Yes	107	2	5	498	1	509	0	809	YES
MYZPE13164_G006_v1.0_000152870.1	CYP380C2	4	515	76.38	508	Yes	119	1	8	515	4	510	0	820	YES
MYZPE13164_G006_v1.0_000158320.1	CYP380C2	4	515	75.44	517	Yes	120	4	1	515	1	512	0	807	YES
MYZPE13164_G006_v1.0_000173830.1	CYP380C2	4	522	73.03	519	Yes	133	4	1	518	1	513	0	787	YES
MYZPE13164_G006_v1.0_000152830.1	CYP380C5v1	4	827	74.95	471	Yes	115	2	12	480	12	481	0	765	NO	Could be 2 P450s merged
MYZPE13164_G006_v1.0_000152840.1	CYP380C5v1	4	513	77.28	471	Yes	106	1	12	482	12	481	0	788	YES
MYZPE13164_G006_v1.0_000152890.1	CYP380C6	4	814	90.8	565	Yes	29	2	250	813	1	543	0	1066	NO	Misannotated 5' end (1 P450)
MYZPE13164_G006_v1.0_000087480.1	CYP380C7	4	532	89.29	532	Yes	57	0	1	532	1	532	0	1006	YES
MYZPE13164_G006_v1.0_000113270.1	CYP380C7	4	525	71.62	525	Yes	149	0	1	525	5	529	0	789	YES
MYZPE13164_G006_v1.0_000087490.3	CYP380C8	4	534	81.34	509	Yes	64	1	24	532	172	649	0	829	YES
MYZPE13164_G006_v1.0_000147290.2	CYP4CH1	4	524	91.36	509	Yes	43	1	16	523	1	509	0	977	YES
MYZPE13164_G006_v1.0_000128340.1	CYP4CH3	4	509	74.49	490	Yes	121	3	23	509	30	518	0	767	YES
MYZPE13164_G006_v1.0_000118490.2	CYP4CJ1	4	526	94.9	510	Yes	26	0	1	510	1	510	0	1006	YES
MYZPE13164_G006_v1.0_000113810.1	CYP4CJ2	4	510	93.69	507	Yes	32	0	1	507	1	507	0	966	YES
MYZPE13164_G006_v1.0_000113800.1	CYP4CJ3	4	510	93.53	510	Yes	33	0	1	510	1	510	0	972	YES
MYZPE13164_G006_v1.0_000113790.1	CYP4CJ4	4	510	89.61	510	Yes	50	1	1	510	1	507	0	932	YES
MYZPE13164_G006_v1.0_000181560.1	CYP4CJ5	4	509	92.39	447	Yes	34	0	63	509	1	447	0	850	YES
MYZPE13164_G006_v1.0_000140340.1	CYP4CK1	4	510	88	450	Yes	54	0	61	510	91	540	0	820	YES
MYZPE13164_G006_v1.0_000134740.1	CYP4G51	4	566	97.7	566	Yes	12	1	1	566	1	565	0	1122	YES
MYZPE13164_G006_v1.0_000012540.1	SCAFFOLD11137g1t1	4	534	94.14	529	Yes	31	0	1	529	1	529	0	1054	YES
MYZPE13164_G006_v1.0_000119550.1	CYP301A1	Mit	525	97.34	527	Yes	12	1	1	525	1	527	0	1066	YES
MYZPE13164_G006_v1.0_000119530.1	CYP301B1	Mit	517	90.72	517	Yes	9	1	1	517	1	478	0	956	YES
MYZPE13164_G006_v1.0_000189900.1	CYP302A1	Mit	499	92.67	491	Yes	36	0	9	499	26	516	0	947	YES
MYZPE13164_G006_v1.0_000086190.1	CYP314A1a	Mit	519	91.88	517	Yes	42	0	3	519	2	518	0	995	YES
MYZPE13164_G006_v1.0_000133970.2	CYP314A1a	Mit	529	89.6	519	Yes	53	1	11	529	1	518	0	965	YES
MYZPE13164_G006_v1.0_000067440.1	CYP315A1	Mit	477	89.39	443	Yes	47	0	1	443	1	443	0	834	YES
MYZPE13164_G006_v1.0_000078970.1	CYP353B1	Mit	451	93.13	451	Yes	31	0	1	451	1	451	0	892	YES
