# Supplementary material for: Rapid transcriptional plasticity of duplicated gene clusters enables a clonally reproducing aphid to colonise diverse plant species
Source: Genome Biol. 2017 Feb 13;18:27. doi: 10.1186/s13059-016-1145-3 (PMC5304397; doi:10.1186/s13059-016-1145-3)
Supplement: Additional file 29:Table S14. — Functional annotation of M. persicae clone G006 lipase-like proteins found in MCL family_16. (XLSX 45 kb) [file 13059_2016_1145_MOESM29_ESM.xlsx]

## Sheet: A) 
Table S14A: Functional annotation of M. persicae clone G006 proteins found in MCL family_16.
ID	Blast2GO_GO_term	Blast2GO_GO_Description	Interproscan_IPR	Interproscan_IPR_Description	Interproscan_GO_term
MYZPE13164_G006_v1.0_000003640.1	GO:0005576|GO:0050253|GO:0004806|GO:0042572	pancreatic triacylglycerol lipase	IPR000734|IPR013818|IPR008976|IPR001024|IPR002331|IPR016272	Lipase|Lipase, N-terminal|Pancreatic lipase|Lipase/lipooxygenase, PLAT/LH2|PLAT/LH2 domain|Lipoprotein lipase, LIPH	GO:0003824|GO:0006629|GO:0005515|GO:0004806
MYZPE13164_G006_v1.0_000023200.2	GO:0016787	pancreatic triacylglycerol lipase	IPR000734|IPR002331|IPR013818|IPR008976|IPR001024|IPR016272	Lipase|Pancreatic lipase|Lipase, N-terminal|Lipase/lipooxygenase, PLAT/LH2|PLAT/LH2 domain|Lipoprotein lipase, LIPH	GO:0003824|GO:0006629|GO:0004806|GO:0005515
MYZPE13164_G006_v1.0_000055390.1	GO:0016298|GO:0052689|GO:0016042	phospholipase a1 member a-like	IPR000734|IPR013818	Lipase|Lipase, N-terminal	GO:0003824|GO:0006629
MYZPE13164_G006_v1.0_000070100.2	GO:0016787	pancreatic triacylglycerol lipase-like	IPR000734|IPR013818	Lipase|Lipase, N-terminal	GO:0003824|GO:0006629
MYZPE13164_G006_v1.0_000070720.1	GO:0005576|GO:0050253|GO:0004806|GO:0042572|GO:0016042|GO:0046486	pancreatic lipase-related protein 2	IPR000734|IPR013818	Lipase|Lipase, N-terminal	GO:0003824|GO:0006629
MYZPE13164_G006_v1.0_000081390.1	GO:0016787	pancreatic triacylglycerol lipase-like	IPR000734|IPR013818	Lipase|Lipase, N-terminal	GO:0003824|GO:0006629
MYZPE13164_G006_v1.0_000081410.1	NULL	NULL	IPR000734|IPR013818	Lipase|Lipase, N-terminal	GO:0003824|GO:0006629
MYZPE13164_G006_v1.0_000081420.1	GO:0003824	pancreatic triacylglycerol lipase-like	IPR000734|IPR013818	Lipase|Lipase, N-terminal	GO:0003824|GO:0006629
MYZPE13164_G006_v1.0_000087160.1	GO:0005615|GO:0016298|GO:0052689|GO:0016042	pancreatic lipase	IPR000734|IPR013818|IPR002331	Lipase|Lipase, N-terminal|Pancreatic lipase	GO:0003824|GO:0006629|GO:0004806
MYZPE13164_G006_v1.0_000097200.3	GO:0016787	ves g 1 allergen	IPR000734|IPR013818	Lipase|Lipase, N-terminal	GO:0003824|GO:0006629
MYZPE13164_G006_v1.0_000098980.1	GO:0003824	pancreatic triacylglycerol lipase	IPR000734|IPR013818	Lipase|Lipase, N-terminal	GO:0003824|GO:0006629
MYZPE13164_G006_v1.0_000108800.1	GO:0005576|GO:0006629|GO:0052689	ves g 1 allergen	IPR000734|IPR01381Lipase|Lipase, N-terminal	GO:0003824|GO:0006629	NULL
MYZPE13164_G006_v1.0_000108810.1	GO:0016787	ves g 1 allergen	IPR000734|IPR013818	Lipase|Lipase, N-terminal	GO:0003824|GO:0006629
MYZPE13164_G006_v1.0_000114360.1	GO:0005576|GO:0016020|GO:0016787|GO:0006629	member h	IPR000734|IPR013818	Lipase|Lipase, N-terminal	GO:0003824|GO:0006629
MYZPE13164_G006_v1.0_000114490.1	GO:0016787	pancreatic lipase-related protein 1-like	IPR000734|IPR013818	Lipase|Lipase, N-terminal	GO:0003824|GO:0006629
MYZPE13164_G006_v1.0_000114500.1	GO:0016787	mgc83411 protein	IPR000734|IPR013818	Lipase|Lipase, N-terminal	GO:0003824|GO:0006629
MYZPE13164_G006_v1.0_000114510.1	GO:0016787	pancreatic lipase-related protein 1-like	IPR000734|IPR013818	Lipase|Lipase, N-terminal	GO:0003824|GO:0006629
MYZPE13164_G006_v1.0_000114520.1	GO:0016787	pancreatic triacylglycerol lipase-like	IPR000734|IPR013818	Lipase|Lipase, N-terminal	GO:0003824|GO:0006629
MYZPE13164_G006_v1.0_000118900.1	NULL	NULL	IPR000734|IPR013818	Lipase|Lipase, N-terminal	GO:0003824|GO:0006629
MYZPE13164_G006_v1.0_000122990.1	GO:0005576|GO:0016787|GO:0006629	endothelial lipase	IPR000734|IPR013818	Lipase|Lipase, N-terminal	GO:0003824|GO:0006629
MYZPE13164_G006_v1.0_000173160.1	GO:0005576|GO:0016787|GO:0006629	endothelial lipase	IPR000734|IPR013818	Lipase|Lipase, N-terminal	GO:0003824|GO:0006629
MYZPE13164_G006_v1.0_000179120.1	NULL	NULL	IPR000734|IPR013818	Lipase|Lipase, N-terminal	GO:0003824|GO:0006629

## Sheet: B)
Table S14B: Proteins from M. persicae clone G006, A. pisum, R. prolixus and D. melanogaster found in MCL family_16 (lipases).
Prot ID	MCL gene family	Length (aa)	M. persicae (G006) scaffold ID	DE between aphids reared on B. rapa and N. benthamiana
Apis|ACYPI000650-RA	family_16	335	N/A	N/A
Apis|ACYPI001479-RA	family_16	390	N/A	N/A
Apis|ACYPI001551-RA	family_16	350	N/A	N/A
Apis|ACYPI002250-RA	family_16	310	N/A	N/A
Apis|ACYPI003852-RA	family_16	533	N/A	N/A
Apis|ACYPI003940-RA	family_16	333	N/A	N/A
Apis|ACYPI004659-RA	family_16	309	N/A	N/A
Apis|ACYPI005007-RA	family_16	533	N/A	N/A
Apis|ACYPI005887-RA	family_16	333	N/A	N/A
Apis|ACYPI006945-RA	family_16	316	N/A	N/A
Apis|ACYPI007756-RA	family_16	326	N/A	N/A
Apis|ACYPI007983-RA	family_16	401	N/A	N/A
Apis|ACYPI008022-RA	family_16	514	N/A	N/A
Apis|ACYPI008696-RA	family_16	340	N/A	N/A
Apis|ACYPI008868-RA	family_16	307	N/A	N/A
Apis|ACYPI009369-RA	family_16	328	N/A	N/A
Apis|ACYPI060728-RA	family_16	206	N/A	N/A
Apis|ACYPI086571-RA	family_16	340	N/A	N/A
Apis|ACYPI21663-RA	family_16	335	N/A	N/A
Apis|ACYPI21666-RA	family_16	349	N/A	N/A
Apis|ACYPI37969-RA	family_16	545	N/A	N/A
Apis|ACYPI39989-RA	family_16	351	N/A	N/A
Apis|ACYPI55697-RA	family_16	311	N/A	N/A
Dmel|FBtr0070866	family_16	540	N/A	N/A
Dmel|FBtr0071395	family_16	404	N/A	N/A
Dmel|FBtr0074392	family_16	468	N/A	N/A
Dmel|FBtr0074393	family_16	411	N/A	N/A
Dmel|FBtr0075824	family_16	289	N/A	N/A
Dmel|FBtr0077009	family_16	378	N/A	N/A
Dmel|FBtr0077751	family_16	374	N/A	N/A
Dmel|FBtr0079648	family_16	340	N/A	N/A
Dmel|FBtr0083225	family_16	387	N/A	N/A
Dmel|FBtr0084896	family_16	432	N/A	N/A
Dmel|FBtr0085077	family_16	338	N/A	N/A
Dmel|FBtr0085078	family_16	676	N/A	N/A
Dmel|FBtr0085149	family_16	341	N/A	N/A
Dmel|FBtr0085150	family_16	341	N/A	N/A
Dmel|FBtr0085151	family_16	339	N/A	N/A
Dmel|FBtr0085152	family_16	337	N/A	N/A
Dmel|FBtr0085153	family_16	337	N/A	N/A
Dmel|FBtr0087046	family_16	394	N/A	N/A
Dmel|FBtr0110802	family_16	338	N/A	N/A
Dmel|FBtr0112752	family_16	344	N/A	N/A
Dmel|FBtr0299905	family_16	390	N/A	N/A
Dmel|FBtr0300062	family_16	321	N/A	N/A
Dmel|FBtr0303568	family_16	351	N/A	N/A
Dmel|FBtr0306002	family_16	358	N/A	N/A
Dmel|FBtr0307079	family_16	369	N/A	N/A
Dmel|FBtr0308655	family_16	395	N/A	N/A
Dmel|FBtr0331203	family_16	389	N/A	N/A
Dmel|FBtr0331624	family_16	484	N/A	N/A
MG00|MYZPE13164_G006_v1.0_000003640.1	family_16	533	scaffold_101	NO
MG00|MYZPE13164_G006_v1.0_000023200.2	family_16	532	scaffold_122	NO
MG00|MYZPE13164_G006_v1.0_000055390.1	family_16	412	scaffold_169	NO
MG00|MYZPE13164_G006_v1.0_000070100.2	family_16	377	scaffold_2	NO
MG00|MYZPE13164_G006_v1.0_000070720.1	family_16	390	scaffold_20	NO
MG00|MYZPE13164_G006_v1.0_000081390.1	family_16	313	scaffold_23	NO
MG00|MYZPE13164_G006_v1.0_000081410.1	family_16	339	scaffold_23	NO
MG00|MYZPE13164_G006_v1.0_000081420.1	family_16	345	scaffold_23	NO
MG00|MYZPE13164_G006_v1.0_000087160.1	family_16	514	scaffold_25	NO
MG00|MYZPE13164_G006_v1.0_000097200.3	family_16	314	scaffold_284	NO
MG00|MYZPE13164_G006_v1.0_000098980.1	family_16	545	scaffold_29	NO
MG00|MYZPE13164_G006_v1.0_000108800.1	family_16	328	scaffold_324	NO
MG00|MYZPE13164_G006_v1.0_000108810.1	family_16	364	scaffold_324	NO
MG00|MYZPE13164_G006_v1.0_000114360.1	family_16	306	scaffold_350	NO
MG00|MYZPE13164_G006_v1.0_000114490.1	family_16	328	scaffold_351	NO
MG00|MYZPE13164_G006_v1.0_000114500.1	family_16	341	scaffold_351	YES
MG00|MYZPE13164_G006_v1.0_000114510.1	family_16	334	scaffold_351	YES
MG00|MYZPE13164_G006_v1.0_000114520.1	family_16	335	scaffold_351	YES
MG00|MYZPE13164_G006_v1.0_000118900.1	family_16	328	scaffold_37	YES
MG00|MYZPE13164_G006_v1.0_000122990.1	family_16	353	scaffold_390	NO
MG00|MYZPE13164_G006_v1.0_000173160.1	family_16	340	scaffold_72	NO
MG00|MYZPE13164_G006_v1.0_000179120.1	family_16	355	scaffold_766	NO
Rpro|RPRC000003-RA	family_16	595	N/A	N/A
Rpro|RPRC000006-RA	family_16	527	N/A	N/A
Rpro|RPRC000212-RA	family_16	370	N/A	N/A
Rpro|RPRC000246-RA	family_16	365	N/A	N/A
Rpro|RPRC000263-RA	family_16	473	N/A	N/A
Rpro|RPRC000365-RA	family_16	287	N/A	N/A
Rpro|RPRC000384-RA	family_16	322	N/A	N/A
Rpro|RPRC000474-RA	family_16	388	N/A	N/A
Rpro|RPRC000836-RA	family_16	347	N/A	N/A
Rpro|RPRC001451-RA	family_16	335	N/A	N/A
Rpro|RPRC002054-RA	family_16	344	N/A	N/A
Rpro|RPRC003421-RA	family_16	141	N/A	N/A
Rpro|RPRC004324-RA	family_16	331	N/A	N/A
Rpro|RPRC006121-RA	family_16	340	N/A	N/A
Rpro|RPRC010871-RA	family_16	327	N/A	N/A
