# Supplementary material for: Rapid transcriptional plasticity of duplicated gene clusters enables a clonally reproducing aphid to colonise diverse plant species
Source: Genome Biol. 2017 Feb 13;18:27. doi: 10.1186/s13059-016-1145-3 (PMC5304397; doi:10.1186/s13059-016-1145-3)
Supplement: Additional file 30: Table S15. — UDP-glucosyltransferase (UGT) genes found in M. persicae clone G006, A. pisum, R. prolixus and D. melanogaster. UGT genes were identified by searching the MCL gene families for known D. melanogaster UGT proteins listed in FlyBase (www.flybase.org/). All annotated D. melanogaster UGT genes were found in a single MCL gene family (family_12). (XLSX 40 kb) [file 13059_2016_1145_MOESM30_ESM.xlsx]

## Sheet: UGT
Table S15:
Gene ID	Species	Length (aa)	MCL family	D between aphids reared on B. rapa and N. benthamiana
ACYPI000226-RA	A. pisum	534	family_12	N/A
ACYPI000832-RA	A. pisum	501	family_12	N/A
ACYPI000917-RA	A. pisum	532	family_12	N/A
ACYPI000939-RA	A. pisum	518	family_12	N/A
ACYPI001041-RA	A. pisum	539	family_12	N/A
ACYPI001517-RA	A. pisum	515	family_12	N/A
ACYPI001586-RA	A. pisum	515	family_12	N/A
ACYPI001628-RA	A. pisum	522	family_12	N/A
ACYPI001680-RA	A. pisum	518	family_12	N/A
ACYPI001918-RA	A. pisum	534	family_12	N/A
ACYPI001997-RA	A. pisum	940	family_12	N/A
ACYPI002054-RA	A. pisum	514	family_12	N/A
ACYPI002152-RA	A. pisum	515	family_12	N/A
ACYPI002464-RA	A. pisum	541	family_12	N/A
ACYPI002817-RA	A. pisum	505	family_12	N/A
ACYPI002828-RA	A. pisum	505	family_12	N/A
ACYPI002984-RA	A. pisum	524	family_12	N/A
ACYPI003051-RA	A. pisum	463	family_12	N/A
ACYPI003407-RA	A. pisum	515	family_12	N/A
ACYPI003563-RA	A. pisum	509	family_12	N/A
ACYPI003586-RA	A. pisum	513	family_12	N/A
ACYPI003827-RA	A. pisum	522	family_12	N/A
ACYPI003865-RA	A. pisum	521	family_12	N/A
ACYPI004207-RA	A. pisum	508	family_12	N/A
ACYPI004390-RA	A. pisum	420	family_12	N/A
ACYPI004537-RA	A. pisum	514	family_12	N/A
ACYPI005966-RA	A. pisum	464	family_12	N/A
ACYPI006145-RA	A. pisum	519	family_12	N/A
ACYPI006846-RA	A. pisum	521	family_12	N/A
ACYPI006863-RA	A. pisum	518	family_12	N/A
ACYPI007061-RA	A. pisum	523	family_12	N/A
ACYPI007528-RA	A. pisum	524	family_12	N/A
ACYPI008071-RA	A. pisum	309	family_12	N/A
ACYPI008130-RA	A. pisum	541	family_12	N/A
ACYPI008336-RA	A. pisum	507	family_12	N/A
ACYPI008565-RA	A. pisum	517	family_12	N/A
ACYPI008759-RA	A. pisum	428	family_12	N/A
ACYPI008837-RA	A. pisum	519	family_12	N/A
ACYPI009222-RA	A. pisum	521	family_12	N/A
ACYPI009255-RA	A. pisum	524	family_12	N/A
ACYPI009284-RA	A. pisum	582	family_12	N/A
ACYPI009353-RA	A. pisum	514	family_12	N/A
ACYPI009645-RA	A. pisum	521	family_12	N/A
ACYPI009895-RA	A. pisum	508	family_12	N/A
ACYPI009942-RA	A. pisum	511	family_12	N/A
ACYPI009952-RA	A. pisum	514	family_12	N/A
ACYPI010159-RA	A. pisum	516	family_12	N/A
ACYPI010204-RA	A. pisum	518	family_12	N/A
ACYPI064277-RA	A. pisum	992	family_12	N/A
ACYPI073765-RA	A. pisum	366	family_12	N/A
ACYPI082929-RA	A. pisum	75	family_12	N/A
ACYPI083349-RA	A. pisum	292	family_12	N/A
ACYPI087872-RA	A. pisum	523	family_12	N/A
ACYPI28275-RA	A. pisum	283	family_12	N/A
ACYPI30846-RA	A. pisum	519	family_12	N/A
ACYPI31408-RA	A. pisum	523	family_12	N/A
ACYPI39656-RA	A. pisum	517	family_12	N/A
ACYPI40850-RA	A. pisum	306	family_12	N/A
ACYPI44728-RA	A. pisum	559	family_12	N/A
FBtr0071625	D. melanogaster	532	family_12	N/A
FBtr0071934	D. melanogaster	529	family_12	N/A
FBtr0073204	D. melanogaster	583	family_12	N/A
FBtr0075037	D. melanogaster	636	family_12	N/A
FBtr0077532	D. melanogaster	537	family_12	N/A
FBtr0079242	D. melanogaster	537	family_12	N/A
FBtr0080910	D. melanogaster	539	family_12	N/A
FBtr0080911	D. melanogaster	543	family_12	N/A
FBtr0081108	D. melanogaster	517	family_12	N/A
FBtr0081372	D. melanogaster	480	family_12	N/A
FBtr0082337	D. melanogaster	521	family_12	N/A
FBtr0082338	D. melanogaster	528	family_12	N/A
FBtr0082340	D. melanogaster	526	family_12	N/A
FBtr0082373	D. melanogaster	529	family_12	N/A
FBtr0082374	D. melanogaster	537	family_12	N/A
FBtr0082375	D. melanogaster	516	family_12	N/A
FBtr0082376	D. melanogaster	527	family_12	N/A
FBtr0082378	D. melanogaster	519	family_12	N/A
FBtr0082657	D. melanogaster	530	family_12	N/A
FBtr0084418	D. melanogaster	540	family_12	N/A
FBtr0084420	D. melanogaster	539	family_12	N/A
FBtr0085813	D. melanogaster	521	family_12	N/A
FBtr0086068	D. melanogaster	524	family_12	N/A
FBtr0087076	D. melanogaster	485	family_12	N/A
FBtr0110814	D. melanogaster	530	family_12	N/A
FBtr0113321	D. melanogaster	517	family_12	N/A
FBtr0289952	D. melanogaster	502	family_12	N/A
FBtr0300818	D. melanogaster	525	family_12	N/A
FBtr0302379	D. melanogaster	530	family_12	N/A
FBtr0303507	D. melanogaster	516	family_12	N/A
FBtr0305619	D. melanogaster	530	family_12	N/A
FBtr0306680	D. melanogaster	493	family_12	N/A
FBtr0308027	D. melanogaster	527	family_12	N/A
FBtr0308574	D. melanogaster	519	family_12	N/A
FBtr0331620	D. melanogaster	523	family_12	N/A
MYZPE13164_G006_v1.0_000002380.3	M. persicae (G006)	543	family_12	NO
MYZPE13164_G006_v1.0_000002390.1	M. persicae (G006)	376	family_12	NO
MYZPE13164_G006_v1.0_000006410.1	M. persicae (G006)	514	family_12	NO
MYZPE13164_G006_v1.0_000006420.2	M. persicae (G006)	512	family_12	NO
MYZPE13164_G006_v1.0_000015230.1	M. persicae (G006)	515	family_12	NO
MYZPE13164_G006_v1.0_000029620.1	M. persicae (G006)	436	family_12	NO
MYZPE13164_G006_v1.0_000050930.1	M. persicae (G006)	331	family_12	NO
MYZPE13164_G006_v1.0_000050940.1	M. persicae (G006)	258	family_12	NO
MYZPE13164_G006_v1.0_000050970.1	M. persicae (G006)	259	family_12	NO
MYZPE13164_G006_v1.0_000050980.1	M. persicae (G006)	345	family_12	NO
MYZPE13164_G006_v1.0_000051000.1	M. persicae (G006)	520	family_12	NO
MYZPE13164_G006_v1.0_000057450.1	M. persicae (G006)	518	family_12	NO
MYZPE13164_G006_v1.0_000057460.1	M. persicae (G006)	557	family_12	NO
MYZPE13164_G006_v1.0_000058670.1	M. persicae (G006)	524	family_12	NO
MYZPE13164_G006_v1.0_000061480.1	M. persicae (G006)	159	family_12	NO
MYZPE13164_G006_v1.0_000061490.1	M. persicae (G006)	286	family_12	NO
MYZPE13164_G006_v1.0_000061500.1	M. persicae (G006)	461	family_12	NO
MYZPE13164_G006_v1.0_000061510.1	M. persicae (G006)	302	family_12	NO
MYZPE13164_G006_v1.0_000065700.1	M. persicae (G006)	502	family_12	NO
MYZPE13164_G006_v1.0_000065900.1	M. persicae (G006)	535	family_12	Yes
MYZPE13164_G006_v1.0_000069660.1	M. persicae (G006)	279	family_12	NO
MYZPE13164_G006_v1.0_000069670.1	M. persicae (G006)	529	family_12	NO
MYZPE13164_G006_v1.0_000069680.1	M. persicae (G006)	750	family_12	NO
MYZPE13164_G006_v1.0_000070800.1	M. persicae (G006)	522	family_12	NO
MYZPE13164_G006_v1.0_000070850.1	M. persicae (G006)	523	family_12	NO
MYZPE13164_G006_v1.0_000078390.2	M. persicae (G006)	520	family_12	NO
MYZPE13164_G006_v1.0_000086160.1	M. persicae (G006)	514	family_12	NO
MYZPE13164_G006_v1.0_000088030.1	M. persicae (G006)	288	family_12	NO
MYZPE13164_G006_v1.0_000099430.3	M. persicae (G006)	506	family_12	NO
MYZPE13164_G006_v1.0_000099440.1	M. persicae (G006)	511	family_12	NO
MYZPE13164_G006_v1.0_000099450.1	M. persicae (G006)	527	family_12	NO
MYZPE13164_G006_v1.0_000106520.1	M. persicae (G006)	515	family_12	NO
MYZPE13164_G006_v1.0_000120650.1	M. persicae (G006)	515	family_12	NO
MYZPE13164_G006_v1.0_000148740.1	M. persicae (G006)	298	family_12	NO
MYZPE13164_G006_v1.0_000148750.1	M. persicae (G006)	271	family_12	NO
MYZPE13164_G006_v1.0_000149970.1	M. persicae (G006)	517	family_12	NO
MYZPE13164_G006_v1.0_000149980.1	M. persicae (G006)	931	family_12	NO
MYZPE13164_G006_v1.0_000149990.1	M. persicae (G006)	509	family_12	NO
MYZPE13164_G006_v1.0_000150000.1	M. persicae (G006)	502	family_12	NO
MYZPE13164_G006_v1.0_000150790.1	M. persicae (G006)	325	family_12	NO
MYZPE13164_G006_v1.0_000150800.1	M. persicae (G006)	520	family_12	NO
MYZPE13164_G006_v1.0_000150810.1	M. persicae (G006)	284	family_12	Yes
MYZPE13164_G006_v1.0_000150820.1	M. persicae (G006)	516	family_12	NO
MYZPE13164_G006_v1.0_000150830.1	M. persicae (G006)	516	family_12	NO
MYZPE13164_G006_v1.0_000150840.1	M. persicae (G006)	517	family_12	Yes
MYZPE13164_G006_v1.0_000150850.1	M. persicae (G006)	417	family_12	Yes
MYZPE13164_G006_v1.0_000158790.1	M. persicae (G006)	520	family_12	NO
MYZPE13164_G006_v1.0_000163660.1	M. persicae (G006)	284	family_12	NO
MYZPE13164_G006_v1.0_000163670.1	M. persicae (G006)	519	family_12	NO
MYZPE13164_G006_v1.0_000168420.1	M. persicae (G006)	525	family_12	NO
MYZPE13164_G006_v1.0_000170400.1	M. persicae (G006)	520	family_12	NO
MYZPE13164_G006_v1.0_000177840.1	M. persicae (G006)	504	family_12	NO
MYZPE13164_G006_v1.0_000178670.1	M. persicae (G006)	537	family_12	NO
MYZPE13164_G006_v1.0_000178710.1	M. persicae (G006)	543	family_12	NO
MYZPE13164_G006_v1.0_000186480.1	M. persicae (G006)	514	family_12	NO
MYZPE13164_G006_v1.0_000194850.2	M. persicae (G006)	510	family_12	NO
MYZPE13164_G006_v1.0_000195760.1	M. persicae (G006)	523	family_12	NO
RPRC002918-RA	R. prolixus	518	family_12	N/A
RPRC004583-RA	R. prolixus	518	family_12	N/A
RPRC009561-RA	R. prolixus	963	family_12	N/A
RPRC012539-RA	R. prolixus	173	family_12	N/A
RPRC013457-RA	R. prolixus	486	family_12	N/A
RPRC013462-RA	R. prolixus	386	family_12	N/A
RPRC015024-RA	R. prolixus	528	family_12	N/A
RPRC015025-RA	R. prolixus	374	family_12	N/A
RPRC015029-RA	R. prolixus	529	family_12	N/A
RPRC015030-RA	R. prolixus	487	family_12	N/A
RPRC015031-RA	R. prolixus	383	family_12	N/A
RPRC015032-RA	R. prolixus	1380	family_12	N/A
RPRC015247-RA	R. prolixus	428	family_12	N/A
