# Supplementary material for: Rapid transcriptional plasticity of duplicated gene clusters enables a clonally reproducing aphid to colonise diverse plant species
Source: Genome Biol. 2017 Feb 13;18:27. doi: 10.1186/s13059-016-1145-3 (PMC5304397; doi:10.1186/s13059-016-1145-3)
Supplement: Additional file 31: Table S16. — Proteomes of 22 arthropod genomes used for comparative gene family analyses. (XLSX 44 kb) [file 13059_2016_1145_MOESM31_ESM.xlsx]

## Sheet: Sheet1
Table S16
Species	Taxon ID	Annotation version	Number of genes	Order	Family	Genus	Common name
Daphnia pulex	Dpul	Ensemble 22	30590	Cladocera	Daphniidae	Daphnia	Water flea
Dendroctonus ponderosae	Dpon	Ensemble 22	13071	Coleoptera	Curculionidae	Dendroctonus	Mountain pine beetle
Tribolium castaneum	Tcast	Ensemble 22	16518	Coleoptera	Tenebrionidae	Tribolium	Red flour beetle
Aedes aegypti	Aaeg	Ensemble 22	15784	Diptera	Culicidae	Aedes	yellow fever mosquito
Anopheles darlingi	Adar	Ensemble 22	11430	Diptera	Culicidae	Anopheles	N/A
Anopheles gambiae	Agam	Ensemble 22	12810	Diptera	Culicidae	Anopheles	N/A
Culex quinquefasciatus	Cqui	Ensemble 22	18955	Diptera	Cuilicidae	Culex	Southern house mosquito
Drosophila melanogaster	Dmel	Ensemble 22	13932	Diptera	Drosophilidae	Drosophila	Fruit fly
Megaselia scalaris	Msca	Ensemble 22	11345	Diptera	Phoridae	Megaselia	N/A
Acyrthosiphon pisum	Apis	Ensemble 22	36193	Hemiptera	Aphididae	Acyrthosiphon	Pea aphid
Myzus persicae Clone O	Mclo	TGAC_cloneO_v1.0	18445	Hemiptera	Aphididae	Myzus	green peach aphid
Myzus persicae Clone G006	MG00	TGAC_cloneG006_v1.0	18529	Hemiptera	Aphididae	Myzus	green peach aphid
Rhodnius prolixus	Rpro	Ensemble 22	15399	Hemiptera	Reduviidae	Rhodnius	N/A
Atta cephalotes	Acep	Ensemble 22	18039	Hymenoptera	Formicidae	Atta	Leaf cutter ant
Apis mellifera	Amel	Ensemble 22	10675	Hymenoptera	Apidae	Apis	Western honey bee
Nasonia vitripennis	Nvit	Ensemble 22	17083	Hymenoptera	Pteromalidae	Nasonia	N/A
Solenopsis invicta	Sinv	Ensemble 22	16183	Hymenoptera	Formicidae	Solenopsis	Fire ant
Bombyx mori	Bmor	Ensemble 22	14623	Lepidoptera	Bombycidae	Bombyx	Silkworm
Danaus plexippus	Dple	Ensemble 22	16250	Lepidoptera	Nymphalidae	Danaus	Monarch butterfly
Heliconius melpomene	Hmel	Ensemble 22	12667	Lepidoptera	Nymphalidae	Heliconius	Postman butterfly
Pediculus humanus	Pum	Ensemble 22	10771	Phthiraptera	Pediculidae	Pediculus	Body louse
Tetranychus urticae	Turt	Ensemble 22	18215	Trombidiformes	Tetranychidae	Tetranychus	Red spider mite
