# Supplementary material for: Rapid transcriptional plasticity of duplicated gene clusters enables a clonally reproducing aphid to colonise diverse plant species
Source: Genome Biol. 2017 Feb 13;18:27. doi: 10.1186/s13059-016-1145-3 (PMC5304397; doi:10.1186/s13059-016-1145-3)
Supplement: Additional file 34: Table S19. — M. persicae genes that are differentially expressed (>1.5-fold with 10% FDR) between aphids reared on either N. benthamiana or B. rapa when reads are mapped to the clone O assembly. Genes are sorted by log2 fold-change which is the average over three biological replicates on each host plant with negative values indicating higher expression in aphids reared on B. rapa and positive values indicating higher expression on N. benthamiana. For each gene, the clone O gene ID, MCL gene family assignment, Blast2GO description, mean of normalised counts (baseMean), fold-change (FC), log2 fold-change (log2FC), p value (pval) and FDR-adjusted p value (padj) are given. (XLSX 45 kb) [file 13059_2016_1145_MOESM34_ESM.xlsx]

## Sheet: Additional_File_34
Gene ID	MCL gene family	Blast2GO description	baseMean	FC	log2FoldChange	pval	padj
MYZPE13164_0_v1.0_000001560	family_12	NULL	5.1237	0	-Inf	0.00125538	0.0768972
MYZPE13164_0_v1.0_000075350	family_12	NULL	112.315	42.3041	5.40273	2.46666e-08	7.58425e-06
MYZPE13164_0_v1.0_000019340	family_6554	maltase 1-like	45.2343	5.24667	2.3914	0.000354004	0.0278951
MYZPE13164_0_v1.0_000168370	family_166	low affinity cationic amino acid transporter 2-like	881.55	4.52205	2.17698	2.67542e-29	2.09766e-25
MYZPE13164_0_v1.0_000095360	family_7	NULL	295.964	3.83796	1.94034	0.0012901	0.077808
MYZPE13164_0_v1.0_000046000	family_11941	NULL	22.248	2.46772	1.30318	0.00130161	0.0782012
MYZPE13164_0_v1.0_000137170	family_305	NULL	669.713	2.40389	1.26537	6.46288e-10	3.26918e-07
MYZPE13164_0_v1.0_000166140	family_82764	NULL	41.6808	2.11458	1.08037	0.000297502	0.0244248
MYZPE13164_0_v1.0_000164370	family_4244	NULL	465.416	1.99388	0.995579	2.89788e-05	0.00363533
MYZPE13164_0_v1.0_000009560	family_119	NULL	152.716	1.92744	0.946683	0.000485427	0.0359056
MYZPE13164_0_v1.0_000050920	family_22	casein kinase ii alpha subunit	2692.37	1.90008	0.926059	0.00105796	0.0698766
MYZPE13164_0_v1.0_000074510	family_10732	NULL	995.817	1.89638	0.923248	9.65021e-06	0.00139128
MYZPE13164_0_v1.0_000155740	family_109	NULL	1641.71	1.84723	0.885363	3.87636e-13	4.3418e-10
MYZPE13164_0_v1.0_000032730	family_12083	NULL	93.7941	1.84047	0.880074	2.04022e-05	0.00268846
MYZPE13164_0_v1.0_000186200	family_27	cuticular protein 41 precursor	15667	1.83881	0.878769	3.63899e-09	1.41216e-06
MYZPE13164_0_v1.0_000166370	family_28593	NULL	1737.71	1.82698	0.869462	0.00152574	0.0879601
MYZPE13164_0_v1.0_000167600	family_13089	NULL	115.388	1.81229	0.857816	0.000429943	0.0327278
MYZPE13164_0_v1.0_000014750	family_28	NULL	562.098	1.79816	0.846524	1.08548e-08	3.78253e-06
MYZPE13164_0_v1.0_000194660	family_1205	peptide methionine sulfoxide reductase	9307.66	1.78178	0.833317	3.61352e-09	1.41216e-06
MYZPE13164_0_v1.0_000197910	family_10956	NULL	202.841	1.7658	0.820322	1.83173e-07	4.22403e-05
MYZPE13164_0_v1.0_000101280	family_27	NULL	2620.73	1.7622	0.817377	3.20511e-06	0.00057738
MYZPE13164_0_v1.0_000101240	family_27	NULL	11697.9	1.76122	0.816574	0.000309955	0.0251835
MYZPE13164_0_v1.0_000101270	family_27	NULL	4639.95	1.76057	0.816042	3.05776e-07	6.65956e-05
MYZPE13164_0_v1.0_000106760	family_27	cuticle protein	2841.04	1.73336	0.793575	0.000221812	0.0191112
MYZPE13164_0_v1.0_000170300	family_17	NULL	138.416	1.72475	0.786385	1.33197e-05	0.00184837
MYZPE13164_0_v1.0_000109570	family_121	NULL	478.324	1.72377	0.785569	2.93455e-05	0.00365211
MYZPE13164_0_v1.0_000051830	family_4036	NULL	313.523	1.71519	0.778366	1.22559e-05	0.00171594
MYZPE13164_0_v1.0_000149610	family_27	cuticular protein 36	7275.97	1.70531	0.770031	1.83956e-06	0.000339405
MYZPE13164_0_v1.0_000101210	family_24280	pupal cuticle	1363.33	1.70176	0.767027	0.00119438	0.0744429
MYZPE13164_0_v1.0_000101150	family_11544	NULL	5313.44	1.70119	0.766545	7.32937e-09	2.73647e-06
MYZPE13164_0_v1.0_000149620	family_27	NULL	2097.99	1.69893	0.764626	6.63841e-06	0.00106221
MYZPE13164_0_v1.0_000171970	family_30	NULL	222.431	1.69254	0.759187	0.000167016	0.0148509
MYZPE13164_0_v1.0_000101230	family_27	NULL	5668.34	1.68344	0.751408	8.36758e-06	0.00124964
MYZPE13164_0_v1.0_000101170	family_27	NULL	191.646	1.67995	0.748421	0.000442115	0.0333308
MYZPE13164_0_v1.0_000101200	family_6741	rr2 cuticle protein 3	2751.32	1.66721	0.737439	3.0357e-05	0.00366175
MYZPE13164_0_v1.0_000101120	family_27	cuticle protein	7618.02	1.66427	0.734893	2.90362e-14	4.13924e-11
MYZPE13164_0_v1.0_000088310	family_27	cuticle protein	5640.3	1.64398	0.717192	7.55851e-12	5.92625e-09
MYZPE13164_0_v1.0_000101260	family_27	NULL	13495.4	1.63752	0.711515	1.59754e-13	1.92701e-10
MYZPE13164_0_v1.0_000095710	family_202	aromatic-l-amino-acid decarboxylase	1343.46	1.61881	0.694934	0.00134927	0.0804485
MYZPE13164_0_v1.0_000181770	family_10967	hypothetical secreted conserved protein	874.63	1.60975	0.686838	1.51575e-05	0.00206682
MYZPE13164_0_v1.0_000101160	family_27	cuticular protein 26	2162.21	1.60902	0.686184	1.12212e-05	0.00158523
MYZPE13164_0_v1.0_000047890	family_16361	NULL	6958.46	1.60661	0.684023	4.17278e-06	0.000712389
MYZPE13164_0_v1.0_000101190	family_27	NULL	1803.62	1.59912	0.677276	7.49729e-11	4.52173e-08
MYZPE13164_0_v1.0_000008750	family_169	cuticular protein analogous to peritrophins 3-d1 precursor	3020.55	1.5872	0.666488	2.29069e-05	0.00299336
MYZPE13164_0_v1.0_000194350	family_877	gamma-glutamyl hydrolase a-like	816.4	1.58653	0.665878	5.81757e-05	0.0062914
MYZPE13164_0_v1.0_000074520	family_3021	NULL	1842.35	1.5725	0.65306	0.00067676	0.0484579
MYZPE13164_0_v1.0_000117320	family_3021	NULL	830.99	1.56124	0.642693	0.00147807	0.0855264
MYZPE13164_0_v1.0_000101130	family_27	cuticle protein	1222.66	1.54357	0.626274	0.000360165	0.0282387
MYZPE13164_0_v1.0_000138010	family_10026	cuticular protein 76bd	11935.4	1.53462	0.617882	7.68826e-05	0.00799038
MYZPE13164_0_v1.0_000170170	family_5736	cyclase family protein	432.485	1.53352	0.616846	0.000125374	0.0120613
MYZPE13164_0_v1.0_000192360	family_6	cytochrome p450	312.653	1.52839	0.612017	0.000154462	0.0140593
MYZPE13164_0_v1.0_000101140	family_27324	cuticle protein	5871.88	1.51652	0.600769	2.16356e-09	8.92811e-07
MYZPE13164_0_v1.0_000032330	family_1485	lycopene cyclase phytoene synthase	1086.75	1.50431	0.589098	1.70301e-05	0.00228247
MYZPE13164_0_v1.0_000110430	family_9162	structural constituent of	3130.79	1.50109	0.586012	5.33336e-05	0.00588961
MYZPE13164_0_v1.0_000101760	family_22301	NULL	164.367	1.49599	0.581103	0.00104458	0.0694072
MYZPE13164_0_v1.0_000060950	family_8389	homeobox protein nkx- -like	371.402	0.668615	-0.580753	7.93353e-06	0.00121966
MYZPE13164_0_v1.0_000041720	family_855	NULL	3158.03	0.664537	-0.589578	0.000425009	0.03251
MYZPE13164_0_v1.0_000180420	family_5440	NULL	1338.63	0.664489	-0.589682	6.47778e-06	0.0010472
MYZPE13164_0_v1.0_000048690	family_16393	NULL	26339.9	0.66212	-0.594834	3.50126e-10	1.96083e-07
MYZPE13164_0_v1.0_000069880	family_4711	u6 snrna-associated sm-like protein lsm2	113.432	0.65914	-0.601344	0.00122903	0.0755779
MYZPE13164_0_v1.0_000117720	family_29483	NULL	152.157	0.658068	-0.60369	0.00110193	0.0711084
MYZPE13164_0_v1.0_000024990	family_16545	NULL	4546.33	0.645981	-0.630437	0.0001715	0.0151083
MYZPE13164_0_v1.0_000075750	family_7	solute carrier family facilitated glucose transporter member 1-like	205.438	0.645199	-0.632183	5.68822e-05	0.00619423
MYZPE13164_0_v1.0_000109690	family_336	NULL	296.882	0.641682	-0.640069	3.49972e-06	0.000611429
MYZPE13164_0_v1.0_000045780	family_16	pancreatic triacylglycerol lipase-like	741.719	0.640584	-0.64254	1.1366e-07	2.82906e-05
MYZPE13164_0_v1.0_000043940	family_7832	lupus la ribonucleoprotein	325.625	0.638503	-0.647234	1.56085e-06	0.000294888
MYZPE13164_0_v1.0_000067620	family_6265	NULL	517.764	0.636565	-0.651621	6.04066e-07	0.00012144
MYZPE13164_0_v1.0_000065500	family_312	arylalkylamine n-acetyltransferase-like	1007.05	0.629561	-0.667582	0.000459812	0.0344991
MYZPE13164_0_v1.0_000041900	family_37	aminopeptidase n-like	2329.31	0.627151	-0.673115	3.81622e-11	2.39368e-08
MYZPE13164_0_v1.0_000061060	family_12	NULL	1387.97	0.624117	-0.680111	1.43671e-10	8.34408e-08
MYZPE13164_0_v1.0_000122510	family_6	probable cytochrome p450 6a13-like	648.408	0.620661	-0.688123	0.000116943	0.01139
MYZPE13164_0_v1.0_000105730	family_7	NULL	917.016	0.617699	-0.695024	1.68231e-07	3.93736e-05
MYZPE13164_0_v1.0_000053510	family_168	NULL	405.493	0.616565	-0.697676	4.05213e-07	8.47219e-05
MYZPE13164_0_v1.0_000168380	family_166	low affinity cationic amino acid transporter 2-like	472.562	0.615145	-0.701002	1.32893e-08	4.43381e-06
MYZPE13164_0_v1.0_000072820	family_433	probable multidrug resistance-associated protein lethal 03659-like	683.938	0.613221	-0.705522	0.000317882	0.0255626
MYZPE13164_0_v1.0_000199470	family_3600	NULL	433.257	0.612373	-0.707517	7.67425e-06	0.00119148
MYZPE13164_0_v1.0_000179060	family_12	NULL	182.908	0.61002	-0.713071	0.000609042	0.0442148
MYZPE13164_0_v1.0_000059300	family_162	NULL	5739.79	0.605599	-0.723565	3.50926e-06	0.000611429
MYZPE13164_0_v1.0_000032080	family_32	multidrug resistance-associated protein 1-like	1727.96	0.605352	-0.724153	2.19082e-07	4.90776e-05
MYZPE13164_0_v1.0_000176330	family_17122	NULL	9768.54	0.59768	-0.742555	8.59656e-08	2.17424e-05
MYZPE13164_0_v1.0_000178630	family_16406	NULL	497.803	0.596938	-0.744347	1.06387e-09	4.63403e-07
MYZPE13164_0_v1.0_000138020	family_15160	NULL	3047.2	0.595668	-0.747419	3.56724e-05	0.00411308
MYZPE13164_0_v1.0_000038760	family_234	glutathione s-transferase	10722.4	0.595492	-0.747847	2.37608e-08	7.45186e-06
MYZPE13164_0_v1.0_000069370	family_17365	NULL	1005	0.588742	-0.764292	1.82341e-11	1.29968e-08
MYZPE13164_0_v1.0_000046920	family_6	probable cytochrome p450 6a13-like	702.157	0.585782	-0.771565	2.5909e-11	1.69283e-08
MYZPE13164_0_v1.0_000040130	family_7	facilitated trehalose transporter tret1-like	86.2723	0.58425	-0.775342	0.00016763	0.0148509
MYZPE13164_0_v1.0_000010760	family_5536	NULL	196.878	0.580933	-0.783557	4.8603e-07	9.89797e-05
MYZPE13164_0_v1.0_000079530	family_95	NULL	2851.01	0.577714	-0.791572	7.8047e-15	1.22385e-11
MYZPE13164_0_v1.0_000025100	family_21481	NULL	695.378	0.57385	-0.801254	5.21509e-12	4.54321e-09
MYZPE13164_0_v1.0_000083410	family_22	casein kinase ii alpha subunit	3250.18	0.572148	-0.80554	0.000284883	0.0236362
MYZPE13164_0_v1.0_000145920	family_157	probable cytochrome p450 6a13-like	116.794	0.565227	-0.823098	0.00101657	0.0678336
MYZPE13164_0_v1.0_000040880	family_16565	NULL	11196.9	0.551659	-0.858153	1.34845e-06	0.000257867
MYZPE13164_0_v1.0_000043990	family_110	tpa_inf: cathepsin b	7961.5	0.547836	-0.868183	8.26077e-06	0.00124964
MYZPE13164_0_v1.0_000041730	family_855	legumain	6697.73	0.544551	-0.87686	3.02439e-05	0.00366175
MYZPE13164_0_v1.0_000058920	family_14070	NULL	2734.34	0.543415	-0.879874	3.01434e-18	1.15325e-14
MYZPE13164_0_v1.0_000020290	family_1032	NULL	345.833	0.540028	-0.888894	0.00140851	0.0831667
MYZPE13164_0_v1.0_000164330	family_31539	NULL	71.6809	0.539712	-0.889739	0.000124792	0.0120613
MYZPE13164_0_v1.0_000186480	family_207	isoform g	206.814	0.538899	-0.891914	0.000131333	0.0124062
MYZPE13164_0_v1.0_000083390	family_590	carbonyl reductase	2662.86	0.537247	-0.896341	4.68324e-08	1.38562e-05
MYZPE13164_0_v1.0_000107300	family_16164	NULL	3813.24	0.533964	-0.905186	2.69111e-12	2.48231e-09
MYZPE13164_0_v1.0_000026180	family_1688	probable cytochrome p450 6a13-like	1599.89	0.533191	-0.907276	1.20359e-07	2.90362e-05
MYZPE13164_0_v1.0_000046160	family_81833	NULL	586.55	0.52824	-0.920734	4.725e-10	2.46976e-07
MYZPE13164_0_v1.0_000091070	family_110	tpa_inf: cathepsin b	3497.74	0.514709	-0.958172	3.40152e-05	0.00395106
MYZPE13164_0_v1.0_000102650	family_17195	NULL	54.346	0.513575	-0.961352	0.0014541	0.084765
MYZPE13164_0_v1.0_000042930	family_343	NULL	3130.74	0.506742	-0.980678	8.79148e-10	3.95958e-07
MYZPE13164_0_v1.0_000081840	family_120	NULL	924.134	0.505508	-0.984194	4.19336e-05	0.00473065
MYZPE13164_0_v1.0_000083070	family_48	NULL	1552.06	0.503426	-0.990147	5.85849e-08	1.64048e-05
MYZPE13164_0_v1.0_000022620	family_26	NULL	1549.7	0.502314	-0.993338	4.65642e-07	9.60754e-05
MYZPE13164_0_v1.0_000172560	family_208	NULL	108.137	0.499854	-1.00042	3.12813e-07	6.71948e-05
MYZPE13164_0_v1.0_000189960	family_16524	NULL	320.259	0.49874	-1.00364	4.18474e-13	4.37472e-10
MYZPE13164_0_v1.0_000119390	family_12	NULL	742.885	0.488022	-1.03498	0.00120893	0.0746348
MYZPE13164_0_v1.0_000035440	family_140	maltase 1-like	255.186	0.487796	-1.03565	0.000129167	0.0122755
MYZPE13164_0_v1.0_000139060	family_70	3-oxoacyl-	212.909	0.487271	-1.0372	0.000282042	0.023525
MYZPE13164_0_v1.0_000046950	family_6	probable cytochrome p450 6a13-like	204.975	0.483659	-1.04794	2.26795e-11	1.54625e-08
MYZPE13164_0_v1.0_000046120	family_4458	NULL	1661.13	0.473325	-1.0791	3.26304e-05	0.0038472
MYZPE13164_0_v1.0_000123970	family_1315	NULL	153.112	0.45723	-1.12901	7.0353e-08	1.90901e-05
MYZPE13164_0_v1.0_000059860	family_26	NULL	201.615	0.445021	-1.16806	0.00128728	0.077808
MYZPE13164_0_v1.0_000013320	family_349	lim homeobox protein	170.757	0.434638	-1.20211	0.000264007	0.0221385
MYZPE13164_0_v1.0_000072840	family_32	probable multidrug resistance-associated protein lethal 03659-like	2740.49	0.426322	-1.22999	5.75317e-12	4.74818e-09
MYZPE13164_0_v1.0_000100600	family_7661	NULL	2652.76	0.422975	-1.24136	0.000156005	0.0140593
MYZPE13164_0_v1.0_000100970	family_7661	NULL	2652.76	0.422975	-1.24136	0.000156005	0.0140593
MYZPE13164_0_v1.0_000148340	family_6028	NULL	249.865	0.422767	-1.24207	5.18427e-17	1.35491e-13
MYZPE13164_0_v1.0_000039030	family_179	alkaline phosphatase	11520.3	0.422731	-1.24219	6.75214e-17	1.51258e-13
MYZPE13164_0_v1.0_000193620	family_12	NULL	128.501	0.420373	-1.25026	4.15281e-05	0.00471886
MYZPE13164_0_v1.0_000038750	family_234	glutathione s-transferase	739.835	0.418945	-1.25517	8.32659e-06	0.00124964
MYZPE13164_0_v1.0_000149120	family_17160	NULL	44.1919	0.405506	-1.3022	3.01417e-05	0.00366175
MYZPE13164_0_v1.0_000131620	family_104	acyl- delta desaturase-like	1134.54	0.403493	-1.30939	5.00981e-08	1.42834e-05
MYZPE13164_0_v1.0_000109660	family_336	NULL	868.177	0.40239	-1.31333	9.67106e-06	0.00139128
MYZPE13164_0_v1.0_000092170	family_6	probable cytochrome p450 6a13-like	52.5019	0.401691	-1.31584	0.000874908	0.0607055
MYZPE13164_0_v1.0_000064860	family_253	NULL	73.2219	0.40125	-1.31743	8.18773e-08	2.13986e-05
MYZPE13164_0_v1.0_000042750	family_6232	class b secretin-like g-protein coupled receptor	284.784	0.399293	-1.32448	5.61155e-15	1.09993e-11
MYZPE13164_0_v1.0_000175550	family_234	glutathione s-transferase	4576.33	0.397297	-1.33171	8.24245e-09	3.00581e-06
MYZPE13164_0_v1.0_000134980	family_12	NULL	75.6677	0.393185	-1.34672	0.000535251	0.0391622
MYZPE13164_0_v1.0_000016780	family_12	NULL	130.625	0.392076	-1.3508	0.000126961	0.0121395
MYZPE13164_0_v1.0_000045760	family_16	mgc83411 protein	467.984	0.381703	-1.38948	1.2832e-06	0.000250038
MYZPE13164_0_v1.0_000028570	family_207	probable phospholipid-transporting atpase id	714.007	0.381218	-1.39131	1.47648e-08	4.73071e-06
MYZPE13164_0_v1.0_000001530	family_120	NULL	1211.11	0.377508	-1.40542	8.58808e-09	3.06068e-06
MYZPE13164_0_v1.0_000078840	family_70	dehydrogenase reductase sdr family member 11 precursor	1640.71	0.377392	-1.40587	1.47825e-08	4.73071e-06
MYZPE13164_0_v1.0_000119400	family_12	NULL	1166.59	0.376252	-1.41023	1.20224e-08	4.09833e-06
MYZPE13164_0_v1.0_000114680	family_22203	NULL	1136.62	0.37182	-1.42732	4.17957e-06	0.000712389
MYZPE13164_0_v1.0_000109590	family_336	NULL	3259.53	0.364483	-1.45608	8.52893e-10	3.95958e-07
MYZPE13164_0_v1.0_000041930	family_37	aminopeptidase n-like	3518.95	0.357839	-1.48262	3.69228e-09	1.41216e-06
MYZPE13164_0_v1.0_000184140	family_110	tpa_inf: cathepsin b	149.067	0.354143	-1.4976	0.000384255	0.0297134
MYZPE13164_0_v1.0_000108240	family_110	cathepsin b precursor	1069.28	0.34949	-1.51668	4.16066e-10	2.24977e-07
MYZPE13164_0_v1.0_000083920	family_140	probable maltase l-like	2049.82	0.340539	-1.55411	7.22245e-15	1.22385e-11
MYZPE13164_0_v1.0_000005040	family_798	NULL	145.157	0.338924	-1.56097	5.28852e-06	0.000872939
MYZPE13164_0_v1.0_000047160	family_110	tpa_inf: cathepsin b	4541.75	0.33091	-1.59549	3.24019e-06	0.00057738
MYZPE13164_0_v1.0_000127480	family_16	NULL	1739.16	0.322951	-1.63061	2.6129e-20	1.36576e-16
MYZPE13164_0_v1.0_000123960	family_1315	NULL	339.598	0.322344	-1.63333	0.00084873	0.0591508
MYZPE13164_0_v1.0_000041920	family_37	aminopeptidase n	2852.08	0.291072	-1.78055	1.6184e-07	3.84517e-05
MYZPE13164_0_v1.0_000119420	family_12	NULL	2848.43	0.285051	-1.81071	4.97851e-08	1.42834e-05
MYZPE13164_0_v1.0_000047150	family_110	tpa_inf: cathepsin b	53014.5	0.283449	-1.81884	1.13802e-09	4.82306e-07
MYZPE13164_0_v1.0_000014930	family_22316	NULL	2010.76	0.276119	-1.85664	7.06094e-08	1.90901e-05
MYZPE13164_0_v1.0_000001510	family_120	NULL	123.649	0.273275	-1.87157	6.70982e-10	3.28802e-07
MYZPE13164_0_v1.0_000162920	family_1675	NULL	15.477	0.270026	-1.88883	0.000144084	0.0132905
MYZPE13164_0_v1.0_000047180	family_110	tpa_inf: cathepsin b	13167.1	0.258895	-1.94956	1.83977e-06	0.000339405
MYZPE13164_0_v1.0_000177440	family_23349	tpa_inf: cathepsin b	2061.18	0.251262	-1.99273	1.57347e-11	1.17493e-08
MYZPE13164_0_v1.0_000047190	family_110	tpa_inf: cathepsin b	229.397	0.248611	-2.00804	1.12838e-13	1.47451e-10
MYZPE13164_0_v1.0_000015790	family_92	NULL	9.36953	0.239705	-2.06067	0.00116897	0.0733225
MYZPE13164_0_v1.0_000121660	family_798	udp-glucuronosyltransferase 2b17-like	70.7271	0.239394	-2.06254	7.13513e-06	0.00111886
MYZPE13164_0_v1.0_000175440	family_179	alkaline phosphatase	5522.51	0.229264	-2.12492	3.33212e-33	5.22509e-29
MYZPE13164_0_v1.0_000051920	family_253	NULL	138.694	0.223755	-2.16001	8.83777e-10	3.95958e-07
MYZPE13164_0_v1.0_000003140	family_12	NULL	13.6287	0.221606	-2.17393	5.58856e-05	0.00612827
MYZPE13164_0_v1.0_000146820	family_5984	tpa_inf: cathepsin b	196.629	0.212659	-2.23339	0.000108446	0.0106953
MYZPE13164_0_v1.0_000045770	family_16	pancreatic lipase-related protein 1-like	5570.84	0.202216	-2.30603	1.29157e-06	0.000250038
MYZPE13164_0_v1.0_000074850	family_27968	small ubiquitin-related modifier-like	35.8772	0.181288	-2.46365	1.03902e-12	1.0183e-09
MYZPE13164_0_v1.0_000082490	family_5984	tpa_inf: cathepsin b	149.968	0.171228	-2.54601	1.63308e-05	0.00220761
MYZPE13164_0_v1.0_000018470	family_81695	NULL	237.616	0.170511	-2.55207	4.57774e-05	0.00509103
MYZPE13164_0_v1.0_000196430	family_32180	tpa_inf: cathepsin b	1162.72	0.169856	-2.55761	3.72675e-05	0.00426563
MYZPE13164_0_v1.0_000121680	family_12	NULL	27.6156	0.156061	-2.67981	0.000163091	0.0146139
MYZPE13164_0_v1.0_000136170	family_140	maltase 1-like	1543.93	0.152372	-2.71433	7.27882e-08	1.93456e-05
MYZPE13164_0_v1.0_000103920	family_4244	NULL	453.624	0.147724	-2.75902	4.18737e-08	1.26273e-05
MYZPE13164_0_v1.0_000121670	family_798	NULL	45.1611	0.146418	-2.77184	3.67722e-18	1.15325e-14
MYZPE13164_0_v1.0_000120860	family_6610	NULL	729.244	0.146346	-2.77255	2.40508e-05	0.00311687
MYZPE13164_0_v1.0_000119280	family_23349	tpa_inf: cathepsin b	237.589	0.140896	-2.8273	1.18275e-07	2.89791e-05
MYZPE13164_0_v1.0_000019240	family_110	tpa_inf: cathepsin b	79.0271	0.140872	-2.82754	2.7499e-07	6.0734e-05
MYZPE13164_0_v1.0_000051910	family_253	NULL	22.5279	0.140121	-2.83526	8.51961e-08	2.17424e-05
MYZPE13164_0_v1.0_000106750	family_5984	NULL	21.0351	0.111663	-3.16277	2.99751e-05	0.00366175
MYZPE13164_0_v1.0_000055340	family_6610	NULL	6010.7	0.040851	-4.61348	3.11016e-05	0.00372293
